# Supplementary material for: Multiple Structural Maintenance of Chromosome Complexes at Transcriptional Regulatory Elements
Source: Stem Cell Reports. 2013 Oct 24;1(5):371–8. doi: 10.1016/j.stemcr.2013.09.002 (PMC3841252; doi:10.1016/j.stemcr.2013.09.002)
Supplement: Table S1. Enriched Regions, Related to Figure 1 [file mmc2.xls]

## Sheet: Table_S1
Table S1
CAPH2_75_Ab1 enriched regions				SMC1 enriched regions				NIPBL enriched regions				MED1 enriched regions				POL2 and TBP enriched regions				OCT4, SOX2 and NANOG enriched regions				Union H3K9me3/H4K20me3 enriched regions					CAPH2_76_Ab2 enriched regions				CAPD3 enriched regions				CTCF enriched regions
Chr	Start	Stop		Chr	Start	Stop		Chr	Start	Stop		Chr	Start	Stop		Chr	Start	Stop		Chr	Start	Stop		Chr	Start	Stop			Chr	Start	Stop		Chr	Start	Stop		Chr	Start	Stop
chr1	3472852	3473394		chr1	4132554	4133047		chr1	4793101	4793597		chr1	4792545	4793009		chr1	4483648	4483648		chr1	3053077	3053077		chr1	4482342	4482943			chr1	12734715	12734974		chr1	4847262	4848062		chr1	4132619	4132931
chr1	5222997	5223430		chr1	4322519	4322967		chr1	4960530	4961184		chr1	4797409	4798068		chr1	4842174	4842174		chr1	3473095	3473095		chr1	4482959	4483746			chr1	135294189	135294557		chr1	6204229	6204917		chr1	4322573	4322977
chr1	6438692	6439417		chr1	4506630	4507086		chr1	4962282	4962825		chr1	4960505	4961170		chr1	4960844	4960844		chr1	3639142	3639142		chr1	5007954	5010266			chr1	165093880	165094021		chr1	7078332	7079474		chr1	4336183	4336708
chr1	7309286	7309825		chr1	4758422	4758850		chr1	5072895	5073726		chr1	4962327	4962834		chr1	7387939	7387939		chr1	3904414	3904414		chr1	5160313	5161301			chr1	186321025	186321221		chr1	9534991	9535735		chr1	4406741	4407281
chr1	7661743	7662104		chr1	4759850	4760650		chr1	6049079	6049535		chr1	5072942	5073409		chr1	9538223	9538223		chr1	4845729	4845729		chr1	5906415	5907728			chr10	12292650	12292807		chr1	9690325	9691230		chr1	4506680	4507090
chr1	9288516	9288911		chr1	4904450	4904968		chr1	6438058	6438684		chr1	6204278	6204936		chr1	9898758	9898758		chr1	4960954	4960954		chr1	6003368	6004051			chr10	18304107	18304300		chr1	9691904	9692507		chr1	4758436	4758843
chr1	10021573	10022249		chr1	5007830	5009177		chr1	6447957	6448570		chr1	6448086	6448514		chr1	9928974	9928974		chr1	4962560	4962560		chr1	6156771	6157287			chr10	18927994	18928186		chr1	9693116	9693524		chr1	4759994	4760394
chr1	10843075	10843447		chr1	5060153	5060785		chr1	8926107	8926463		chr1	7078461	7079231		chr1	9930040	9930040		chr1	5222728	5222728		chr1	6348798	6349732			chr10	60778183	60778410		chr1	9738238	9738881		chr1	4770125	4770597
chr1	12734260	12735438		chr1	5072866	5073791		chr1	9737484	9738955		chr1	8926006	8926497		chr1	9930504	9930504		chr1	6049370	6049370		chr1	7122584	7122821			chr10	99528779	99529021		chr1	9929771	9930703		chr1	4845664	4845989
chr1	12804253	12805055		chr1	5173510	5174119		chr1	10027524	10028468		chr1	9738219	9738829		chr1	9931537	9931537		chr1	6107765	6107765		chr1	7297974	7298458			chr11	9017016	9017223		chr1	9931003	9931847		chr1	4904551	4904828
chr1	13064510	13065306		chr1	5905395	5905822		chr1	11267809	11268391		chr1	11267823	11268394		chr1	9932425	9932425		chr1	6133126	6133126		chr1	7486425	7486879			chr11	10237889	10238095		chr1	9932973	9934508		chr1	5007908	5008299
chr1	13074656	13075560		chr1	6125145	6125626		chr1	11320215	11320773		chr1	11320066	11320735		chr1	9933128	9933128		chr1	6272574	6272574		chr1	7488008	7488444			chr11	22730143	22730450		chr1	10029838	10030022		chr1	5060332	5060802
chr1	13364261	13365261		chr1	6262373	6262769		chr1	12708021	12708912		chr1	12708078	12708915		chr1	9933524	9933524		chr1	6438656	6438656		chr1	7488838	7489376			chr11	34552503	34552767		chr1	12708149	12708962		chr1	5093280	5093553
chr1	16120004	16120913		chr1	6396203	6396914		chr1	12734322	12735582		chr1	12734305	12735550		chr1	9958104	9958104		chr1	6448321	6448321		chr1	7489523	7489880			chr11	53953526	53953675		chr1	13074782	13075575		chr1	5173483	5173925
chr1	17135291	17136068		chr1	6400128	6400647		chr1	12804322	12804957		chr1	12744003	12744632		chr1	10223144	10223144		chr1	7037495	7037495		chr1	7597449	7597871			chr11	53953854	53954184		chr1	13085393	13086526		chr1	5196973	5197331
chr1	20857430	20857920		chr1	6447972	6448526		chr1	13064555	13065263		chr1	12804250	12805092		chr1	12734780	12734780		chr1	7302940	7302940		chr1	8928986	8929464			chr11	112820910	112821189		chr1	13579824	13580439		chr1	5894984	5895244
chr1	20880377	20881479		chr1	6849020	6849451		chr1	13074615	13075615		chr1	12826069	12826537		chr1	13060025	13060025		chr1	7303714	7303714		chr1	9289624	9290296			chr12	3602863	3603026		chr1	13650231	13651078		chr1	5905316	5905745
chr1	20898629	20899215		chr1	7000279	7000582		chr1	13093668	13094623		chr1	13042161	13042659		chr1	13062327	13062327		chr1	7309489	7309489		chr1	9956926	9957432			chr12	42830823	42831099		chr1	15795478	15795971		chr1	5907986	5908283
chr1	21246410	21247157		chr1	7194740	7195304		chr1	13579609	13580534		chr1	13061312	13061785		chr1	13062991	13062991		chr1	7441893	7441893		chr1	9957523	9958493			chr12	88272385	88272712		chr1	16430130	16430528		chr1	6125179	6125482
chr1	22367160	22367606		chr1	7387014	7387391		chr1	20751420	20752014		chr1	13064505	13065292		chr1	13064788	13064788		chr1	7581494	7581494		chr1	10635881	10636762			chr13	5878139	5878280		chr1	16609192	16609817		chr1	6133982	6134392
chr1	23929169	23929421		chr1	7533529	7534027		chr1	20898599	20899211		chr1	13066284	13066857		chr1	13084820	13084820		chr1	7661768	7661768		chr1	10813227	10813647			chr13	47950934	47951152		chr1	16646752	16647560		chr1	6142596	6142845
chr1	25285418	25285821		chr1	8750325	8750762		chr1	21246346	21246971		chr1	13070958	13071648		chr1	13085187	13085187		chr1	7723003	7723003		chr1	10983514	10984342			chr13	99860466	99860666		chr1	18096966	18097147		chr1	6262315	6262695
chr1	31290531	31290977		chr1	9288379	9288951		chr1	23929111	23929475		chr1	13074492	13075833		chr1	13086145	13086145		chr1	8486585	8486585		chr1	11038171	11038753			chr14	50067443	50067705		chr1	20880279	20880916		chr1	6391653	6391889
chr1	34000606	34001179		chr1	9459492	9460047		chr1	25238665	25239202		chr1	13084562	13085389		chr1	13094196	13094196		chr1	8572252	8572252		chr1	11267088	11268105			chr14	86795945	86796160		chr1	21068961	21069340		chr1	6396475	6396813
chr1	34063713	34064370		chr1	9531318	9531776		chr1	34000686	34001228		chr1	13093606	13094669		chr1	13363656	13363656		chr1	9314260	9314260		chr1	11736286	11737369			chr15	25699646	25699940		chr1	21069375	21069917		chr1	6400280	6400479
chr1	34159977	34161289		chr1	9563251	9563832		chr1	34063634	34064925		chr1	13117923	13118868		chr1	13364145	13364145		chr1	9433144	9433144		chr1	12981975	12983056			chr15	56574348	56574552		chr1	24106880	24107719		chr1	6407967	6408436
chr1	34489583	34490161		chr1	9692995	9693613		chr1	34130204	34131122		chr1	13122043	13122655		chr1	16088726	16088726		chr1	9692257	9692257		chr1	13496043	13496579			chr15	59223537	59223698		chr1	24619521	24619662		chr1	6473315	6473663
chr1	35289214	35289967		chr1	9762811	9763320		chr1	34131157	34132247		chr1	13579651	13580355		chr1	16089351	16089351		chr1	9879712	9879712		chr1	13503844	13504528			chr15	74915963	74916296		chr1	30930608	30931171		chr1	6849056	6849530
chr1	35754613	35755095		chr1	9980021	9980392		chr1	34159920	34161157		chr1	13650238	13651085		chr1	16089705	16089705		chr1	9943248	9943248		chr1	13609284	13609949			chr15	77185808	77186058		chr1	30997897	30998384		chr1	6959472	6959715
chr1	36000584	36001722		chr1	9997247	9997758		chr1	35289367	35290011		chr1	20898635	20899135		chr1	16090136	16090136		chr1	10021974	10021974		chr1	13655069	13655535			chr16	3115556	3115599		chr1	31006544	31007364		chr1	6987774	6988005
chr1	36070348	36071284		chr1	10079548	10080119		chr1	36000629	36002039		chr1	21246391	21246854		chr1	16509328	16509328		chr1	10467040	10467040		chr1	14299649	14300370			chr16	13749019	13749149		chr1	33726319	33726955		chr1	7000323	7000510
chr1	36116721	36118950		chr1	10749543	10750077		chr1	36070276	36071597		chr1	23263546	23263995		chr1	16655267	16655267		chr1	10640837	10640837		chr1	14496970	14497498			chr16	18724821	18725107		chr1	33776496	33777138		chr1	7194899	7195178
chr1	36121450	36122448		chr1	10825699	10826178		chr1	36111420	36112217		chr1	23975009	23975636		chr1	16678793	16678793		chr1	10843227	10843227		chr1	14957156	14957461			chr16	22800565	22800770		chr1	33871174	33871686		chr1	7386982	7387265
chr1	37042180	37043174		chr1	11055266	11055685		chr1	36124614	36125333		chr1	24012186	24012733		chr1	20941530	20941530		chr1	10868474	10868474		chr1	15276941	15277499			chr17	35640880	35641163		chr1	34000767	34001217		chr1	7533588	7533881
chr1	37946950	37947604		chr1	11129982	11130341		chr1	36614919	36615809		chr1	30930659	30931187		chr1	21069433	21069433		chr1	11072380	11072380		chr1	15818267	15818561			chr18	3005792	3006007		chr1	34063603	34064471		chr1	7759703	7759980
chr1	38242350	38242673		chr1	11141542	11142137		chr1	36835392	36836338		chr1	31006571	31007080		chr1	21208868	21208868		chr1	11241428	11241428		chr1	16509825	16510363			chr18	21166790	21166947		chr1	34125255	34125788		chr1	8668819	8669187
chr1	38996516	38996819		chr1	11223888	11224339		chr1	37042189	37043218		chr1	33871249	33871742		chr1	23390018	23390018		chr1	11268101	11268101		chr1	16727946	16728507			chr18	30281287	30281578		chr1	34130200	34131045		chr1	9459555	9459894
chr1	39585154	39585600		chr1	11375842	11376396		chr1	37043288	37045894		chr1	34000583	34001202		chr1	23390326	23390326		chr1	11320458	11320458		chr1	16735360	16735943			chr18	35824465	35824650		chr1	34160430	34160930		chr1	9531340	9531698
chr1	39959359	39960343		chr1	11403534	11404736		chr1	37105976	37106509		chr1	34001693	34002611		chr1	23929253	23929253		chr1	11386154	11386154		chr1	16815712	16816971			chr2	40766493	40766771		chr1	34197023	34197792		chr1	9563342	9563677
chr1	42115280	42115867		chr1	11555321	11555716		chr1	37186508	37187293		chr1	34063645	34064623		chr1	30858811	30858811		chr1	11457379	11457379		chr1	17086688	17087940			chr2	57108866	57109069		chr1	34899797	34900249		chr1	9611431	9611827
chr1	44670004	44670467		chr1	11647735	11648278		chr1	37486415	37487367		chr1	34130373	34131114		chr1	30997641	30997641		chr1	11491945	11491945		chr1	17513397	17514393			chr2	121096286	121096518		chr1	36070381	36071231		chr1	9686863	9687208
chr1	51592862	51593338		chr1	12689115	12689548		chr1	37946828	37947650		chr1	34131150	34132070		chr1	31005924	31005924		chr1	11738706	11738706		chr1	17924195	17924662			chr2	172370325	172370557		chr1	36119648	36120423		chr1	9693173	9693530
chr1	51681477	51682060		chr1	12691693	12692512		chr1	38115189	38115887		chr1	34133883	34134582		chr1	32229562	32229562		chr1	12016038	12016038		chr1	18047994	18049069			chr2	181667122	181667191		chr1	36121714	36122089		chr1	9762838	9763261
chr1	51963117	51963724		chr1	12734410	12735492		chr1	38880520	38881349		chr1	34159971	34161115		chr1	33678723	33678723		chr1	12634876	12634876		chr1	18482184	18482766			chr3	18524027	18524260		chr1	36364325	36364924		chr1	9980105	9980487
chr1	53009031	53010852		chr1	12804310	12805089		chr1	39486795	39487800		chr1	34163425	34164387		chr1	33694893	33694893		chr1	12682200	12682200		chr1	20664117	20664330			chr3	34660086	34660345		chr1	36425839	36426426		chr1	9997383	9997635
chr1	54441035	54441495		chr1	12825342	12827298		chr1	43155081	43155916		chr1	34196864	34197387		chr1	33776831	33776831		chr1	12734850	12734850		chr1	21068609	21069388			chr3	65461382	65461584		chr1	36568096	36568982		chr1	10029571	10029815
chr1	54541610	54542318		chr1	12832730	12833097		chr1	43990189	43991204		chr1	35289421	35289903		chr1	33814536	33814536		chr1	12753369	12753369		chr1	21244150	21244540			chr3	83985699	83985954		chr1	36766312	36767177		chr1	10079649	10080110
chr1	54641915	54642564		chr1	12980146	12981581		chr1	44670141	44670941		chr1	36001125	36001562		chr1	33964870	33964870		chr1	12781376	12781376		chr1	21950973	21951462			chr3	130805181	130805513		chr1	37044204	37045477		chr1	10387929	10388285
chr1	55133668	55134285		chr1	12982132	12983149		chr1	45464405	45464847		chr1	36070366	36071301		chr1	34068405	34068405		chr1	12797881	12797881		chr1	21951775	21952608			chr4	10859474	10859760		chr1	37329291	37329622		chr1	10478261	10478692
chr1	55165410	55165792		chr1	13040173	13040895		chr1	51592771	51593500		chr1	36072017	36072622		chr1	34131622	34131622		chr1	12804606	12804606		chr1	22539840	22541086			chr4	33910902	33911238		chr1	37486668	37487274		chr1	10749620	10749994
chr1	55188651	55189044		chr1	13042119	13042708		chr1	52170226	52170990		chr1	36073866	36074611		chr1	34496488	34496488		chr1	13049969	13049969		chr1	23768709	23769920			chr4	57703664	57704102		chr1	37597632	37598291		chr1	11055259	11055703
chr1	56023144	56023510		chr1	13049359	13050213		chr1	52206733	52207267		chr1	36111341	36112000		chr1	34858588	34858588		chr1	13061565	13061565		chr1	25236636	25237646			chr4	57933505	57933765		chr1	37921335	37922451		chr1	11130058	11130296
chr1	56754350	56754794		chr1	13064575	13065207		chr1	52289834	52290734		chr1	36116635	36118655		chr1	36121867	36121867		chr1	13064502	13064502		chr1	30816766	30817270			chr4	73178685	73178909		chr1	37946851	37947686		chr1	11141650	11141952
chr1	58086455	58087018		chr1	13074706	13075550		chr1	53008922	53011003		chr1	36121432	36122140		chr1	36163614	36163614		chr1	13071038	13071038		chr1	33965065	33965710			chr4	109984811	109985112		chr1	38053554	38054463		chr1	11223955	11224320
chr1	59432847	59433754		chr1	13093822	13094638		chr1	54495534	54496119		chr1	36124521	36125265		chr1	36189242	36189242		chr1	13075100	13075100		chr1	34157874	34158437			chr4	116454792	116455030		chr1	38054522	38055154		chr1	11376010	11376326
chr1	59483663	59484128		chr1	13122057	13122705		chr1	54541469	54542282		chr1	36300898	36301386		chr1	36528415	36528415		chr1	13078321	13078321		chr1	34158549	34159312			chr4	123301808	123302052		chr1	38187925	38188388		chr1	11404100	11404538
chr1	59505029	59506590		chr1	13124113	13125007		chr1	55293658	55294539		chr1	36372313	36373329		chr1	36604111	36604111		chr1	13084946	13084946		chr1	34515978	34517188			chr4	132205295	132205498		chr1	38824752	38825115		chr1	11456438	11456729
chr1	59544212	59544826		chr1	13132432	13133466		chr1	55419987	55420860		chr1	36425832	36426336		chr1	36613805	36613805		chr1	13094377	13094377		chr1	35171547	35173065			chr4	141121312	141121654		chr1	39044268	39044842		chr1	11555480	11555811
chr1	60026058	60026576		chr1	13141114	13141648		chr1	58449434	58450068		chr1	36568135	36568931		chr1	36615102	36615102		chr1	13118279	13118279		chr1	35250065	35250833			chr6	82124976	82125197		chr1	39424360	39424865		chr1	11647848	11648110
chr1	60133164	60133693		chr1	13490506	13490974		chr1	58501797	58502679		chr1	36766483	36767175		chr1	36755514	36755514		chr1	13122355	13122355		chr1	35272956	35273822			chr6	149079803	149079958		chr1	39426321	39426839		chr1	12689190	12689428
chr1	60910254	60910669		chr1	13521545	13522032		chr1	59014703	59015198		chr1	36996267	36997110		chr1	36828067	36828067		chr1	13445914	13445914		chr1	35276854	35277123			chr7	3206476	3206891		chr1	39428617	39429617		chr1	12691768	12692108
chr1	62444790	62445263		chr1	13774416	13774781		chr1	59432779	59433846		chr1	37039308	37039965		chr1	36888419	36888419		chr1	13650816	13650816		chr1	35277458	35278712			chr7	25302141	25302394		chr1	39430747	39431438		chr1	12826853	12827259
chr1	62814097	62814901		chr1	13779260	13779970		chr1	59479369	59480914		chr1	37040337	37041789		chr1	37040589	37040589		chr1	13928618	13928618		chr1	35291541	35291864			chr7	115339927	115339992		chr1	39535450	39536096		chr1	12832826	12833225
chr1	63157055	63157710		chr1	13836543	13837058		chr1	59483644	59484464		chr1	37042269	37043326		chr1	37041481	37041481		chr1	13991298	13991298		chr1	35530381	35530992			chr8	109811435	109811628		chr1	39634095	39634741		chr1	12854188	12854572
chr1	63159395	63160258		chr1	14560703	14561102		chr1	59544200	59545042		chr1	37043430	37045372		chr1	37042723	37042723		chr1	14179900	14179900		chr1	36003877	36004304			chr8	121047958	121048122		chr1	40825523	40825748		chr1	12925882	12926283
chr1	63185021	63185400		chr1	14676259	14676553		chr1	60895724	60896436		chr1	37045401	37045917		chr1	37043657	37043657		chr1	14215751	14215751		chr1	36058037	36058629			chr9	7633970	7634170		chr1	43155028	43155774		chr1	12980212	12980637
chr1	63260367	63261019		chr1	14719064	14719432		chr1	60907604	60908302		chr1	37058483	37058907		chr1	37158616	37158616		chr1	14282664	14282664		chr1	36058870	36059606			chrX	53260716	53260772		chr1	43169760	43170079		chr1	13040271	13040581
chr1	63293565	63294636		chr1	14729951	14730618		chr1	60908844	60910792		chr1	37106044	37106453		chr1	37303590	37303590		chr1	14302885	14302885		chr1	36094742	36095982			chrX	109142313	109142364		chr1	43326548	43326825		chr1	13042135	13042404
chr1	63488654	63489119		chr1	14970333	14970674		chr1	62228076	62228812		chr1	37186846	37187285		chr1	37356774	37356774		chr1	14411270	14411270		chr1	36095999	36097319			chrX	121268325	121268607		chr1	43884336	43885180		chr1	13069676	13070013
chr1	64751895	64752193		chr1	14997708	14998256		chr1	62813243	62814735		chr1	37486479	37487184		chr1	37929151	37929151		chr1	15640009	15640009		chr1	36097888	36100670			chrY	1633706	1633759		chr1	43990260	43991350		chr1	13107806	13108163
chr1	65087401	65087884		chr1	15317298	15317812		chr1	63184392	63185004		chr1	37921380	37922455		chr1	38042793	38042793		chr1	15742814	15742814		chr1	36125494	36126704			chrY	2494416	2494470		chr1	44159101	44159650		chr1	13124377	13124793
chr1	66814917	66815267		chr1	15611822	15612394		chr1	63185072	63185502		chr1	37946954	37947587		chr1	38054042	38054042		chr1	15779434	15779434		chr1	36325978	36326754			chrY	2780134	2781653		chr1	44175363	44175932		chr1	13128398	13128655
chr1	67007380	67007887		chr1	15673701	15674106		chr1	63222906	63224407		chr1	38880662	38881214		chr1	38106532	38106532		chr1	15781962	15781962		chr1	36528510	36529576			chrY	2781918	2782597		chr1	44204326	44205025		chr1	13133027	13133337
chr1	71083516	71084044		chr1	15892381	15892902		chr1	63776679	63777674		chr1	39486816	39487485		chr1	38107749	38107749		chr1	16120448	16120448		chr1	36614114	36615088			chrY	2782612	2783070		chr1	45488741	45489168		chr1	13141084	13141506
chr1	71578199	71578685		chr1	15983699	15984067		chr1	64779208	64779900		chr1	39916084	39916567		chr1	38109107	38109107		chr1	17240952	17240952		chr1	37266679	37267412			chrY	2789791	2789873		chr1	45851692	45852532		chr1	13189232	13189505
chr1	72258750	72259393		chr1	16052068	16052468		chr1	67982116	67982690		chr1	43884644	43885149		chr1	38186566	38186566		chr1	18629637	18629637		chr1	37335174	37335746			chrY	2860982	2861346		chr1	51523305	51523777		chr1	13490549	13490938
chr1	72272122	72272631		chr1	16788323	16788880		chr1	71082053	71082622		chr1	43990326	43991109		chr1	38187011	38187011		chr1	19097522	19097522		chr1	37340803	37341274			chrY	2875745	2877339		chr1	51534881	51535784		chr1	13521659	13521920
chr1	72272939	72273599		chr1	17113428	17114001		chr1	71083517	71083974		chr1	51534944	51535805		chr1	38188105	38188105		chr1	20750527	20750527		chr1	37775926	37776569							chr1	51681139	51682142		chr1	13579997	13580223
chr1	72275498	72276065		chr1	17153646	17154190		chr1	71578133	71578677		chr1	52170374	52170972		chr1	38684403	38684403		chr1	20751587	20751587		chr1	37776753	37777184							chr1	51804223	51804712		chr1	13622328	13622620
chr1	72583462	72583972		chr1	17619739	17620099		chr1	71691944	71693091		chr1	52289881	52290724		chr1	38954823	38954823		chr1	20857562	20857562		chr1	38683170	38683873							chr1	52289878	52290667		chr1	13687543	13687848
chr1	73006629	73007424		chr1	18096847	18097249		chr1	72272842	72273463		chr1	53009065	53010947		chr1	39044591	39044591		chr1	20858145	20858145		chr1	38684522	38684840							chr1	52687181	52687795		chr1	13687941	13688231
chr1	74138739	74139225		chr1	18278979	18279381		chr1	72275484	72276081		chr1	53353550	53354231		chr1	39425174	39425174		chr1	20898825	20898825		chr1	39250885	39251464							chr1	52901601	52902155		chr1	13696311	13696833
chr1	74350312	74351089		chr1	18783679	18784082		chr1	72290069	72291348		chr1	54541526	54542211		chr1	39429360	39429360		chr1	20945141	20945141		chr1	39424827	39425908							chr1	53021407	53021893		chr1	13774481	13774851
chr1	74433020	74433971		chr1	19169185	19169488		chr1	72301695	72302472		chr1	54987454	54988114		chr1	39430802	39430802		chr1	20965056	20965056		chr1	39707229	39708090							chr1	53353583	53354147		chr1	13779294	13779655
chr1	74443085	74445000		chr1	19195588	19196127		chr1	72359286	72360381		chr1	55144648	55145610		chr1	39957625	39957625		chr1	21221970	21221970		chr1	40737406	40737826							chr1	53409332	53409799		chr1	14560819	14561110
chr1	74871277	74872096		chr1	19280165	19280525		chr1	72811001	72811642		chr1	55163804	55164179		chr1	39963967	39963967		chr1	21246563	21246563		chr1	40738444	40738801							chr1	53841848	53842274		chr1	14676236	14676556
chr1	74897491	74898374		chr1	20301488	20301886		chr1	72851507	72853462		chr1	55165347	55165792		chr1	40432662	40432662		chr1	21390242	21390242		chr1	42548136	42548524							chr1	54307273	54308107		chr1	14696360	14696587
chr1	75259560	75260190		chr1	20503654	20504164		chr1	73909112	73909982		chr1	55187666	55188800		chr1	40847497	40847497		chr1	22367428	22367428		chr1	42741134	42741799							chr1	54495644	54496055		chr1	14719125	14719479
chr1	75475759	75476480		chr1	20544436	20544884		chr1	74871075	74872144		chr1	57670137	57670466		chr1	42908020	42908020		chr1	22473758	22473758		chr1	42751860	42752271							chr1	55083925	55084691		chr1	14730123	14730455
chr1	75598207	75598671		chr1	20602695	20603283		chr1	75138811	75139749		chr1	58449689	58450106		chr1	43502437	43502437		chr1	24049973	24049973		chr1	43148730	43149264							chr1	55109235	55109839		chr1	14970426	14970685
chr1	77438663	77439064		chr1	20690060	20690539		chr1	75598255	75598718		chr1	59014807	59015192		chr1	43502665	43502665		chr1	24099913	24099913		chr1	43220112	43221479							chr1	55132936	55133217		chr1	15007684	15008079
chr1	77493283	77493941		chr1	20857430	20858080		chr1	75800965	75801429		chr1	59313481	59314056		chr1	44175688	44175688		chr1	25238888	25238888		chr1	44608445	44609458							chr1	55133705	55134113		chr1	15101394	15101945
chr1	77626379	77626811		chr1	20880363	20881509		chr1	77450230	77450958		chr1	59432771	59433801		chr1	44176236	44176236		chr1	25518326	25518326		chr1	49938720	49939074							chr1	55165372	55165698		chr1	15317526	15317739
chr1	79772434	79772900		chr1	20923451	20924033		chr1	77453097	77453808		chr1	59434063	59434532		chr1	44176825	44176825		chr1	26286783	26286783		chr1	50984254	50985067							chr1	55187554	55188328		chr1	15611973	15612296
chr1	84173595	84174106		chr1	20929035	20929561		chr1	77493107	77493895		chr1	59479749	59480862		chr1	46909697	46909697		chr1	26584833	26584833		chr1	51739207	51739517							chr1	55293706	55294181		chr1	15673773	15674090
chr1	84692608	84693137		chr1	20930095	20930654		chr1	77499051	77499791		chr1	59544249	59544852		chr1	50984370	50984370		chr1	30862006	30862006		chr1	52377940	52378497							chr1	57433846	57434693		chr1	15892596	15893052
chr1	84834982	84835595		chr1	20932995	20933508		chr1	78485037	78485967		chr1	59754415	59755008		chr1	51523559	51523559		chr1	30904717	30904717		chr1	52582304	52582949							chr1	58026786	58027283		chr1	15983539	15983975
chr1	84835753	84836427		chr1	21091125	21091826		chr1	79772345	79772980		chr1	59969387	59970066		chr1	51524259	51524259		chr1	30924723	30924723		chr1	52874009	52874718							chr1	58052446	58053024		chr1	15996958	15997297
chr1	84845305	84845888		chr1	21151799	21152285		chr1	82817257	82817621		chr1	60236940	60237499		chr1	51524949	51524949		chr1	31290657	31290657		chr1	52982039	52982760							chr1	58449321	58450207		chr1	16052107	16052371
chr1	84865033	84865786		chr1	21156190	21156947		chr1	84636839	84637503		chr1	60907653	60908226		chr1	51534570	51534570		chr1	33163416	33163416		chr1	52983275	52983622							chr1	58480640	58481249		chr1	16058223	16058459
chr1	84868575	84869264		chr1	21208346	21209204		chr1	84857138	84858228		chr1	60914392	60914848		chr1	51803881	51803881		chr1	33551736	33551736		chr1	52993852	52994182							chr1	58502157	58502663		chr1	16150196	16150500
chr1	88097978	88098324		chr1	21246316	21247308		chr1	84868242	84869285		chr1	62228100	62228730		chr1	51972006	51972006		chr1	33561415	33561415		chr1	53003251	53004135							chr1	58561504	58562201		chr1	16423569	16423843
chr1	88204762	88205530		chr1	21261341	21261989		chr1	88084185	88084924		chr1	62783109	62783604		chr1	51972800	51972800		chr1	33887618	33887618		chr1	53004276	53007346							chr1	59029895	59030656		chr1	16430305	16430605
chr1	88240577	88241266		chr1	21401244	21401767		chr1	88097739	88098344		chr1	62813947	62814854		chr1	52289492	52289492		chr1	34000772	34000772		chr1	53007387	53008829							chr1	59373636	59373947		chr1	16621912	16622154
chr1	88241291	88242090		chr1	21450924	21451546		chr1	88405791	88406499		chr1	62824079	62824540		chr1	52488980	52488980		chr1	34064042	34064042		chr1	53189753	53189922							chr1	59538218	59539234		chr1	16788477	16788721
chr1	88244693	88245970		chr1	22259056	22259504		chr1	88483308	88484228		chr1	63184469	63184980		chr1	53010661	53010661		chr1	34131008	34131008		chr1	53445479	53446382							chr1	59544278	59544832		chr1	17113539	17113857
chr1	88336954	88337583		chr1	23293641	23293934		chr1	88654522	88655127		chr1	63185041	63185436		chr1	53244414	53244414		chr1	34134243	34134243		chr1	53670041	53670757							chr1	59727458	59727934		chr1	17153665	17153975
chr1	88368586	88369690		chr1	23768837	23770024		chr1	89122754	89123725		chr1	63223061	63224156		chr1	53370513	53370513		chr1	34160568	34160568		chr1	54613913	54614555							chr1	59741299	59742254		chr1	17970625	17971095
chr1	88383547	88385893		chr1	23799514	23800057		chr1	89209670	89210266		chr1	63246598	63247376		chr1	54307655	54307655		chr1	34197435	34197435		chr1	54983303	54983760							chr1	59776749	59777126		chr1	18096236	18096602
chr1	88421067	88423452		chr1	23833818	23834435		chr1	89210314	89211043		chr1	63248226	63248686		chr1	54614534	54614534		chr1	34525542	34525542		chr1	55143702	55144614							chr1	59819545	59820363		chr1	18096831	18097257
chr1	88427255	88429358		chr1	23912860	23913355		chr1	89652357	89653102		chr1	63250755	63251291		chr1	55134070	55134070		chr1	34604115	34604115		chr1	55163944	55164544							chr1	59969282	59970094		chr1	18121797	18122074
chr1	90505178	90505819		chr1	24178261	24178664		chr1	90101832	90102640		chr1	63260355	63260934		chr1	55149043	55149043		chr1	34940814	34940814		chr1	55418901	55419614							chr1	60154276	60155381		chr1	18278958	18279415
chr1	90509430	90510111		chr1	24255918	24256305		chr1	90509096	90510065		chr1	63369997	63370697		chr1	55462645	55462645		chr1	35289724	35289724		chr1	55419934	55420314							chr1	60236884	60237559		chr1	18280211	18280435
chr1	90565349	90566094		chr1	24309448	24310011		chr1	90565366	90566433		chr1	64168075	64169205		chr1	58086691	58086691		chr1	35754872	35754872		chr1	55420401	55420896							chr1	60399797	60400717		chr1	18402862	18403141
chr1	91652898	91653487		chr1	24381786	24382058		chr1	91361852	91362631		chr1	64778639	64779904		chr1	58466558	58466558		chr1	35807126	35807126		chr1	57034222	57034632							chr1	60465922	60466412		chr1	18600725	18601114
chr1	91767060	91768154		chr1	24958132	24958595		chr1	91766840	91768026		chr1	64779968	64780479		chr1	58466983	58466983		chr1	35868422	35868422		chr1	57364222	57364526							chr1	60503972	60504425		chr1	18783838	18784084
chr1	93194560	93195309		chr1	25567142	25567571		chr1	92499734	92500363		chr1	64780480	64780913		chr1	58467831	58467831		chr1	35898672	35898672		chr1	57645508	57646279							chr1	60907565	60908377		chr1	19046356	19046905
chr1	93816748	93817170		chr1	25753604	25753906		chr1	94244753	94245618		chr1	64783989	64784888		chr1	58643283	58643283		chr1	36001373	36001373		chr1	57832214	57832694							chr1	60909474	60909988		chr1	19169152	19169415
chr1	94015757	94016435		chr1	30316340	30316776		chr1	94369926	94370948		chr1	65087379	65087794		chr1	58768575	58768575		chr1	36070993	36070993		chr1	58272250	58272853							chr1	62814087	62814830		chr1	19195711	19196161
chr1	94244832	94245423		chr1	30641620	30642072		chr1	94830431	94831571		chr1	65225438	65226131		chr1	59176877	59176877		chr1	36074193	36074193		chr1	58387196	58387920							chr1	63184497	63185070		chr1	19196342	19196583
chr1	94603962	94604608		chr1	30757345	30757599		chr1	95202101	95202773		chr1	71082116	71082565		chr1	59541980	59541980		chr1	36111558	36111558		chr1	58562517	58562975							chr1	63223167	63223979		chr1	19280261	19280538
chr1	94746097	94746716		chr1	30797693	30798030		chr1	99969649	99970221		chr1	71083655	71083955		chr1	59743164	59743164		chr1	36117776	36117776		chr1	58563290	58563640							chr1	63227639	63228137		chr1	20279792	20280207
chr1	95473738	95474017		chr1	30835320	30835908		chr1	102774573	102775155		chr1	71148966	71150059		chr1	59755866	59755866		chr1	36297247	36297247		chr1	58564308	58564839							chr1	63656201	63656448		chr1	20301590	20301901
chr1	97209858	97210295		chr1	30837086	30837567		chr1	107418882	107419400		chr1	71578192	71578579		chr1	59776434	59776434		chr1	36831504	36831504		chr1	58809257	58809901							chr1	64167821	64169179		chr1	20440210	20440552
chr1	99969746	99970243		chr1	30987532	30988086		chr1	107886348	107887186		chr1	71692536	71692973		chr1	60466158	60466158		chr1	36861121	36861121		chr1	58817956	58818853							chr1	64571257	64571685		chr1	20503843	20504142
chr1	102774644	102775301		chr1	31006556	31007158		chr1	112687062	112687516		chr1	71697217	71697830		chr1	60466579	60466579		chr1	36891037	36891037		chr1	59400899	59402270							chr1	64736926	64737549		chr1	20534686	20534918
chr1	106882736	106883191		chr1	31209855	31210298		chr1	120207431	120208228		chr1	71699057	71700171		chr1	60623870	60623870		chr1	36955801	36955801		chr1	59406870	59407262							chr1	64751873	64752210		chr1	20544561	20544845
chr1	106909191	106909675		chr1	31210776	31211289		chr1	120355335	120356677		chr1	71719883	71720503		chr1	63160153	63160153		chr1	37019925	37019925		chr1	59407399	59408164							chr1	64764043	64764434		chr1	20602688	20603259
chr1	107251588	107252189		chr1	31266925	31267397		chr1	120521859	120522544		chr1	72251627	72252343		chr1	63176803	63176803		chr1	37039505	37039505		chr1	59539747	59541185							chr1	64779252	64779891		chr1	20690134	20690480
chr1	107886322	107887201		chr1	32229179	32230114		chr1	120524081	120525100		chr1	72258196	72259241		chr1	63226787	63226787		chr1	37041052	37041052		chr1	60099268	60099781							chr1	64779993	64780891		chr1	20741182	20741464
chr1	108118472	108118975		chr1	32756967	32757448		chr1	120538805	120540415		chr1	72260355	72261750		chr1	63227635	63227635		chr1	37042882	37042882		chr1	60100121	60100400							chr1	64783951	64784389		chr1	20752263	20752671
chr1	120355295	120356357		chr1	33021854	33022261		chr1	120544341	120545357		chr1	72265752	72266182		chr1	63228232	63228232		chr1	37043900	37043900		chr1	60788654	60789415							chr1	64784466	64785063		chr1	20791813	20792149
chr1	120521918	120522484		chr1	33622538	33623075		chr1	120945434	120946048		chr1	72271597	72272656		chr1	63319704	63319704		chr1	37044875	37044875		chr1	60790114	60790821							chr1	65225392	65226050		chr1	20881085	20881357
chr1	120807667	120808116		chr1	33729309	33729759		chr1	120971385	120972461		chr1	72272851	72273589		chr1	63356310	63356310		chr1	37187029	37187029		chr1	60842571	60843314							chr1	65232743	65233418		chr1	20899644	20899893
chr1	120945410	120946019		chr1	33741344	33741637		chr1	120972472	120975049		chr1	72275150	72276271		chr1	63488046	63488046		chr1	37269383	37269383		chr1	62617951	62618126							chr1	66747115	66747644		chr1	20923589	20924011
chr1	120972471	120973232		chr1	33771560	33772078		chr1	121197676	121199578		chr1	72276491	72277165		chr1	63492540	63492540		chr1	37700875	37700875		chr1	62724201	62724613							chr1	66864029	66864482		chr1	20929124	20929487
chr1	121201517	121202966		chr1	33795991	33796683		chr1	121200917	121202613		chr1	72282629	72283361		chr1	63641444	63641444		chr1	37985319	37985319		chr1	62749242	62749777							chr1	66987467	66987771		chr1	20930139	20930433
chr1	121295050	121295745		chr1	33799542	33800204		chr1	121244051	121245869		chr1	72283648	72284092		chr1	63777254	63777254		chr1	38013629	38013629		chr1	62749821	62750385							chr1	67085208	67085740		chr1	20933134	20933423
chr1	121531289	121531758		chr1	33949550	33950176		chr1	121295036	121295992		chr1	72289097	72289769		chr1	64349529	64349529		chr1	38115485	38115485		chr1	62752393	62754363							chr1	69873229	69873721		chr1	21070491	21070875
chr1	122540363	122541353		chr1	33963625	33964742		chr1	121422515	121423855		chr1	72290157	72291457		chr1	64778951	64778951		chr1	38348533	38348533		chr1	65005996	65006805							chr1	71083623	71083994		chr1	21091311	21091643
chr1	122655894	122656423		chr1	34000746	34001135		chr1	122655938	122656399		chr1	72300689	72301554		chr1	64780157	64780157		chr1	38376848	38376848		chr1	65013944	65014460							chr1	71149244	71149992		chr1	21151910	21152208
chr1	123019861	123020324		chr1	34020179	34020754		chr1	123424060	123424828		chr1	72301699	72302408		chr1	64780669	64780669		chr1	38678905	38678905		chr1	67979139	67979390							chr1	71150048	71150434		chr1	21156114	21156563
chr1	124503903	124504376		chr1	34021108	34021929		chr1	124503907	124504333		chr1	72330550	72331131		chr1	65156585	65156585		chr1	38853838	38853838		chr1	68033297	68033990							chr1	71578191	71578643		chr1	21208448	21208827
chr1	128025623	128026134		chr1	34063663	34064709		chr1	130288898	130289466		chr1	72353555	72354466		chr1	65225706	65225706		chr1	38881041	38881041		chr1	69423646	69424867							chr1	71603235	71604248		chr1	21261547	21261950
chr1	128811918	128812293		chr1	34067741	34068529		chr1	130756483	130757189		chr1	72359271	72360312		chr1	66815052	66815052		chr1	38900330	38900330		chr1	69873385	69874066							chr1	71655946	71656414		chr1	21334305	21334699
chr1	129801356	129801797		chr1	34117977	34118363		chr1	133049528	133050099		chr1	72843568	72844315		chr1	66863631	66863631		chr1	38926422	38926422		chr1	71636568	71636950							chr1	71692583	71693075		chr1	21401235	21401701
chr1	130756587	130757106		chr1	34130338	34131080		chr1	133057483	133058153		chr1	72851442	72853512		chr1	66864201	66864201		chr1	38961024	38961024		chr1	72179164	72180032							chr1	71699014	71700379		chr1	21451086	21451499
chr1	132916952	132917790		chr1	34159872	34161058		chr1	133786560	133787420		chr1	72869948	72872211		chr1	69734227	69734227		chr1	39179746	39179746		chr1	72386647	72387314							chr1	72258647	72259152		chr1	21512088	21512482
chr1	132994233	132994683		chr1	34221329	34221980		chr1	133787934	133788528		chr1	72873994	72875159		chr1	69873599	69873599		chr1	39321547	39321547		chr1	72920087	72920940							chr1	72272192	72272643		chr1	21973108	21973426
chr1	133035723	133036561		chr1	34275059	34275587		chr1	134094121	134094816		chr1	73909233	73909663		chr1	71603780	71603780		chr1	39585267	39585267		chr1	73930525	73931064							chr1	72272838	72273563		chr1	22095604	22095999
chr1	133786576	133787388		chr1	34466625	34467134		chr1	134367359	134368429		chr1	74157817	74158424		chr1	71630652	71630652		chr1	39757699	39757699		chr1	74144596	74145594							chr1	72282657	72283365		chr1	22258940	22259426
chr1	133787904	133788458		chr1	34542231	34543234		chr1	134373161	134374381		chr1	74282683	74283265		chr1	72204498	72204498		chr1	39959725	39959725		chr1	74283093	74283956							chr1	72283649	72284153		chr1	22367809	22368144
chr1	133807305	133808207		chr1	34567817	34568373		chr1	134980342	134981308		chr1	74433106	74433915		chr1	72205020	72205020		chr1	39980777	39980777		chr1	74707483	74708173							chr1	72290031	72291514		chr1	22376480	22376767
chr1	134094145	134094824		chr1	34593380	34594407		chr1	135027206	135028539		chr1	74443553	74444385		chr1	72263395	72263395		chr1	40414770	40414770		chr1	74708234	74709079							chr1	72300968	72302601		chr1	22494199	22494504
chr1	134097267	134097826		chr1	34659137	34659570		chr1	135294009	135294978		chr1	74552084	74553491		chr1	72263680	72263680		chr1	40737054	40737054		chr1	74830170	74831276							chr1	72330480	72331146		chr1	23068847	23069185
chr1	134184654	134185331		chr1	34699198	34699803		chr1	135388879	135390621		chr1	74825624	74826093		chr1	72273219	72273219		chr1	40986482	40986482		chr1	74849837	74850390							chr1	72353688	72354353		chr1	23175434	23175646
chr1	134238384	134239125		chr1	34757155	34757969		chr1	135564156	135564775		chr1	74871280	74872045		chr1	72283953	72283953		chr1	41197554	41197554		chr1	74901781	74903217							chr1	72359633	72360258		chr1	23293586	23294061
chr1	134775476	134776366		chr1	34795178	34795693		chr1	135957217	135958302		chr1	75138832	75139535		chr1	72761060	72761060		chr1	41447279	41447279		chr1	74939342	74940238							chr1	72583593	72583825		chr1	23331092	23331400
chr1	134916713	134917483		chr1	34923941	34924412		chr1	136258383	136258870		chr1	75164946	75165818		chr1	72762069	72762069		chr1	42115536	42115536		chr1	75384798	75385761							chr1	72757663	72758062		chr1	23502259	23502579
chr1	135027442	135028183		chr1	34948330	34948893		chr1	136431507	136432111		chr1	75313416	75314742		chr1	72762837	72762837		chr1	42243346	42243346		chr1	75418570	75420209							chr1	72852068	72853179		chr1	23681771	23682170
chr1	135293910	135294716		chr1	34953696	34954205		chr1	136456415	136457047		chr1	75443923	75444478		chr1	74331453	74331453		chr1	42781852	42781852		chr1	75446930	75447548							chr1	72870980	72871263		chr1	23691332	23691605
chr1	135388905	135390378		chr1	35089427	35089902		chr1	137094878	137096519		chr1	75475734	75476386		chr1	74350548	74350548		chr1	42970636	42970636		chr1	75501656	75502526							chr1	74282717	74283327		chr1	23712313	23712740
chr1	135564087	135564796		chr1	35323341	35323924		chr1	137113922	137115071		chr1	75507931	75508873		chr1	74438112	74438112		chr1	43877634	43877634		chr1	75998888	75999559							chr1	74331004	74331831		chr1	23769671	23770074
chr1	135590483	135591435		chr1	35442240	35442737		chr1	137528681	137529289		chr1	75598188	75598721		chr1	74438692	74438692		chr1	43956413	43956413		chr1	77448923	77449370							chr1	74356308	74356901		chr1	23799622	23799945
chr1	135942553	135942912		chr1	35444965	35445512		chr1	137571887	137572891		chr1	77450292	77450966		chr1	74461811	74461811		chr1	44625191	44625191		chr1	77449520	77450139							chr1	74433130	74433940		chr1	23833970	23834302
chr1	135957030	135958159		chr1	35521869	35522349		chr1	138466145	138467458		chr1	77453200	77453707		chr1	74579857	74579857		chr1	44670298	44670298		chr1	77450511	77451182							chr1	74443717	74444416		chr1	23913001	23913240
chr1	136431568	136432093		chr1	35535132	35535541		chr1	138509665	138510287		chr1	77493360	77493884		chr1	74647946	74647946		chr1	44948696	44948696		chr1	77451558	77452160							chr1	74551959	74553493		chr1	23966218	23966665
chr1	136457961	136458302		chr1	35783523	35783915		chr1	138570872	138572325		chr1	78654003	78654624		chr1	74901415	74901415		chr1	45415071	45415071		chr1	78080793	78080891							chr1	74708211	74708505		chr1	24002383	24002608
chr1	137095486	137096348		chr1	35840226	35840622		chr1	138592168	138593126		chr1	79772385	79773099		chr1	75121569	75121569		chr1	45416762	45416762		chr1	78306566	78307590							chr1	74863252	74864052		chr1	24141787	24142059
chr1	137113954	137114709		chr1	35896130	35896849		chr1	138624061	138625000		chr1	82312723	82313335		chr1	75176999	75176999		chr1	45464674	45464674		chr1	78508171	78508770							chr1	74871135	74871901		chr1	24143937	24144409
chr1	137571834	137572770		chr1	35903342	35903907		chr1	138848495	138849967		chr1	82816635	82817193		chr1	75188869	75188869		chr1	46920527	46920527		chr1	79667894	79668720							chr1	75121035	75122114		chr1	24178216	24178755
chr1	138466245	138467419		chr1	36001043	36001670		chr1	141390981	141392673		chr1	84636826	84637596		chr1	75205820	75205820		chr1	46978715	46978715		chr1	79757602	79758334							chr1	75205389	75206340		chr1	24182030	24182311
chr1	138591281	138591931		chr1	36067036	36068159		chr1	142325750	142326384		chr1	84835773	84836988		chr1	75207444	75207444		chr1	47891167	47891167		chr1	79854639	79855212							chr1	75215552	75216142		chr1	24255967	24256323
chr1	138592363	138593213		chr1	36070196	36071288		chr1	151962353	151962927		chr1	84856979	84858186		chr1	75211703	75211703		chr1	51486772	51486772		chr1	82285508	82286644							chr1	75232418	75233220		chr1	24307563	24307945
chr1	138603695	138604531		chr1	36073832	36074579		chr1	153391117	153391476		chr1	84865299	84865859		chr1	75232918	75232918		chr1	51593114	51593114		chr1	82286829	82288035							chr1	75432044	75432877		chr1	24309482	24309883
chr1	138624132	138625033		chr1	36111458	36112116		chr1	154419933	154421004		chr1	84865947	84866543		chr1	75260762	75260762		chr1	51799441	51799441		chr1	82582959	82584022							chr1	75475577	75476314		chr1	24344352	24344843
chr1	138634635	138635008		chr1	36117465	36118551		chr1	154762620	154763403		chr1	84868304	84869283		chr1	75342279	75342279		chr1	51963415	51963415		chr1	82936594	82937099							chr1	75491741	75492188		chr1	24374460	24374789
chr1	138948221	138948549		chr1	36119659	36120738		chr1	154789956	154790554		chr1	84886581	84887513		chr1	75475897	75475897		chr1	51994457	51994457		chr1	84931118	84931789							chr1	75502839	75503414		chr1	24381751	24382029
chr1	141391080	141391671		chr1	36121506	36122624		chr1	154856277	154857206		chr1	88084374	88084887		chr1	75484193	75484193		chr1	52065599	52065599		chr1	87487527	87490102							chr1	75517708	75518566		chr1	24385342	24385632
chr1	142325771	142326366		chr1	36124578	36125282		chr1	154878067	154879704		chr1	88197814	88198621		chr1	75556305	75556305		chr1	52066048	52066048		chr1	87771730	87771985							chr1	78654012	78654687		chr1	24640540	24640986
chr1	145113980	145114356		chr1	36191235	36191808		chr1	154942128	154943855		chr1	88199581	88200341		chr1	78485343	78485343		chr1	52584768	52584768		chr1	87914544	87915478							chr1	79668477	79668965		chr1	24685284	24685528
chr1	145578860	145579677		chr1	36206060	36206568		chr1	155223411	155224291		chr1	88204548	88205261		chr1	78485805	78485805		chr1	52713578	52713578		chr1	88217369	88217954							chr1	79758027	79758821		chr1	24958133	24958467
chr1	151962429	151963078		chr1	36309550	36310081		chr1	155552071	155552593		chr1	88205658	88206440		chr1	78528891	78528891		chr1	53010472	53010472		chr1	88423580	88425701							chr1	79772313	79772888		chr1	25567229	25567515
chr1	154789953	154790542		chr1	36311377	36311953		chr1	155927480	155928751		chr1	88207061	88208552		chr1	79758274	79758274		chr1	53267151	53267151		chr1	88565982	88567267							chr1	80337139	80338213		chr1	25753641	25754045
chr1	154820891	154821544		chr1	36334033	36334544		chr1	157404953	157405443		chr1	88255423	88256821		chr1	79855153	79855153		chr1	53638316	53638316		chr1	89023788	89024369							chr1	82312855	82313714		chr1	25883695	25884052
chr1	154942252	154943025		chr1	36335969	36336506		chr1	157882457	157883940		chr1	88336962	88337536		chr1	82288198	82288198		chr1	53806996	53806996		chr1	89037746	89038856							chr1	82638073	82638341		chr1	25941999	25942256
chr1	155167691	155168209		chr1	36380800	36381288		chr1	158598664	158600291		chr1	88363903	88364464		chr1	84718669	84718669		chr1	54109834	54109834		chr1	89160418	89161718							chr1	82721258	82721618		chr1	26581349	26581640
chr1	155178923	155179559		chr1	36511218	36511725		chr1	158886386	158887073		chr1	88368583	88369715		chr1	84719152	84719152		chr1	54441377	54441377		chr1	89371507	89372516							chr1	84835809	84836561		chr1	27364307	27364510
chr1	155223434	155224534		chr1	36549129	36549710		chr1	158924767	158925731		chr1	88383650	88384829		chr1	84835324	84835324		chr1	54541764	54541764		chr1	89405821	89406938							chr1	84857082	84857874		chr1	27957183	27957558
chr1	155927770	155928783		chr1	36557990	36558609		chr1	161272429	161272872		chr1	88384986	88385882		chr1	84846597	84846597		chr1	55097018	55097018		chr1	89579939	89581165							chr1	84865348	84866816		chr1	29310829	29311046
chr1	156230456	156230766		chr1	36603539	36604892		chr1	162664667	162665416		chr1	88388349	88389554		chr1	84864575	84864575		chr1	55165597	55165597		chr1	90101195	90102299							chr1	84888415	84888893		chr1	30316328	30316765
chr1	158868554	158869309		chr1	36613311	36614854		chr1	162969326	162970634		chr1	88394187	88395116		chr1	84866223	84866223		chr1	55188826	55188826		chr1	90161422	90163176							chr1	87689731	87690161		chr1	30560076	30560404
chr1	158886540	158887003		chr1	36615060	36615611		chr1	163061144	163061945		chr1	88399593	88401476		chr1	84888629	84888629		chr1	55243833	55243833		chr1	90166201	90166927							chr1	87749897	87750275		chr1	30641730	30642094
chr1	158924537	158925279		chr1	36636670	36638020		chr1	163180072	163180644		chr1	88401571	88402492		chr1	87655103	87655103		chr1	55255781	55255781		chr1	90167925	90169777							chr1	87955917	87956573		chr1	30652992	30653360
chr1	160225038	160225281		chr1	36672707	36673144		chr1	166307192	166307788		chr1	88405919	88406484		chr1	87956040	87956040		chr1	55262798	55262798		chr1	90171299	90174462							chr1	88050709	88051550		chr1	30757290	30757600
chr1	162239097	162239618		chr1	36691694	36692283		chr1	166390914	166391571		chr1	88421266	88423738		chr1	88047820	88047820		chr1	55632873	55632873		chr1	90364711	90365818							chr1	88075519	88075762		chr1	30797557	30797990
chr1	162664720	162665312		chr1	36740810	36741443		chr1	166432963	166434092		chr1	88424247	88425428		chr1	88205016	88205016		chr1	55957755	55957755		chr1	90468374	90468887							chr1	88204530	88205145		chr1	30835480	30835852
chr1	162964221	162967463		chr1	36794090	36794485		chr1	167954045	167954598		chr1	88427478	88429335		chr1	88239761	88239761		chr1	56023397	56023397		chr1	90597457	90598320							chr1	88240830	88241701		chr1	30837013	30837467
chr1	162969215	162970900		chr1	36801297	36801793		chr1	168054608	168055882		chr1	88549836	88550274		chr1	88241443	88241443		chr1	56725729	56725729		chr1	90690168	90690784							chr1	88241767	88242397		chr1	30977637	30977958
chr1	163177666	163178409		chr1	36803235	36803710		chr1	169200415	169202132		chr1	88615889	88616384		chr1	88242854	88242854		chr1	56741468	56741468		chr1	91477707	91478025							chr1	88242812	88243351		chr1	30987711	30988059
chr1	163204226	163204702		chr1	36841344	36842737		chr1	169208917	169209903		chr1	89110162	89110683		chr1	88243552	88243552		chr1	56901611	56901611		chr1	91478139	91478759							chr1	88243961	88244269		chr1	31005235	31005678
chr1	166433466	166433993		chr1	36842740	36843738		chr1	169219678	169220491		chr1	89122793	89123625		chr1	88244183	88244183		chr1	57338546	57338546		chr1	91889184	91889989							chr1	88244684	88246412		chr1	31209951	31210166
chr1	166652112	166652551		chr1	36901756	36902451		chr1	169565415	169566314		chr1	89209663	89210247		chr1	88245450	88245450		chr1	57358138	57358138		chr1	92310430	92310922							chr1	88255284	88256868		chr1	31210831	31211147
chr1	167932508	167933813		chr1	37042171	37043292		chr1	169784832	169785349		chr1	89210537	89211068		chr1	88257236	88257236		chr1	57527291	57527291		chr1	92393992	92394663							chr1	88364119	88364471		chr1	31267002	31267290
chr1	168055087	168055715		chr1	37085869	37086538		chr1	172797497	172798200		chr1	89570304	89571244		chr1	88257600	88257600		chr1	57669744	57669744		chr1	92811173	92811906							chr1	88383514	88385826		chr1	32756943	32757257
chr1	168072240	168072974		chr1	37106050	37106396		chr1	172798593	172799128		chr1	89572545	89573109		chr1	88331161	88331161		chr1	58046068	58046068		chr1	92927737	92928351							chr1	88399779	88401334		chr1	33021831	33022193
chr1	168989556	168990007		chr1	37186760	37187324		chr1	173432568	173434534		chr1	89625652	89626080		chr1	88337295	88337295		chr1	58245585	58245585		chr1	93240901	93242607							chr1	88422393	88423456		chr1	33079859	33080120
chr1	169208903	169209944		chr1	37189150	37189702		chr1	174306247	174307121		chr1	89652363	89652808		chr1	88338973	88338973		chr1	58247967	58247967		chr1	93696829	93697899							chr1	88427176	88429362		chr1	33593467	33593795
chr1	172801363	172802257		chr1	37208739	37209106		chr1	177555445	177556186		chr1	90173578	90174468		chr1	88401892	88401892		chr1	58627405	58627405		chr1	93698177	93699058							chr1	88478935	88479696		chr1	33622472	33622969
chr1	172968135	172968796		chr1	37307301	37308076		chr1	177629874	177630258		chr1	90502123	90502537		chr1	88421457	88421457		chr1	59372093	59372093		chr1	93889984	93890488							chr1	89110176	89111195		chr1	33697439	33697811
chr1	173152235	173153054		chr1	37329052	37329819		chr1	180267021	180268316		chr1	90509373	90509850		chr1	88426214	88426214		chr1	59433218	59433218		chr1	94728456	94729478							chr1	89210407	89211073		chr1	33720005	33720356
chr1	173199964	173201041		chr1	37458458	37459069		chr1	181128946	181129315		chr1	90911856	90912456		chr1	88428274	88428274		chr1	59434283	59434283		chr1	94996603	94998772							chr1	89223122	89223753		chr1	33729328	33729708
chr1	173317229	173317730		chr1	37691357	37691974		chr1	181207030	181207566		chr1	90921616	90922185		chr1	88600352	88600352		chr1	59480123	59480123		chr1	95132507	95133291							chr1	89572582	89573104		chr1	33741339	33741607
chr1	173432405	173433809		chr1	37692590	37693001		chr1	181534537	181535031		chr1	90998816	90999911		chr1	89534133	89534133		chr1	59483912	59483912		chr1	95531341	95532100							chr1	89625433	89626086		chr1	33784286	33784637
chr1	173956660	173957856		chr1	37695893	37696540		chr1	182536813	182537687		chr1	91029929	91030451		chr1	89570957	89570957		chr1	59505564	59505564		chr1	95581984	95583434							chr1	89652311	89652774		chr1	33796193	33796710
chr1	174306159	174306907		chr1	37735080	37735709		chr1	182817975	182819677		chr1	91087673	91088330		chr1	89652618	89652618		chr1	59529804	59529804		chr1	97348405	97348861							chr1	89749461	89750149		chr1	33799559	33800068
chr1	174411627	174412744		chr1	37923909	37924360		chr1	182819930	182820537		chr1	91362077	91362594		chr1	89749826	89749826		chr1	59544393	59544393		chr1	99557189	99557710							chr1	90101998	90102504		chr1	33903702	33903935
chr1	178574199	178574882		chr1	37960012	37960448		chr1	182854606	182855686		chr1	91766935	91768070		chr1	89905007	89905007		chr1	59720464	59720464		chr1	102750870	102751163							chr1	90598519	90599114		chr1	33932455	33932935
chr1	179683511	179684012		chr1	37988494	37989069		chr1	182863095	182865727		chr1	91772767	91773891		chr1	90102267	90102267		chr1	59754845	59754845		chr1	105643674	105644119							chr1	90736039	90736599		chr1	33940282	33940624
chr1	180248751	180251954		chr1	38042553	38043106		chr1	183771539	183772979		chr1	91827515	91828166		chr1	90158632	90158632		chr1	60489614	60489614		chr1	106890372	106891115							chr1	90966253	90966901		chr1	33949667	33950006
chr1	180457279	180458321		chr1	38115267	38115928		chr1	183960105	183961044		chr1	91836861	91837362		chr1	90159062	90159062		chr1	60896129	60896129		chr1	107252526	107253789							chr1	91351013	91351565		chr1	33964261	33964602
chr1	180460648	180461172		chr1	38237900	38238437		chr1	184024464	184025729		chr1	92098748	92099584		chr1	90502401	90502401		chr1	60907955	60907955		chr1	107676743	107677978							chr1	91827597	91828168		chr1	34000826	34001207
chr1	180780499	180781097		chr1	38242249	38242858		chr1	184092916	184093616		chr1	92421141	92421624		chr1	90657457	90657457		chr1	60909365	60909365		chr1	108610046	108610804							chr1	92180074	92180572		chr1	34004786	34005120
chr1	181534560	181535089		chr1	38259674	38260120		chr1	187186415	187187262		chr1	92499734	92500248		chr1	90992840	90992840		chr1	60910463	60910463		chr1	110852893	110853463							chr1	92499628	92500215		chr1	34021421	34021843
chr1	182536823	182537336		chr1	38309542	38309961		chr1	188334292	188334902		chr1	93309279	93310255		chr1	91027921	91027921		chr1	61465579	61465579		chr1	112691146	112691550							chr1	92869805	92870221		chr1	34023242	34023639
chr1	182818640	182819729		chr1	38449725	38450173		chr1	188572764	188573570		chr1	93310570	93311075		chr1	91029996	91029996		chr1	62228460	62228460		chr1	119532189	119532613							chr1	93041266	93041906		chr1	34062529	34062871
chr1	182854571	182855549		chr1	38696478	38696946		chr1	188746560	188747090		chr1	94015935	94016400		chr1	91351264	91351264		chr1	62445007	62445007		chr1	122237023	122238346							chr1	93295273	93295788		chr1	34118006	34118329
chr1	183093572	183094185		chr1	38824591	38825185		chr1	190904674	190905085		chr1	94328471	94329245		chr1	91767739	91767739		chr1	62783372	62783372		chr1	122271111	122271627							chr1	93309549	93310214		chr1	34125096	34125653
chr1	183547480	183547885		chr1	38826705	38827182		chr1	192752109	192752671		chr1	94803278	94804210		chr1	91773497	91773497		chr1	62784749	62784749		chr1	123327528	123328365							chr1	93651720	93652050		chr1	34150386	34150910
chr1	183772382	183772844		chr1	38844244	38844772		chr1	192849173	192850809		chr1	95202215	95202732		chr1	91826834	91826834		chr1	62814399	62814399		chr1	123379040	123379582							chr1	94077023	94077750		chr1	34174576	34174898
chr1	183796571	183796929		chr1	38845736	38846226		chr1	192886541	192887394		chr1	95374649	95375899		chr1	92099095	92099095		chr1	62830333	62830333		chr1	123379590	123379917							chr1	94350348	94350849		chr1	34221399	34221836
chr1	183825243	183825760		chr1	38856136	38856663		chr1	193522271	193522705		chr1	95532105	95532874		chr1	92421582	92421582		chr1	63033177	63033177		chr1	123423901	123425135							chr1	94538186	94538862		chr1	34246717	34247311
chr1	183883615	183884157		chr1	38880536	38881301		chr1	193769257	193770665		chr1	95700103	95700646		chr1	92949545	92949545		chr1	63112821	63112821		chr1	127212653	127213443							chr1	94727553	94728274		chr1	34258275	34258635
chr1	183948657	183949472		chr1	38891636	38892233		chr1	194278712	194279379		chr1	97209950	97210365		chr1	93391214	93391214		chr1	63184790	63184790		chr1	127246772	127247258							chr1	94803319	94804384		chr1	34275043	34275514
chr1	183960051	183961660		chr1	38913027	38913515		chr1	194339185	194339650		chr1	98771303	98771601		chr1	94245082	94245082		chr1	63257039	63257039		chr1	127808194	127808628							chr1	95202222	95202709		chr1	34466802	34467047
chr1	184093036	184093610		chr1	38919099	38919441		chr1	194571315	194572289		chr1	107886558	107887207		chr1	94335158	94335158		chr1	63260639	63260639		chr1	129101925	129103233							chr1	95374609	95375906		chr1	34519741	34520059
chr1	184212594	184213221		chr1	38991424	38992006		chr1	196572824	196573516		chr1	108067811	108068392		chr1	94728306	94728306		chr1	63290614	63290614		chr1	129960861	129961716							chr1	95532000	95532824		chr1	34542723	34543037
chr1	184338593	184339452		chr1	38993538	38994068		chr10	4785554	4786083		chr1	108655866	108656651		chr1	95124083	95124083		chr1	63294109	63294109		chr1	129986787	129987207							chr1	95698234	95698931		chr1	34567950	34568210
chr1	186320923	186321259		chr1	39057918	39058516		chr10	5853195	5853644		chr1	120355344	120356419		chr1	95239384	95239384		chr1	63488888	63488888		chr1	129987243	129988889							chr1	95700216	95700649		chr1	34597951	34598313
chr1	186610374	186610625		chr1	39067370	39068117		chr10	6012738	6014036		chr1	120421862	120422283		chr1	95342214	95342214		chr1	63714367	63714367		chr1	130487286	130488414							chr1	95721491	95722414		chr1	34640903	34641193
chr1	188060198	188060914		chr1	39310606	39311112		chr10	6055581	6056971		chr1	120521872	120522486		chr1	95473813	95473813		chr1	63984544	63984544		chr1	130784047	130784451							chr1	97209947	97210286		chr1	34659295	34659555
chr1	188085253	188085739		chr1	39397431	39397999		chr10	6102257	6103346		chr1	120523016	120523486		chr1	95564610	95564610		chr1	64055843	64055843		chr1	132774495	132775109							chr1	99666346	99667118		chr1	34699311	34699643
chr1	188746622	188747146		chr1	39448923	39449540		chr10	6103443	6104290		chr1	120524138	120524816		chr1	95565650	95565650		chr1	64358119	64358119		chr1	132993520	132994093							chr1	99969666	99970130		chr1	34757601	34757892
chr1	189548597	189549060		chr1	39554505	39554980		chr10	6202767	6203255		chr1	120539203	120539889		chr1	95582269	95582269		chr1	64467945	64467945		chr1	133024113	133024772							chr1	99991788	99992473		chr1	34795084	34795507
chr1	191585288	191585878		chr1	39561068	39561496		chr10	6454192	6454800		chr1	120542205	120542790		chr1	95651154	95651154		chr1	64623389	64623389		chr1	133025062	133027594							chr1	107559683	107560869		chr1	34832471	34832705
chr1	191740182	191740990		chr1	39579341	39579711		chr10	6699534	6700126		chr1	120544267	120545410		chr1	95651546	95651546		chr1	64706226	64706226		chr1	133028386	133029528							chr1	107787609	107788009		chr1	34848612	34848924
chr1	192752121	192752658		chr1	39584219	39584721		chr10	6979917	6980507		chr1	120546485	120547259		chr1	99558745	99558745		chr1	64779845	64779845		chr1	133140997	133142373							chr1	107886183	107887141		chr1	34924003	34924515
chr1	192849878	192851065		chr1	39586957	39587663		chr10	7512285	7512984		chr1	120586204	120586973		chr1	99992114	99992114		chr1	64931749	64931749		chr1	133630510	133631175							chr1	108067717	108068440		chr1	34948443	34948737
chr1	194278763	194279278		chr1	39671646	39672289		chr10	8605726	8606534		chr1	120673083	120673810		chr1	107890537	107890537		chr1	64963668	64963668		chr1	133789301	133789628							chr1	108408175	108408576		chr1	34953761	34954124
chr1	195330774	195331613		chr1	39707056	39708124		chr10	12269681	12270512		chr1	120945556	120945974		chr1	108068133	108068133		chr1	64965532	64965532		chr1	133790115	133790778							chr1	108656001	108656777		chr1	35089447	35089797
chr1	195558246	195558823		chr1	39737445	39737847		chr10	12327950	12328982		chr1	120946477	120947050		chr1	120218391	120218391		chr1	65029074	65029074		chr1	133859862	133860631							chr1	108692944	108693695		chr1	35323545	35323815
chr1	196442399	196442716		chr1	39742597	39743113		chr10	12511754	12512370		chr1	120949749	120950645		chr1	120673497	120673497		chr1	65417527	65417527		chr1	133963867	133964577							chr1	120284650	120286279		chr1	35442213	35442614
chr1	196956984	196957428		chr1	39817926	39819262		chr10	12727894	12728945		chr1	120951662	120952246		chr1	120944697	120944697		chr1	65846981	65846981		chr1	134096408	134097620							chr1	120355215	120356464		chr1	35444945	35445502
chr10	5318916	5319288		chr1	39916010	39916664		chr10	13272604	13273359		chr1	120971409	120973935		chr1	120950285	120950285		chr1	66313113	66313113		chr1	134097847	134099417							chr1	120524270	120524785		chr1	35449277	35449654
chr10	5853169	5853655		chr1	39993145	39994090		chr10	15511264	15511622		chr1	120974086	120975070		chr1	121202211	121202211		chr1	66474532	66474532		chr1	134212690	134213271							chr1	120673120	120673645		chr1	35521975	35522258
chr10	6055909	6056953		chr1	40057307	40058185		chr10	16933446	16933924		chr1	120978716	120979599		chr1	121422730	121422730		chr1	66746723	66746723		chr1	134307034	134307627							chr1	121198948	121199494		chr1	35535179	35535496
chr10	6061240	6061764		chr1	40172124	40172488		chr10	17299242	17299746		chr1	121063918	121064453		chr1	121970397	121970397		chr1	67007670	67007670		chr1	134744558	134746295							chr1	121545218	121545997		chr1	35772769	35773284
chr10	6102617	6103066		chr1	40173163	40173723		chr10	18137879	18138435		chr1	121195363	121195923		chr1	121982539	121982539		chr1	67458343	67458343		chr1	134777030	134778047							chr1	121733742	121734537		chr1	35783526	35783792
chr10	6103749	6104339		chr1	40435462	40436165		chr10	18142454	18143261		chr1	121196222	121196970		chr1	122568583	122568583		chr1	67982588	67982588		chr1	134873526	134873980							chr1	121809442	121810052		chr1	35896289	35896727
chr10	6454240	6454818		chr1	40436813	40437401		chr10	18927805	18928467		chr1	121197622	121199639		chr1	123156717	123156717		chr1	68351189	68351189		chr1	135027916	135028682							chr1	122017249	122018078		chr1	35903287	35903795
chr10	6560841	6561176		chr1	40636615	40637089		chr10	19873032	19873883		chr1	121200723	121202958		chr1	127457013	127457013		chr1	69056875	69056875		chr1	135060192	135061169							chr1	123223990	123224883		chr1	36121790	36122080
chr10	7173318	7173470		chr1	40825398	40825892		chr10	19906307	19907067		chr1	121244279	121245701		chr1	127457666	127457666		chr1	69914639	69914639		chr1	135256068	135256944							chr1	124335958	124336336		chr1	36191537	36191780
chr10	8601246	8601643		chr1	40854236	40854665		chr10	19936789	19937148		chr1	121285168	121285951		chr1	129101638	129101638		chr1	70853417	70853417		chr1	135319330	135320570							chr1	127331989	127332806		chr1	36201937	36202199
chr10	8608997	8609556		chr1	40859521	40860016		chr10	20067123	20067945		chr1	121294422	121296114		chr1	129321712	129321712		chr1	71082291	71082291		chr1	136131136	136132019							chr1	127504041	127504386		chr1	36206294	36206642
chr10	8805212	8805628		chr1	40901420	40901917		chr10	20130071	20130590		chr1	121301271	121301964		chr1	129998992	129998992		chr1	71165184	71165184		chr1	136295919	136296446							chr1	129321312	129321945		chr1	36309538	36310170
chr10	12268641	12269061		chr1	40944414	40944909		chr10	20773879	20775055		chr1	121318681	121319711		chr1	129999656	129999656		chr1	71692838	71692838		chr1	136341814	136342323							chr1	129393401	129393658		chr1	36311492	36311881
chr10	12292405	12292956		chr1	41115205	41115566		chr10	20810596	20811580		chr1	121320088	121320657		chr1	132628323	132628323		chr1	71697417	71697417		chr1	136543123	136544014							chr1	129403693	129404028		chr1	36334084	36334517
chr10	12827766	12828424		chr1	41320965	41321556		chr10	20821406	20822444		chr1	121339476	121339924		chr1	133023216	133023216		chr1	71720137	71720137		chr1	136605222	136606188							chr1	129670195	129670967		chr1	36336052	36336561
chr10	16898575	16898960		chr1	41443207	41443683		chr10	20850556	20851174		chr1	121970123	121970944		chr1	133042845	133042845		chr1	71787944	71787944		chr1	137179727	137180621							chr1	129765044	129765685		chr1	36378604	36379034
chr10	16949743	16950591		chr1	41867212	41867522		chr10	21421241	21421954		chr1	122017325	122018086		chr1	133763823	133763823		chr1	72260900	72260900		chr1	137481092	137481928							chr1	129998822	130000109		chr1	36380892	36381190
chr10	17296096	17296712		chr1	42217628	42217991		chr10	21465763	21466356		chr1	127331921	127332770		chr1	133788287	133788287		chr1	72275750	72275750		chr1	137584062	137584686							chr1	130140259	130141365		chr1	36511272	36511609
chr10	17528307	17528706		chr1	42295205	42295700		chr10	21546535	21547604		chr1	129670301	129671108		chr1	133837603	133837603		chr1	72289424	72289424		chr1	137662738	137664096							chr1	130268764	130269068		chr1	36558152	36558621
chr10	18076353	18076733		chr1	42741623	42742029		chr10	21701926	21702584		chr1	130140455	130141068		chr1	133838340	133838340		chr1	72312204	72312204		chr1	138027936	138028582							chr1	130313100	130314468		chr1	36568192	36568548
chr10	18137942	18138440		chr1	42748051	42748525		chr10	21707822	21708914		chr1	130756595	130757378		chr1	134162002	134162002		chr1	72359736	72359736		chr1	138156475	138156951							chr1	132612277	132612962		chr1	36570539	36570908
chr10	18142541	18143197		chr1	42771459	42771821		chr10	21775056	21775740		chr1	132994263	132994596		chr1	134180671	134180671		chr1	72537560	72537560		chr1	138157168	138157837							chr1	132613586	132614498		chr1	36602610	36602950
chr10	18165801	18166148		chr1	42971931	42972281		chr10	23506187	23507545		chr1	133035703	133036410		chr1	134288405	134288405		chr1	72718975	72718975		chr1	138399518	138399773							chr1	132994240	132994640		chr1	36603927	36604480
chr10	18303897	18304411		chr1	43108714	43109164		chr10	23525769	23526362		chr1	133057645	133058154		chr1	134638453	134638453		chr1	72839929	72839929		chr1	138703619	138704263							chr1	133034624	133035470		chr1	36613946	36614340
chr10	18734904	18735489		chr1	43122660	43123247		chr10	23532720	23533525		chr1	133720117	133720638		chr1	134874334	134874334		chr1	72852811	72852811		chr1	138845018	138845807							chr1	133035662	133036340		chr1	36672778	36673097
chr10	18927796	18928432		chr1	43169698	43170184		chr10	24314963	24316973		chr1	133786541	133787486		chr1	134877921	134877921		chr1	72857867	72857867		chr1	139174723	139175272							chr1	133042733	133042996		chr1	36691834	36692284
chr10	19152388	19152666		chr1	43195044	43195581		chr10	24545846	24546564		chr1	133787542	133788528		chr1	134878406	134878406		chr1	72874503	72874503		chr1	140737914	140738576							chr1	133049534	133050022		chr1	36721302	36721606
chr10	19611447	19612100		chr1	43196332	43197054		chr10	24554365	24555156		chr1	133806632	133807222		chr1	134907066	134907066		chr1	72991947	72991947		chr1	140744600	140745773							chr1	133423567	133425178		chr1	36740978	36741389
chr10	19873171	19874097		chr1	43321125	43321751		chr10	26372987	26373368		chr1	134055157	134055873		chr1	134913820	134913820		chr1	72995908	72995908		chr1	140800837	140801110							chr1	133724193	133724841		chr1	36794034	36794508
chr10	19902053	19902612		chr1	43326500	43326837		chr10	27714155	27714876		chr1	134083887	134084651		chr1	134916128	134916128		chr1	73006972	73006972		chr1	142906824	142907539							chr1	133763539	133764151		chr1	36801500	36801769
chr10	20067197	20068037		chr1	43692494	43692999		chr10	27733040	27733674		chr1	134092046	134092733		chr1	134916880	134916880		chr1	73134399	73134399		chr1	152076143	152076515							chr1	133786632	133787383		chr1	36803309	36803840
chr10	20129999	20130577		chr1	43788897	43789351		chr10	27733863	27734610		chr1	134094145	134094792		chr1	134917232	134917232		chr1	73135164	73135164		chr1	152078790	152079487							chr1	133806211	133807224		chr1	36815410	36815728
chr10	20810610	20811166		chr1	43955771	43956637		chr10	27807505	27808223		chr1	134096898	134097956		chr1	135260206	135260206		chr1	73547454	73547454		chr1	152345310	152345952							chr1	133807554	133808223		chr1	36841411	36841877
chr10	20821563	20822414		chr1	44098552	44099005		chr10	28355969	28356350		chr1	134160158	134160819		chr1	135345227	135345227		chr1	74158156	74158156		chr1	152499557	152499785							chr1	133903806	133904323		chr1	36843189	36843715
chr10	21185068	21185623		chr1	44121497	44121946		chr10	29920093	29920659		chr1	134161075	134161587		chr1	135494896	135494896		chr1	74226293	74226293		chr1	153381404	153381931							chr1	133904392	133905007		chr1	36881512	36881885
chr10	21421308	21422005		chr1	44285993	44286352		chr10	30457075	30457647		chr1	134173617	134174184		chr1	135496107	135496107		chr1	74292267	74292267		chr1	154246880	154247695							chr1	134013244	134013608		chr1	36889886	36890329
chr10	21465783	21466369		chr1	44798082	44798546		chr10	31033151	31033792		chr1	134178318	134178988		chr1	135565374	135565374		chr1	74355040	74355040		chr1	154612905	154613527							chr1	134313746	134314367		chr1	36904907	36905253
chr10	21474650	21475122		chr1	44802479	44802856		chr10	33949179	33950426		chr1	134184676	134185356		chr1	135566086	135566086		chr1	74390981	74390981		chr1	154822891	154823297							chr1	134367290	134367825		chr1	36960997	36961316
chr10	21546610	21547092		chr1	45370772	45371223		chr10	33953615	33954616		chr1	134218991	134219793		chr1	135588337	135588337		chr1	74502439	74502439		chr1	154824080	154824505							chr1	134915883	134916419		chr1	36986749	36987162
chr10	23502618	23503759		chr1	45488767	45489247		chr10	36693736	36694461		chr1	134367458	134368406		chr1	135957639	135957639		chr1	74871726	74871726		chr1	154923138	154925331							chr1	134916592	134917629		chr1	37000898	37001144
chr10	23503791	23504771		chr1	45684635	45685107		chr10	39978121	39978914		chr1	134437402	134438075		chr1	135971393	135971393		chr1	75073793	75073793		chr1	155333800	155334589							chr1	134921546	134922247		chr1	37208751	37209063
chr10	24278317	24278685		chr1	45729579	45730006		chr10	40082614	40083354		chr1	134877790	134878433		chr1	136223572	136223572		chr1	75477451	75477451		chr1	155963134	155963898							chr1	135027210	135028143		chr1	37251254	37251715
chr10	24310324	24311322		chr1	45822981	45823388		chr10	40084352	40084951		chr1	134915587	134916444		chr1	136308001	136308001		chr1	75508352	75508352		chr1	156051605	156052850							chr1	135389875	135390473		chr1	37307573	37307955
chr10	24403912	24404617		chr1	45873786	45874172		chr10	41186735	41187655		chr1	134916670	134917375		chr1	136388888	136388888		chr1	75508710	75508710		chr1	156945196	156946010							chr1	135557728	135558268		chr1	37315265	37315655
chr10	24554360	24555105		chr1	45882096	45882491		chr10	42688044	42688754		chr1	134980403	134981280		chr1	136430904	136430904		chr1	75585700	75585700		chr1	156946058	156946781							chr1	135564122	135564915		chr1	37329301	37329840
chr10	24749022	24749656		chr1	46075148	46075693		chr10	42763004	42763633		chr1	135025855	135026770		chr1	136446505	136446505		chr1	75598490	75598490		chr1	157091724	157092275							chr1	135975337	135976201		chr1	37458529	37458948
chr10	25033725	25034493		chr1	46079028	46079590		chr10	43197139	43197964		chr1	135027380	135028302		chr1	136457603	136457603		chr1	75613575	75613575		chr1	157925639	157926442							chr1	136240933	136241643		chr1	37476136	37476693
chr10	27734185	27734625		chr1	46906671	46907055		chr10	43271024	43271766		chr1	135293995	135294802		chr1	136530854	136530854		chr1	75659331	75659331		chr1	158134303	158135493							chr1	136258323	136258863		chr1	37505198	37505540
chr10	28866597	28867097		chr1	46971127	46971561		chr10	43404075	43404564		chr1	135388903	135389705		chr1	136531523	136531523		chr1	75664453	75664453		chr1	162965242	162967632							chr1	136302166	136303158		chr1	37535973	37536284
chr10	29575563	29576015		chr1	50983801	50984665		chr10	43462289	43462930		chr1	135389758	135390430		chr1	136532798	136532798		chr1	75801183	75801183		chr1	165659853	165660884							chr1	136311559	136312213		chr1	37691541	37691822
chr10	30457141	30457729		chr1	51019085	51019662		chr10	44109989	44110894		chr1	135557763	135558252		chr1	137005522	137005522		chr1	75842936	75842936		chr1	165662154	165662703							chr1	136351656	136352361		chr1	37693129	37693359
chr10	30492976	30493585		chr1	51390580	51391314		chr10	44111291	44112442		chr1	135560693	135561134		chr1	137006611	137006611		chr1	75859578	75859578		chr1	166427792	166428179							chr1	136390773	136391836		chr1	37696034	37696487
chr10	30530596	30531150		chr1	51515839	51516392		chr10	44147632	44148226		chr1	135564125	135564799		chr1	137043327	137043327		chr1	75885297	75885297		chr1	167101347	167101761							chr1	136397583	136397933		chr1	37710911	37711278
chr10	33095269	33095495		chr1	51522085	51522650		chr10	44441401	44441916		chr1	135566638	135567305		chr1	137044173	137044173		chr1	76025858	76025858		chr1	167212179	167212846							chr1	136452475	136453982		chr1	37732267	37732750
chr10	33753636	33754098		chr1	51523187	51523653		chr10	44914298	44914787		chr1	135568307	135568746		chr1	137155712	137155712		chr1	76032956	76032956		chr1	167637792	167638132							chr1	136456333	136456928		chr1	37735272	37735671
chr10	33953637	33954131		chr1	51653656	51654315		chr10	51997795	51998419		chr1	135590720	135591676		chr1	137180625	137180625		chr1	76904385	76904385		chr1	167693821	167694571							chr1	136852196	136852909		chr1	37747578	37747858
chr10	34016873	34017590		chr1	51657272	51657664		chr10	55948190	55949116		chr1	135957326	135958196		chr1	137528247	137528247		chr1	77437234	77437234		chr1	168028523	168029425							chr1	136858579	136859770		chr1	37762055	37762254
chr10	36655661	36656060		chr1	51672239	51672816		chr10	56093802	56094537		chr1	136302261	136303222		chr1	137605072	137605072		chr1	77438804	77438804		chr1	168029519	168029999							chr1	137154761	137155440		chr1	37765090	37765430
chr10	39977130	39978993		chr1	51695630	51696134		chr10	57994852	57995298		chr1	136311669	136312483		chr1	137662806	137662806		chr1	77443791	77443791		chr1	168052281	168052982							chr1	137155473	137156011		chr1	37923978	37924369
chr10	40082683	40083271		chr1	51701194	51701655		chr10	58816699	58817228		chr1	136452613	136453943		chr1	137715425	137715425		chr1	77448364	77448364		chr1	168053232	168053745							chr1	137210009	137210748		chr1	37959962	37960366
chr10	41120888	41121374		chr1	51728342	51728649		chr10	58987326	58988025		chr1	136456548	136457037		chr1	137914599	137914599		chr1	77450675	77450675		chr1	168058238	168059531							chr1	137326759	137327352		chr1	37988691	37988967
chr10	41186829	41187640		chr1	51972391	51973472		chr10	59420150	59421099		chr1	137005203	137005798		chr1	138055987	138055987		chr1	77453467	77453467		chr1	168073707	168074946							chr1	137528681	137529237		chr1	38042612	38043067
chr10	42480775	42481426		chr1	51988265	51988812		chr10	59435174	59435648		chr1	137079561	137080344		chr1	138463216	138463216		chr1	77458593	77458593		chr1	168078762	168079231							chr1	137584438	137585220		chr1	38054648	38054922
chr10	42688012	42688662		chr1	52001550	52002087		chr10	59436772	59437524		chr1	137082366	137082991		chr1	138466398	138466398		chr1	77469400	77469400		chr1	168093691	168095972							chr1	137616084	137616490		chr1	38186850	38187094
chr10	42692607	42692957		chr1	52055298	52055835		chr10	60411230	60412517		chr1	137092341	137092956		chr1	138493478	138493478		chr1	77493628	77493628		chr1	168168205	168169302							chr1	137625520	137626127		chr1	38242259	38242712
chr10	42931667	42932032		chr1	52060897	52061643		chr10	60688278	60688997		chr1	137094868	137095369		chr1	138571254	138571254		chr1	77499471	77499471		chr1	168340020	168340578							chr1	138027610	138027913		chr1	38259722	38260104
chr10	43196931	43198777		chr1	52155600	52156125		chr10	60704538	60705417		chr1	137095395	137096471		chr1	138573761	138573761		chr1	77598416	77598416		chr1	168340774	168341150							chr1	138311516	138312311		chr1	38309541	38309934
chr10	43271245	43271781		chr1	52157305	52157896		chr10	60878160	60879944		chr1	137113978	137115053		chr1	138624187	138624187		chr1	77626528	77626528		chr1	168931472	168932313							chr1	138362502	138363466		chr1	38364099	38364333
chr10	43404044	43404481		chr1	52170347	52171054		chr10	61158078	61158785		chr1	137144945	137145537		chr1	138624553	138624553		chr1	78116722	78116722		chr1	172519160	172519703							chr1	138367137	138367759		chr1	38449782	38450059
chr10	43462271	43462860		chr1	52184117	52184588		chr10	61390957	61392449		chr1	137147222	137147643		chr1	138630153	138630153		chr1	78164708	78164708		chr1	172574234	172575037							chr1	138466737	138467451		chr1	38711833	38712116
chr10	44111716	44112279		chr1	52203392	52203925		chr10	61472655	61473236		chr1	137264747	137265334		chr1	140753436	140753436		chr1	79450886	79450886		chr1	172837431	172838499							chr1	138603778	138604492		chr1	38777081	38777532
chr10	44240028	44240483		chr1	52206640	52207322		chr10	61704948	61705473		chr1	137528838	137529332		chr1	140860154	140860154		chr1	79599220	79599220		chr1	173015673	173016375							chr1	138636153	138636532		chr1	38824665	38825228
chr10	44441549	44441877		chr1	52226832	52227344		chr10	61745460	61746609		chr1	137572034	137572802		chr1	141318678	141318678		chr1	80147407	80147407		chr1	173024873	173025862							chr1	141164450	141164765		chr1	38826746	38827097
chr10	45519874	45520299		chr1	52358032	52358482		chr10	61750266	61750659		chr1	137625481	137626017		chr1	141351278	141351278		chr1	80232924	80232924		chr1	173420893	173421342							chr1	141318143	141319107		chr1	38835198	38835455
chr10	46453601	46454107		chr1	52359481	52359793		chr10	61792428	61793153		chr1	138070277	138071070		chr1	141391443	141391443		chr1	80234283	80234283		chr1	173759310	173759694							chr1	141391213	141391669		chr1	38844234	38844618
chr10	47237669	47238020		chr1	52687213	52688224		chr10	61800727	61801946		chr1	138311579	138312302		chr1	142142232	142142232		chr1	80312594	80312594		chr1	173983915	173984556							chr1	142325880	142326403		chr1	38845807	38846136
chr10	50957928	50958364		chr1	52805097	52805574		chr10	61911918	61913292		chr1	138362695	138363239		chr1	145586688	145586688		chr1	80400225	80400225		chr1	174195283	174195784							chr1	142428097	142428449		chr1	38856254	38856569
chr10	51397494	51398105		chr1	52873716	52874745		chr10	62064591	62065693		chr1	138466250	138467361		chr1	152840514	152840514		chr1	82004570	82004570		chr1	174255543	174256877							chr1	142558062	142558274		chr1	38891766	38892103
chr10	51993621	51994603		chr1	52910901	52911184		chr10	62355206	62356565		chr1	138509687	138510090		chr1	153192423	153192423		chr1	82817368	82817368		chr1	174492819	174493788							chr1	145549743	145550537		chr1	38913078	38913543
chr10	53223327	53223667		chr1	53009330	53010784		chr10	62357993	62359275		chr1	138570882	138572284		chr1	153429740	153429740		chr1	82863711	82863711		chr1	175492724	175493328							chr1	145577996	145578342		chr1	38919066	38919420
chr10	55257319	55257631		chr1	53011544	53012462		chr10	62359310	62360436		chr1	138576666	138577510		chr1	153602316	153602316		chr1	84173831	84173831		chr1	176977135	176977269							chr1	145623824	145624958		chr1	38991529	38991940
chr10	56093867	56094637		chr1	53021243	53021949		chr10	62360732	62361308		chr1	138578605	138579269		chr1	153726717	153726717		chr1	84203737	84203737		chr1	178204624	178205345							chr1	152239576	152240767		chr1	38993652	38994133
chr10	57211389	57212222		chr1	53109836	53110343		chr10	62699907	62700405		chr1	138586565	138587099		chr1	153937393	153937393		chr1	84214493	84214493		chr1	180154686	180155422							chr1	152767492	152767693		chr1	39058058	39058321
chr10	58816783	58817288		chr1	53329437	53329929		chr10	63552796	63553359		chr1	138591389	138592078		chr1	153937598	153937598		chr1	84267836	84267836		chr1	180156587	180157146							chr1	153237164	153237555		chr1	39067557	39067872
chr10	59010004	59010577		chr1	53760961	53761418		chr10	64199291	64199850		chr1	138592242	138593255		chr1	154856839	154856839		chr1	84402329	84402329		chr1	180157654	180158570							chr1	153275199	153276131		chr1	39150837	39151203
chr10	59021326	59022047		chr1	53763162	53763934		chr10	66376946	66377479		chr1	138594582	138595966		chr1	154940716	154940716		chr1	84546389	84546389		chr1	180231902	180232825							chr1	153347707	153348511		chr1	39253526	39253835
chr10	59419983	59421145		chr1	53772402	53772678		chr10	66380057	66381185		chr1	138603593	138604685		chr1	154943472	154943472		chr1	84633975	84633975		chr1	180457409	180461111							chr1	153601933	153602727		chr1	39263794	39264174
chr10	59427058	59428030		chr1	53947162	53947730		chr10	66383584	66384691		chr1	138624361	138624845		chr1	154948776	154948776		chr1	84637332	84637332		chr1	181198923	181200652							chr1	154637320	154637896		chr1	39274440	39274784
chr10	59436787	59437468		chr1	53965886	53966449		chr10	66464404	66467396		chr1	138845440	138846431		chr1	155272213	155272213		chr1	84857573	84857573		chr1	181300191	181300578							chr1	154749537	154750675		chr1	39286841	39287324
chr10	60069642	60070476		chr1	53984290	53984774		chr10	66479250	66480156		chr1	138847610	138848291		chr1	155295812	155295812		chr1	84863620	84863620		chr1	181565439	181566258							chr1	154887149	154887531		chr1	39310622	39311051
chr10	60191662	60192171		chr1	54095975	54096342		chr10	66516121	66516678		chr1	138848516	138849976		chr1	155297037	155297037		chr1	84868881	84868881		chr1	181581084	181581703							chr1	154948415	154949028		chr1	39397551	39397888
chr10	60609956	60611020		chr1	54438061	54438853		chr10	66545218	66545816		chr1	138850046	138850802		chr1	155298570	155298570		chr1	84878952	84878952		chr1	181582492	181583365							chr1	155179734	155180101		chr1	39401861	39402208
chr10	60712193	60713167		chr1	54541529	54542163		chr10	66546213	66547189		chr1	138854029	138854625		chr1	155300481	155300481		chr1	84886675	84886675		chr1	181823426	181824187							chr1	155180165	155180689		chr1	39448908	39449486
chr10	60778027	60779016		chr1	54722684	54723157		chr10	66558483	66559339		chr1	141391129	141391681		chr1	155300970	155300970		chr1	87640648	87640648		chr1	181831149	181832067							chr1	155300125	155301060		chr1	39554697	39555024
chr10	60878295	60880031		chr1	54889533	54889961		chr10	66562805	66563546		chr1	142325887	142326352		chr1	155302326	155302326		chr1	87921212	87921212		chr1	181832086	181832574							chr1	155317737	155318225		chr1	39579375	39579803
chr10	61177785	61178499		chr1	54983023	54983714		chr10	66921348	66922178		chr1	145623977	145624727		chr1	155305518	155305518		chr1	87959549	87959549		chr1	181836163	181836706							chr1	155334515	155335151		chr1	39584157	39584761
chr10	61705007	61705710		chr1	55015409	55015814		chr10	67577574	67578286		chr1	152239660	152240556		chr1	155330404	155330404		chr1	88079005	88079005		chr1	181839107	181839751							chr1	155396574	155397170		chr1	39587109	39587633
chr10	61939710	61940128		chr1	55165348	55165829		chr10	67599941	67600803		chr1	153151973	153152408		chr1	155334041	155334041		chr1	88084597	88084597		chr1	182262394	182263130							chr1	155488654	155489333		chr1	39671719	39672141
chr10	62346632	62347917		chr1	55218533	55219263		chr10	69322711	69323307		chr1	153275261	153276119		chr1	155340755	155340755		chr1	88098116	88098116		chr1	182413048	182413492							chr1	155587312	155587694		chr1	39698562	39698926
chr10	62348652	62350675		chr1	55249664	55250174		chr10	69822071	69823276		chr1	153532744	153533148		chr1	155527636	155527636		chr1	88133235	88133235		chr1	182541615	182542338							chr1	155746371	155747686		chr1	39707653	39708057
chr10	62355215	62356511		chr1	55262680	55263075		chr10	70910918	70911589		chr1	154637348	154637866		chr1	155927804	155927804		chr1	88191627	88191627		chr1	182546537	182547323							chr1	156633448	156633785		chr1	39721213	39721531
chr10	62552015	62552652		chr1	55296138	55296523		chr10	74383448	74384202		chr1	154762736	154763365		chr1	157660088	157660088		chr1	88205142	88205142		chr1	182626588	182627521							chr1	156946458	156947187		chr1	39737413	39737874
chr10	63552861	63553357		chr1	55419940	55420851		chr10	74387850	74388682		chr1	154789940	154790538		chr1	158233586	158233586		chr1	88206048	88206048		chr1	183117101	183117769							chr1	157404949	157405516		chr1	39742768	39742997
chr10	66380190	66381147		chr1	55439934	55440463		chr10	74980293	74981318		chr1	154839427	154839851		chr1	158351336	158351336		chr1	88207943	88207943		chr1	183193298	183193731							chr1	157607782	157607952		chr1	39766943	39767168
chr10	66382714	66383593		chr1	55462292	55463230		chr10	75299754	75300652		chr1	154856237	154857129		chr1	158590588	158590588		chr1	88245566	88245566		chr1	183200669	183200915							chr1	157659673	157660345		chr1	39818300	39818659
chr10	66432326	66432783		chr1	55793109	55793561		chr10	75344362	75345260		chr1	154878329	154879683		chr1	158649330	158649330		chr1	88385498	88385498		chr1	183201047	183201782							chr1	157820171	157821112		chr1	39968296	39968740
chr10	66465319	66467299		chr1	55812544	55812992		chr10	75399582	75401459		chr1	154880304	154881211		chr1	158869805	158869805		chr1	88447014	88447014		chr1	183282267	183282683							chr1	157882446	157884047		chr1	39993363	39993855
chr10	66516214	66516687		chr1	55894970	55895459		chr10	75491844	75492434		chr1	154887044	154887709		chr1	162722976	162722976		chr1	88544303	88544303		chr1	184114838	184115316							chr1	157887575	157888279		chr1	40006113	40006388
chr10	66546349	66547121		chr1	55931012	55931444		chr10	75931227	75932006		chr1	154918636	154919098		chr1	162723301	162723301		chr1	88616029	88616029		chr1	184447107	184447681							chr1	158351102	158351575		chr1	40057660	40058182
chr10	66562695	66563827		chr1	55943192	55943630		chr10	77559336	77559852		chr1	154938861	154939829		chr1	162967767	162967767		chr1	88814850	88814850		chr1	186551157	186552115							chr1	158488423	158489049		chr1	40152308	40152930
chr10	66921350	66921989		chr1	55947472	55948101		chr10	77828212	77829362		chr1	154940093	154941175		chr1	162968339	162968339		chr1	89121619	89121619		chr1	186555774	186556215							chr1	158590349	158590800		chr1	40172013	40172440
chr10	67553948	67555068		chr1	56017130	56017598		chr10	77853625	77854285		chr1	154942112	154943955		chr1	162969974	162969974		chr1	89123160	89123160		chr1	186706072	186707038							chr1	158869619	158870063		chr1	40173133	40173611
chr10	67577694	67578317		chr1	56741247	56741820		chr10	77875113	77876091		chr1	155179710	155180853		chr1	162971078	162971078		chr1	89127354	89127354		chr1	186822969	186823469							chr1	158886240	158886962		chr1	40347485	40347904
chr10	67599198	67600913		chr1	56810175	56810499		chr10	79502054	79502957		chr1	155223434	155224120		chr1	163180387	163180387		chr1	89210251	89210251		chr1	187126369	187127530							chr1	158924029	158924423		chr1	40435639	40435982
chr10	69388346	69389061		chr1	57012196	57013020		chr10	79513431	79515505		chr1	155334327	155335088		chr1	163181360	163181360		chr1	89329567	89329567		chr1	187130266	187131300							chr1	159342435	159342965		chr1	40436932	40437301
chr10	69557585	69558367		chr1	57033810	57034919		chr10	79593268	79595111		chr1	155340437	155340955		chr1	163899354	163899354		chr1	89580959	89580959		chr1	187278664	187279686							chr1	161161893	161162510		chr1	40601538	40601916
chr10	69560174	69560549		chr1	57048380	57048901		chr10	79711629	79712622		chr1	155552189	155552552		chr1	164478704	164478704		chr1	89625815	89625815		chr1	188529255	188529806							chr1	162124954	162125824		chr1	40636545	40636920
chr10	69822352	69823098		chr1	57262186	57262920		chr10	79756773	79758091		chr1	155746279	155747592		chr1	165333734	165333734		chr1	90329306	90329306		chr1	188791160	188793723							chr1	162139858	162140347		chr1	40675951	40676252
chr10	69895967	69896430		chr1	57326503	57327103		chr10	79861167	79861889		chr1	155927703	155928495		chr1	165334152	165334152		chr1	90363439	90363439		chr1	191212885	191213388							chr1	162142723	162143673		chr1	40714889	40715234
chr10	70061157	70061613		chr1	57396001	57396313		chr10	79869037	79869946		chr1	157882514	157883948		chr1	165860114	165860114		chr1	90509761	90509761		chr1	191552104	191553046							chr1	162148049	162148695		chr1	40734230	40734444
chr10	70772851	70773551		chr1	57450850	57451304		chr10	80023870	80024855		chr1	158488503	158489118		chr1	166205770	166205770		chr1	90565605	90565605		chr1	191949055	191949614							chr1	162237312	162237689		chr1	40825522	40825836
chr10	70910937	70911443		chr1	57480593	57480943		chr10	80317480	80318262		chr1	158590447	158590815		chr1	166237599	166237599		chr1	90671048	90671048		chr1	191992733	191992994							chr1	162240018	162240514		chr1	40854078	40854637
chr10	71200909	71201529		chr1	57485589	57486357		chr10	80401500	80404419		chr1	158598635	158599421		chr1	166949111	166949111		chr1	90703598	90703598		chr1	191998650	191999681							chr1	162581750	162582176		chr1	40859564	40860035
chr10	73358808	73359293		chr1	58005976	58006490		chr10	80602644	80605067		chr1	158599631	158600328		chr1	167212046	167212046		chr1	90706620	90706620		chr1	192609286	192609779							chr1	162836143	162836711		chr1	40901506	40901810
chr10	74415316	74415834		chr1	58026289	58027244		chr10	80645137	80646187		chr1	158868738	158869336		chr1	167548349	167548349		chr1	90736370	90736370		chr1	192801817	192803171							chr1	162964705	162968813		chr1	40935908	40936306
chr10	75299813	75300553		chr1	58087891	58088408		chr10	80846751	80847573		chr1	158886484	158887039		chr1	168060578	168060578		chr1	90821094	90821094		chr1	192921732	192922168							chr1	162968903	162971022		chr1	40941761	40942147
chr10	75344504	75345249		chr1	58169627	58170199		chr10	81005325	81006006		chr1	158913155	158914017		chr1	168085193	168085193		chr1	90854248	90854248		chr1	192922267	192922685							chr1	163000469	163001347		chr1	40944435	40944924
chr10	75400571	75401359		chr1	58213501	58214107		chr10	81117960	81118605		chr1	159342545	159342952		chr1	168168854	168168854		chr1	90921905	90921905		chr1	192964811	192965440							chr1	163216897	163217265		chr1	41058403	41058786
chr10	75402071	75403661		chr1	58327905	58328505		chr10	81510414	81511392		chr1	162142786	162143674		chr1	169214587	169214587		chr1	91179366	91179366		chr1	192965506	192966282							chr1	163678332	163678600		chr1	41115230	41115448
chr10	75464987	75465731		chr1	58353047	58353610		chr10	81640668	81641670		chr1	162836110	162836752		chr1	169236765	169236765		chr1	91362311	91362311		chr1	193006320	193008872							chr1	163806737	163807609		chr1	41209495	41209763
chr10	75493018	75493683		chr1	58619242	58619678		chr10	82085583	82086413		chr1	162964699	162965852		chr1	169324115	169324115		chr1	91652996	91652996		chr1	193048369	193048955							chr1	163807726	163808135		chr1	41321101	41321460
chr10	75530328	75530867		chr1	58803723	58804119		chr10	82209767	82210616		chr1	163070438	163070874		chr1	170362723	170362723		chr1	91767383	91767383		chr1	193149696	193150736							chr1	164243797	164244087		chr1	41331444	41331797
chr10	76282080	76282579		chr1	58826849	58827358		chr10	82271984	82272730		chr1	163090227	163090836		chr1	172185885	172185885		chr1	91773195	91773195		chr1	193324770	193324976							chr1	164478368	164479093		chr1	41443214	41443594
chr10	76596694	76597202		chr1	59124798	59125207		chr10	82822515	82823322		chr1	163806845	163807313		chr1	173020102	173020102		chr1	91819713	91819713		chr1	193542437	193543050							chr1	164500319	164501106		chr1	41867252	41867506
chr10	77531785	77532747		chr1	59127645	59128251		chr10	83775351	83775838		chr1	165924649	165925196		chr1	173044308	173044308		chr1	91831496	91831496		chr1	193678214	193678849							chr1	165924660	165925223		chr1	42217674	42217962
chr10	77577219	77577633		chr1	59199704	59200090		chr10	83845670	83846510		chr1	166307190	166307714		chr1	173152040	173152040		chr1	91956763	91956763		chr1	193915865	193916464							chr1	166178589	166179128		chr1	42295152	42295621
chr10	77853712	77854272		chr1	59201261	59201840		chr10	84016786	84017874		chr1	166388179	166389307		chr1	173211298	173211298		chr1	92099512	92099512		chr1	194014763	194015695							chr1	166388058	166388900		chr1	42741700	42741957
chr10	77874852	77876098		chr1	59294616	59295205		chr10	84084695	84085781		chr1	166424246	166424773		chr1	173252322	173252322		chr1	92105834	92105834		chr1	194150415	194150889							chr1	166424098	166425146		chr1	42748163	42748473
chr10	79175243	79175769		chr1	59304493	59305003		chr10	84373464	84374131		chr1	166433332	166434007		chr1	173260352	173260352		chr1	92225922	92225922		chr1	194659594	194660278							chr1	166433494	166434052		chr1	42771450	42771850
chr10	79256047	79256389		chr1	59313445	59314087		chr10	84513546	84513907		chr1	166452535	166453007		chr1	173290998	173290998		chr1	92301918	92301918		chr1	196445868	196447195							chr1	166506884	166507449		chr1	42879573	42879945
chr10	79303174	79304340		chr1	59373446	59374089		chr10	84534454	84535004		chr1	166482844	166483281		chr1	173292019	173292019		chr1	92371720	92371720		chr1	197090634	197091137							chr1	167390361	167391528		chr1	42913176	42913673
chr10	79422572	79423207		chr1	59432700	59433835		chr10	84969910	84971437		chr1	167581977	167584312		chr1	173349260	173349260		chr1	92390235	92390235		chr1	197145133	197145628							chr1	167564384	167565447		chr1	42971804	42972186
chr10	79512807	79517249		chr1	59479527	59480914		chr10	85000768	85001561		chr1	167932656	167933894		chr1	173408314	173408314		chr1	92416233	92416233		chr1	197167573	197168348							chr1	167572331	167573019		chr1	43108744	43109062
chr10	79519156	79521292		chr1	59483699	59484486		chr10	85001705	85003125		chr1	168054940	168055912		chr1	174056964	174056964		chr1	92424689	92424689		chr10	3243652	3244200							chr1	167932492	167933238		chr1	43122759	43123232
chr10	79592793	79595108		chr1	59504936	59506630		chr10	88010114	88010858		chr1	168056808	168057617		chr1	174067799	174067799		chr1	92935449	92935449		chr10	4423778	4424092							chr1	167933245	167933889		chr1	43167357	43167888
chr10	79610534	79612841		chr1	59529196	59530063		chr10	88147197	88148154		chr1	168072289	168073073		chr1	174068272	174068272		chr1	93208208	93208208		chr10	5633957	5634456							chr1	168055084	168055910		chr1	43169820	43170070
chr10	79635391	79636043		chr1	59544333	59544980		chr10	88171382	88172295		chr1	169209245	169209839		chr1	174078916	174078916		chr1	93662618	93662618		chr10	6979074	6980661							chr1	169214989	169215523		chr1	43195122	43195513
chr10	79641896	79642290		chr1	59548208	59548941		chr10	88289098	88289817		chr1	169219694	169220475		chr1	174136787	174136787		chr1	93675063	93675063		chr10	7587020	7587783							chr1	169236584	169236950		chr1	43196412	43196781
chr10	79642535	79643364		chr1	59641380	59641907		chr10	89194691	89195321		chr1	169565824	169566225		chr1	174241627	174241627		chr1	94016147	94016147		chr10	8237771	8238280							chr1	169238330	169239198		chr1	43321298	43321539
chr10	79727152	79727837		chr1	59660599	59661256		chr10	90644004	90645147		chr1	169784885	169785350		chr1	174242383	174242383		chr1	94328821	94328821		chr10	8354209	8354912							chr1	169279891	169280560		chr1	43326619	43326840
chr10	79754840	79755576		chr1	59670489	59671240		chr10	91751859	91752453		chr1	169846030	169846477		chr1	174412060	174412060		chr1	94604079	94604079		chr10	9394412	9395031							chr1	171899103	171899832		chr1	43356271	43356761
chr10	79756948	79757823		chr1	59680148	59680613		chr10	92279583	92280101		chr1	172797603	172798076		chr1	174480769	174480769		chr1	94634466	94634466		chr10	9565961	9566966							chr1	172105149	172105599		chr1	43568148	43568535
chr10	79861037	79861895		chr1	59940501	59941008		chr10	92280921	92281394		chr1	172801418	172801946		chr1	174563070	174563070		chr1	94785638	94785638		chr10	9571566	9571796							chr1	172797642	172798099		chr1	43788990	43789277
chr10	80028944	80029476		chr1	60024190	60024477		chr10	92704828	92705448		chr1	172822391	172822820		chr1	176432000	176432000		chr1	95377260	95377260		chr10	9619995	9620692							chr1	172968333	172968897		chr1	43795088	43795383
chr10	80118301	80119054		chr1	60099194	60099784		chr10	92826415	92827833		chr1	172824684	172825154		chr1	177622722	177622722		chr1	96195072	96195072		chr10	10277361	10278228							chr1	172979441	172979855		chr1	43817034	43817427
chr10	80211419	80211821		chr1	60209556	60209865		chr10	93083014	93083998		chr1	173151556	173152213		chr1	177623232	177623232		chr1	96890070	96890070		chr10	10980953	10981665							chr1	173019953	173020643		chr1	43955765	43956191
chr10	80412990	80413763		chr1	60503868	60504366		chr10	93128877	93129468		chr1	173200084	173201015		chr1	177810946	177810946		chr1	96927237	96927237		chr10	10982557	10983118							chr1	173043895	173044840		chr1	43959686	43960017
chr10	80604203	80605008		chr1	60591743	60592091		chr10	93352421	93353009		chr1	173217423	173218401		chr1	178744354	178744354		chr1	97498862	97498862		chr10	11197294	11197900							chr1	173080345	173081090		chr1	44006683	44006892
chr10	80612008	80613547		chr1	60879645	60880211		chr10	94683101	94683517		chr1	173407937	173408746		chr1	179188906	179188906		chr1	97639884	97639884		chr10	11409796	11410429							chr1	173176983	173177661		chr1	44023609	44023977
chr10	80635798	80636525		chr1	60909562	60910835		chr10	94685607	94686594		chr1	173429929	173430922		chr1	179372071	179372071		chr1	98379664	98379664		chr10	11519702	11520034							chr1	173187268	173187629		chr1	44098639	44098984
chr10	80645147	80646216		chr1	60917241	60917929		chr10	94918603	94919297		chr1	173432491	173434524		chr1	179372495	179372495		chr1	98771452	98771452		chr10	12660804	12661770							chr1	173200173	173200980		chr1	44121522	44121908
chr10	80692435	80693291		chr1	60925223	60925718		chr10	95058466	95059335		chr1	174306310	174306807		chr1	180117843	180117843		chr1	98772912	98772912		chr10	12683731	12684687							chr1	173217430	173218415		chr1	44176685	44176886
chr10	80802882	80804001		chr1	61017844	61018328		chr10	95105551	95106241		chr1	174450801	174451400		chr1	180253565	180253565		chr1	99519533	99519533		chr10	12780514	12781428							chr1	173249801	173250422		chr1	44205699	44206040
chr10	80827862	80830118		chr1	61196005	61196369		chr10	95353755	95354565		chr1	174455461	174455889		chr1	180257217	180257217		chr1	99969905	99969905		chr10	12810011	12811262							chr1	173251518	173251909		chr1	44212124	44212431
chr10	80862111	80863064		chr1	61237866	61238298		chr10	95354630	95355349		chr1	177555511	177556166		chr1	180268593	180268593		chr1	99983372	99983372		chr10	13193272	13194116							chr1	173290582	173291549		chr1	44224892	44225139
chr10	80876157	80877395		chr1	61433926	61434334		chr10	96093610	96094314		chr1	179726277	179727112		chr1	180299203	180299203		chr1	99989130	99989130		chr10	13686334	13686677							chr1	173367215	173367968		chr1	44230677	44231137
chr10	80889192	80889972		chr1	61571567	61571839		chr10	96196109	96196667		chr1	180248148	180249536		chr1	180520537	180520537		chr1	101867473	101867473		chr10	13687081	13687886							chr1	173432418	173433951		chr1	44285791	44286174
chr10	81022284	81022918		chr1	61817802	61818207		chr10	98923323	98924668		chr1	180266500	180266965		chr1	181889916	181889916		chr1	102774907	102774907		chr10	14264498	14265550							chr1	173494524	173494824		chr1	44608291	44608679
chr10	81034017	81035151		chr1	61971560	61972015		chr10	99626981	99627541		chr1	180267643	180268652		chr1	181890226	181890226		chr1	103525251	103525251		chr10	14333794	14334083							chr1	174012410	174013186		chr1	45370852	45371077
chr10	81610316	81610775		chr1	62743491	62743903		chr10	107723549	107724652		chr1	180290289	180290668		chr1	182656132	182656132		chr1	103653658	103653658		chr10	14685863	14686600							chr1	174068014	174068375		chr1	45488749	45489084
chr10	82091786	82092631		chr1	62747537	62748209		chr10	107728710	107729615		chr1	180336098	180336866		chr1	182698604	182698604		chr1	103815549	103815549		chr10	17442801	17444276							chr1	174073729	174074081		chr1	45684786	45685027
chr10	82321622	82322152		chr1	62752892	62753760		chr10	108958667	108959176		chr1	180379265	180379666		chr1	182731895	182731895		chr1	104990745	104990745		chr10	17808380	17808868							chr1	174077691	174078466		chr1	45823067	45823342
chr10	83775520	83775741		chr1	62769111	62769893		chr10	110291778	110292222		chr1	181128889	181129261		chr1	182778345	182778345		chr1	105368252	105368252		chr10	17989384	17989660							chr1	174242116	174242751		chr1	45873748	45874192
chr10	83845624	83846392		chr1	62814044	62814766		chr10	110581334	110581843		chr1	181207087	181207526		chr1	182823279	182823279		chr1	105369269	105369269		chr10	18697733	18698239							chr1	174306264	174306888		chr1	45882076	45882365
chr10	83913570	83913827		chr1	62866565	62867140		chr10	111409492	111410341		chr1	181447804	181448408		chr1	182830342	182830342		chr1	106712046	106712046		chr10	19076411	19077500							chr1	174429863	174430714		chr1	46075339	46075601
chr10	84016988	84017696		chr1	62975980	62976503		chr10	112365690	112366383		chr1	181534647	181535081		chr1	182833279	182833279		chr1	106909646	106909646		chr10	19516872	19517161							chr1	174562600	174563506		chr1	46079252	46079438
chr10	84170544	84171342		chr1	63010757	63011270		chr10	114638235	114638848		chr1	182125858	182126557		chr1	182838849	182838849		chr1	106967774	106967774		chr10	19568765	19570908							chr1	174897442	174897565		chr1	46906628	46906962
chr10	84218269	84219312		chr1	63030895	63031534		chr10	115725264	115725746		chr1	182213973	182214717		chr1	182839525	182839525		chr1	106991874	106991874		chr10	19570952	19571747							chr1	177555535	177556073		chr1	46971146	46971601
chr10	84221050	84221598		chr1	63157020	63157768		chr10	115999146	115999816		chr1	182498725	182499347		chr1	182872556	182872556		chr1	107388196	107388196		chr10	19653254	19654222							chr1	177622618	177623429		chr1	47027424	47027780
chr10	84321839	84322331		chr1	63227468	63228102		chr10	117242874	117243483		chr1	182501349	182501813		chr1	182875904	182875904		chr1	107419128	107419128		chr10	19654262	19655383							chr1	178743374	178743988		chr1	50086669	50086950
chr10	84373442	84374127		chr1	63229127	63229827		chr10	117898025	117898674		chr1	182707526	182708846		chr1	182947676	182947676		chr1	107955003	107955003		chr10	19728895	19729775							chr1	179188860	179189311		chr1	51019107	51019493
chr10	84513577	84513946		chr1	63250844	63251341		chr10	119608233	119608969		chr1	182780538	182781590		chr1	183020345	183020345		chr1	108005942	108005942		chr10	19737536	19739266							chr1	179683404	179683822		chr1	51390825	51391123
chr10	84848968	84849731		chr1	63265839	63266260		chr10	126467380	126468082		chr1	182804119	182804710		chr1	183021250	183021250		chr1	108073649	108073649		chr10	20508502	20508924							chr1	179713702	179714090		chr1	51395007	51395266
chr10	84944808	84945494		chr1	63450091	63450709		chr10	126953514	126954429		chr1	182817666	182819800		chr1	183081158	183081158		chr1	108118842	108118842		chr10	20878413	20879955							chr1	179726369	179727103		chr1	51404433	51404890
chr10	84970402	84970891		chr1	63656157	63656585		chr10	127027085	127028273		chr1	182819886	182820616		chr1	183164586	183164586		chr1	108175436	108175436		chr10	20880977	20881363							chr1	179913022	179913515		chr1	51515860	51516188
chr10	85002195	85003086		chr1	63704510	63705042		chr10	127624081	127624699		chr1	182822882	182823791		chr1	183181286	183181286		chr1	108461171	108461171		chr10	21369272	21370505							chr1	180117284	180117756		chr1	51522159	51522487
chr10	87812592	87812971		chr1	63706083	63706692		chr10	127806614	127807422		chr1	182824389	182824709		chr1	183182213	183182213		chr1	109875229	109875229		chr10	21868159	21868652							chr1	180248169	180252604		chr1	51523367	51523630
chr10	88010247	88010870		chr1	63714257	63714876		chr10	127930534	127931744		chr1	182852676	182853269		chr1	183186609	183186609		chr1	110445528	110445528		chr10	22410208	22411083							chr1	180258492	180258810		chr1	51653839	51654180
chr10	88147537	88148090		chr1	63715248	63715681		chr10	127984154	127985195		chr1	182854566	182855700		chr1	183783382	183783382		chr1	112555951	112555951		chr10	22538888	22539918							chr1	180267500	180268339		chr1	51657293	51657687
chr10	88171413	88171925		chr1	63901270	63901809		chr10	129730880	129731218		chr1	182863400	182866366		chr1	183825444	183825444		chr1	112671658	112671658		chr10	22692720	22693141							chr1	180335658	180337121		chr1	51672418	51672862
chr10	88924623	88924985		chr1	63999996	64000558		chr11	3191221	3193616		chr1	182909566	182909987		chr1	183827361	183827361		chr1	115855993	115855993		chr10	23069176	23069517							chr1	180890383	180890809		chr1	51695762	51696133
chr10	89927578	89928017		chr1	64205335	64205705		chr11	3351721	3352814		chr1	182910075	182910621		chr1	183827832	183827832		chr1	115860929	115860929		chr10	23220466	23220745							chr1	181381412	181381764		chr1	51701297	51701671
chr10	90326600	90327089		chr1	64465111	64465540		chr11	3548757	3550193		chr1	183074037	183074688		chr1	183946034	183946034		chr1	120522209	120522209		chr10	23506082	23507087							chr1	181447782	181448443		chr1	52001674	52002041
chr10	90634139	90634860		chr1	64492398	64493036		chr11	3863163	3864261		chr1	183772294	183772921		chr1	183948732	183948732		chr1	120539285	120539285		chr10	23589185	23589654							chr1	181733507	181734394		chr1	52055474	52055835
chr10	91625959	91626310		chr1	64494546	64495160		chr11	4117824	4118638		chr1	183790740	183791306		chr1	183949060	183949060		chr1	120542453	120542453		chr10	23598240	23598737							chr1	182125853	182126541		chr1	52060935	52061408
chr10	92280957	92281318		chr1	64670271	64670770		chr11	4145919	4146744		chr1	183950151	183950916		chr1	183949671	183949671		chr1	120544832	120544832		chr10	23943320	23943875							chr1	182186090	182186729		chr1	52155631	52156046
chr10	92704790	92705461		chr1	64751755	64752303		chr11	4705818	4707241		chr1	183960025	183961065		chr1	183950040	183950040		chr1	120586523	120586523		chr10	24405769	24406064							chr1	182295329	182295717		chr1	52157318	52157774
chr10	93661430	93662210		chr1	64756372	64756917		chr11	4794897	4795843		chr1	183961131	183961673		chr1	183950343	183950343		chr1	120900542	120900542		chr10	24411441	24411688							chr1	182498839	182499629		chr1	52170659	52170969
chr10	94637906	94638663		chr1	64764044	64764778		chr11	5641097	5641610		chr1	184024528	184025167		chr1	183958584	183958584		chr1	120945908	120945908		chr10	24431216	24432213							chr1	182554130	182554397		chr1	52203486	52203803
chr10	94724991	94725401		chr1	64784009	64784376		chr11	5661621	5662645		chr1	184033388	184034060		chr1	183961498	183961498		chr1	120972852	120972852		chr10	24558515	24559092							chr1	182571369	182571752		chr1	52226890	52227217
chr10	94861056	94861579		chr1	64965396	64966069		chr11	5687976	5689008		chr1	184092917	184093537		chr1	184033788	184033788		chr1	121044382	121044382		chr10	24580187	24581039							chr1	182698036	182699024		chr1	52273620	52273982
chr10	94918607	94919285		chr1	65032677	65033170		chr11	6099756	6100668		chr1	184212626	184213242		chr1	184054849	184054849		chr1	121049180	121049180		chr10	24805736	24807098							chr1	182707561	182708685		chr1	52324516	52324818
chr10	95058435	95059217		chr1	65056650	65057182		chr11	6167379	6168279		chr1	187027652	187028223		chr1	184055254	184055254		chr1	121053977	121053977		chr10	25501958	25502593							chr1	182743392	182744145		chr1	52356418	52356900
chr10	95105586	95106164		chr1	65092961	65093467		chr11	6336410	6336966		chr1	187153017	187153458		chr1	187152735	187152735		chr1	121201952	121201952		chr10	25503437	25503770							chr1	182780625	182781628		chr1	52358084	52358427
chr10	95353801	95354549		chr1	65158612	65158993		chr11	6525646	6526704		chr1	187155718	187156302		chr1	187941143	187941143		chr1	121244857	121244857		chr10	25798036	25798907							chr1	182849813	182850190		chr1	52359477	52359797
chr10	96121480	96122021		chr1	65224560	65225392		chr11	6794368	6795960		chr1	187186509	187187157		chr1	188578580	188578580		chr1	121295558	121295558		chr10	26093313	26093960							chr1	182917918	182918529		chr1	52363850	52364278
chr10	96214171	96214861		chr1	65225449	65226088		chr11	7323120	7324557		chr1	188060107	188060603		chr1	188791447	188791447		chr1	121350455	121350455		chr10	26657305	26658003							chr1	183073963	183074927		chr1	52449858	52450225
chr10	98211805	98212182		chr1	65329376	65329796		chr11	7434601	7435313		chr1	188334350	188334937		chr1	189039405	189039405		chr1	121383456	121383456		chr10	26679447	26679832							chr1	183080791	183081280		chr1	52546578	52546930
chr10	98761300	98761738		chr1	65358744	65359052		chr11	8468946	8470326		chr1	188573012	188573587		chr1	190836888	190836888		chr1	121394258	121394258		chr10	27715179	27716573							chr1	183181346	183181822		chr1	52687321	52687659
chr10	98923451	98924628		chr1	65434852	65435550		chr11	8535672	8536437		chr1	190966210	190966686		chr1	190837320	190837320		chr1	121462615	121462615		chr10	27734918	27735338							chr1	183772572	183772837		chr1	52688495	52688915
chr10	99528667	99529080		chr1	65486816	65487038		chr11	8910773	8911446		chr1	191736872	191737405		chr1	191552183	191552183		chr1	121531557	121531557		chr10	28734046	28734544							chr1	183913387	183913901		chr1	52704982	52705416
chr10	107598933	107599737		chr1	66151108	66151424		chr11	9015286	9016557		chr1	191740202	191740956		chr1	191746138	191746138		chr1	121974491	121974491		chr10	28916203	28917455							chr1	183960210	183960938		chr1	52775987	52776370
chr10	108958741	108959236		chr1	66453988	66454563		chr11	9016949	9020044		chr1	192752174	192752699		chr1	192735673	192735673		chr1	122251191	122251191		chr10	30491992	30492391							chr1	184212122	184213287		chr1	52804983	52805447
chr10	109357898	109358140		chr1	66885101	66885507		chr11	9951391	9952076		chr1	192849835	192850587		chr1	193048328	193048328		chr1	122540829	122540829		chr10	30533166	30533557							chr1	184271600	184271927		chr1	52873704	52874099
chr10	111291277	111291662		chr1	66987409	66987908		chr11	11361539	11362640		chr1	192886570	192887152		chr1	193220687	193220687		chr1	122625717	122625717		chr10	30540738	30541302							chr1	184338828	184339460		chr1	52910930	52911150
chr10	111409536	111410051		chr1	67227682	67228158		chr11	11925531	11926694		chr1	193398671	193400234		chr1	193541771	193541771		chr1	122656228	122656228		chr10	30561927	30562625							chr1	184890208	184890810		chr1	53011904	53012337
chr10	111666611	111666988		chr1	67686959	67687319		chr11	12366700	12367801		chr1	193484860	193485313		chr1	193645539	193645539		chr1	122984076	122984076		chr10	31178780	31179258							chr1	185857832	185858536		chr1	53021514	53021827
chr10	111707485	111707915		chr1	68153029	68153465		chr11	16245010	16245567		chr1	193757096	193757522		chr1	193730679	193730679		chr1	122993845	122993845		chr10	31209502	31209841							chr1	187027693	187028326		chr1	53089481	53089863
chr10	114787757	114788403		chr1	69185379	69185855		chr11	16850850	16851815		chr1	193769998	193770656		chr1	193961769	193961769		chr1	123020225	123020225		chr10	31329369	31329824							chr1	187152886	187153637		chr1	53109870	53110205
chr10	114905902	114906590		chr1	69288383	69288823		chr11	17111224	17112291		chr1	193788070	193788522		chr1	193962178	193962178		chr1	123739516	123739516		chr10	31548273	31548876							chr1	187186531	187187116		chr1	53149958	53150354
chr10	115725210	115725710		chr1	69423433	69423937		chr11	18378862	18379293		chr1	194278703	194279361		chr1	194861859	194861859		chr1	124351908	124351908		chr10	33604202	33604609							chr1	187227961	187228324		chr1	53329568	53329917
chr10	115999096	115999762		chr1	69735466	69735990		chr11	18918807	18919329		chr1	194571290	194572237		chr10	4424076	4424076		chr1	124504078	124504078		chr10	33919448	33919834							chr1	188337794	188338172		chr1	53761016	53761270
chr10	116587207	116587707		chr1	69822185	69822613		chr11	18920250	18920780		chr1	194956163	194956762		chr10	4522359	4522359		chr1	124961939	124961939		chr10	34017205	34017745							chr1	188572965	188573520		chr1	53763175	53763468
chr10	117242897	117243419		chr1	69836922	69837236		chr11	18926487	18927689		chr1	194999488	195000164		chr10	4534670	4534670		chr1	126071576	126071576		chr10	34153723	34154035							chr1	188746709	188746995		chr1	53772314	53772675
chr10	117246041	117246828		chr1	70316634	70317258		chr11	19819386	19820908		chr1	195364593	195365224		chr10	4547941	4547941		chr1	126304857	126304857		chr10	34736769	34737310							chr1	188790935	188791849		chr1	53947322	53947530
chr10	117481749	117482385		chr1	70772133	70772559		chr11	19886134	19887114		chr10	4540179	4541620		chr10	4548559	4548559		chr1	127584719	127584719		chr10	36226709	36227790							chr1	190831604	190831952		chr1	53965983	53966329
chr10	117898060	117898537		chr1	70833682	70834216		chr11	19935131	19936353		chr10	5913696	5914565		chr10	5947785	5947785		chr1	127641440	127641440		chr10	36332465	36333726							chr1	191489153	191489326		chr1	53984537	53984775
chr10	118241390	118241948		chr1	71081995	71082553		chr11	19959742	19960401		chr10	5970688	5971348		chr10	5948270	5948270		chr1	127969365	127969365		chr10	38651912	38652274							chr1	191511772	191512475		chr1	54095934	54096302
chr10	120840931	120841401		chr1	71083419	71084087		chr11	20038059	20039119		chr10	6011756	6012362		chr10	5957971	5957971		chr1	128025901	128025901		chr10	38685532	38686122							chr1	192519461	192519857		chr1	54332492	54332735
chr10	120892059	120892540		chr1	71336162	71336548		chr11	20130824	20131653		chr10	6012800	6013478		chr10	5958475	5958475		chr1	128571813	128571813		chr10	38942028	38942723							chr1	192752083	192752666		chr1	54438187	54438676
chr10	122368884	122369362		chr1	71578159	71578617		chr11	20539894	20540340		chr10	6013579	6014040		chr10	5959835	5959835		chr1	129064446	129064446		chr10	39313308	39314159							chr1	192849844	192850928		chr1	54722763	54723221
chr10	124622491	124623028		chr1	71718858	71719398		chr11	20782685	20783258		chr10	6055755	6056968		chr10	5970975	5970975		chr1	129135699	129135699		chr10	39314416	39314872							chr1	193008548	193009120		chr1	54732360	54732675
chr10	125162491	125163312		chr1	71719856	71720622		chr11	21888473	21889071		chr10	6078074	6078595		chr10	6056373	6056373		chr1	129141388	129141388		chr10	39314995	39315842							chr1	193221054	193221861		chr1	54763341	54763808
chr10	125378457	125379038		chr1	71721870	71722458		chr11	22507486	22508108		chr10	6079338	6081066		chr10	6091974	6091974		chr1	129403968	129403968		chr10	39480133	39480464							chr1	193398649	193400281		chr1	54793774	54794120
chr10	126398931	126399530		chr1	71824764	71825287		chr11	22729850	22730887		chr10	6092462	6092932		chr10	6095776	6095776		chr1	129680672	129680672		chr10	39484487	39485151							chr1	193484747	193485302		chr1	55015427	55015679
chr10	126675351	126675776		chr1	72170105	72170696		chr11	22890266	22891182		chr10	6096760	6097518		chr10	7328772	7328772		chr1	129801545	129801545		chr10	39485158	39485774							chr1	193770008	193770690		chr1	55040198	55040534
chr10	126773650	126774497		chr1	72188385	72188943		chr11	22967478	22968235		chr10	6102570	6103237		chr10	7331660	7331660		chr1	129897711	129897711		chr10	39697671	39698055							chr1	193813812	193814387		chr1	55099160	55099531
chr10	126775961	126778427		chr1	72266504	72267025		chr11	23553544	23554134		chr10	6103783	6104290		chr10	7387293	7387293		chr1	129991626	129991626		chr10	39861209	39861780							chr1	193961724	193962218		chr1	55138910	55139352
chr10	126778730	126779846		chr1	72359620	72360699		chr11	24639645	24640218		chr10	6235057	6235536		chr10	7400915	7400915		chr1	130159646	130159646		chr10	39940442	39941280							chr1	194571336	194572311		chr1	55218812	55219096
chr10	126953414	126954299		chr1	72583453	72583953		chr11	26003640	26004175		chr10	6238173	6238951		chr10	7500760	7500760		chr1	130241091	130241091		chr10	40041355	40041623							chr1	194956243	194956826		chr1	55249553	55250124
chr10	126971717	126972146		chr1	72621674	72622172		chr11	26070423	26071025		chr10	6284992	6285467		chr10	9620986	9620986		chr1	130289179	130289179		chr10	40045502	40045770							chr1	194999374	195000046		chr1	55296107	55296485
chr10	127057388	127058246		chr1	72765300	72766065		chr11	26286838	26287716		chr10	6372397	6373775		chr10	11063427	11063427		chr1	130297121	130297121		chr10	40289799	40290947							chr1	196445897	196446268		chr1	55357996	55358239
chr10	127530043	127530666		chr1	72811914	72812604		chr11	27699953	27700399		chr10	6404709	6405636		chr10	12268629	12268629		chr1	130756832	130756832		chr10	40790349	40791441							chr1	196918426	196918924		chr1	55420078	55420467
chr10	127531507	127532096		chr1	72852152	72853427		chr11	29425906	29426761		chr10	6454256	6454799		chr10	12334676	12334676		chr1	130898637	130898637		chr10	41129466	41129968							chr10	3133903	3134573		chr1	55439899	55440496
chr10	127624124	127624719		chr1	72900908	72901949		chr11	29447357	29448591		chr10	6699670	6700103		chr10	12684095	12684095		chr1	132917368	132917368		chr10	41509999	41510588							chr10	3269991	3270364		chr1	55461283	55461665
chr10	127625304	127625841		chr1	72912346	72912839		chr11	30077090	30078003		chr10	7512408	7512926		chr10	12810702	12810702		chr1	133036092	133036092		chr10	41513383	41514249							chr10	4521124	4521743		chr1	55504457	55504902
chr10	127930451	127931907		chr1	72924476	72924980		chr11	30649454	30650945		chr10	8609117	8609559		chr10	14425228	14425228		chr1	133375529	133375529		chr10	41515613	41517519							chr10	4540079	4541460		chr1	55656632	55656818
chr10	127984223	127985201		chr1	72925758	72926216		chr11	30854257	30854771		chr10	12268315	12269074		chr10	17446314	17446314		chr1	133615858	133615858		chr10	41517628	41518140							chr10	4548233	4548697		chr1	55793236	55793689
chr10	127985425	127986407		chr1	73006584	73007474		chr11	31571768	31572322		chr10	12269669	12270266		chr10	17667995	17667995		chr1	133642151	133642151		chr10	41519050	41520384							chr10	5863619	5864344		chr1	55812639	55813047
chr10	128023661	128024198		chr1	73320975	73321502		chr11	33061873	33062811		chr10	12328401	12328974		chr10	17742829	17742829		chr1	133787014	133787014		chr10	41520507	41521794							chr10	5913732	5914545		chr1	55895034	55895502
chr10	128063323	128064176		chr1	73665075	73665487		chr11	33433124	33434077		chr10	12511894	12512219		chr10	17775357	17775357		chr1	133809081	133809081		chr10	41521844	41522726							chr10	5959148	5959608		chr1	55930910	55931556
chr10	128105791	128106839		chr1	73783749	73784063		chr11	33437165	33438001		chr10	13272670	13273200		chr10	17933310	17933310		chr1	134094376	134094376		chr10	41522736	41524143							chr10	5959616	5960090		chr1	55931586	55932009
chr10	128136671	128137256		chr1	73872677	73873373		chr11	34552374	34552932		chr10	16949968	16950345		chr10	17954905	17954905		chr1	134097693	134097693		chr10	41524534	41525044							chr10	6011681	6012427		chr1	55943242	55943601
chr10	128184425	128185991		chr1	73908981	73910062		chr11	34646657	34647573		chr10	17299239	17299735		chr10	18735189	18735189		chr1	134134464	134134464		chr10	41525145	41525554							chr10	6061238	6061620		chr1	56017147	56017629
chr10	129716927	129717506		chr1	73948037	73948754		chr11	39863823	39864486		chr10	17442001	17442497		chr10	19627428	19627428		chr1	134160428	134160428		chr10	41559416	41559923							chr10	6078053	6079329		chr1	56252137	56252384
chr10	129730694	129731203		chr1	73948841	73949511		chr11	41923123	41923567		chr10	17442710	17443386		chr10	19868675	19868675		chr1	134178586	134178586		chr10	41659506	41659878							chr10	6079826	6081052		chr1	56624496	56624728
chr11	3191950	3192514		chr1	73952043	73952745		chr11	43247121	43247675		chr10	18137907	18138408		chr10	20063517	20063517		chr1	134184987	134184987		chr10	41660469	41661039							chr10	6092540	6092958		chr1	57033930	57034421
chr11	3830872	3831791		chr1	73972762	73973397		chr11	44331864	44332433		chr10	18142474	18143272		chr10	20064931	20064931		chr1	134219542	134219542		chr10	41671946	41672451							chr10	6095355	6095788		chr1	57048543	57048782
chr11	4117866	4118335		chr1	74033215	74033575		chr11	44560133	44560868		chr10	18927868	18928324		chr10	20065689	20065689		chr1	134367820	134367820		chr10	41673000	41673549							chr10	6102575	6103165		chr1	57051909	57052284
chr11	4146113	4146645		chr1	74042740	74043315		chr11	44574719	44575509		chr10	19861127	19861603		chr10	20672195	20672195		chr1	134632969	134632969		chr10	41993942	41995511							chr10	6372352	6373677		chr1	57057319	57057610
chr11	4361035	4361619		chr1	74123804	74124423		chr11	45609094	45609536		chr10	19873239	19873802		chr10	20878966	20878966		chr1	134747552	134747552		chr10	42006166	42006917							chr10	6454243	6454944		chr1	57262433	57262896
chr11	4365865	4366553		chr1	74129345	74129914		chr11	45793285	45793827		chr10	19876876	19877239		chr10	20880900	20880900		chr1	134775712	134775712		chr10	42303053	42303610							chr10	7309187	7309798		chr1	57326561	57326952
chr11	4782898	4783529		chr1	74138749	74139454		chr11	45833609	45834278		chr10	19906502	19907099		chr10	21015718	21015718		chr1	134878070	134878070		chr10	42303803	42304279							chr10	7387107	7387619		chr1	57396005	57396396
chr11	4964917	4965974		chr1	74144541	74145593		chr11	45855225	45855790		chr10	19936828	19937138		chr10	21496418	21496418		chr1	134909379	134909379		chr10	42389567	42390175							chr10	7400721	7401108		chr1	57450838	57451375
chr11	5641124	5641689		chr1	74171027	74172275		chr11	45882120	45882776		chr10	20067360	20067848		chr10	21548774	21548774		chr1	134915988	134915988		chr10	42894037	42894363							chr10	7445427	7446156		chr1	57480593	57480837
chr11	5755477	5756260		chr1	74229618	74229937		chr11	47453908	47454496		chr10	20810672	20811151		chr10	21549384	21549384		chr1	134992071	134992071		chr10	42894471	42895286							chr10	7500485	7501108		chr1	57485739	57486142
chr11	5916464	5917252		chr1	74242493	74242986		chr11	49619349	49620201		chr10	20820581	20821069		chr10	21567372	21567372		chr1	135026409	135026409		chr10	43291364	43291755							chr10	7512360	7512965		chr1	57621564	57621799
chr11	6080734	6081464		chr1	74252360	74253111		chr11	51076056	51077373		chr10	20821553	20822372		chr10	21715317	21715317		chr1	135243886	135243886		chr10	43298313	43299984							chr10	7675834	7676333		chr1	57830870	57831090
chr11	6319808	6321153		chr1	74303281	74303911		chr11	51813030	51814680		chr10	20850618	20851142		chr10	21716166	21716166		chr1	135264312	135264312		chr10	43595384	43596020							chr10	8605733	8606438		chr1	58006143	58006427
chr11	6678456	6679059		chr1	74359716	74360344		chr11	52044979	52045996		chr10	21421295	21421938		chr10	21718454	21718454		chr1	135294339	135294339		chr10	43596117	43596888							chr10	10868679	10869629		chr1	58026839	58027131
chr11	6794981	6795617		chr1	74408319	74408864		chr11	52209672	52210495		chr10	21465733	21466330		chr10	21720197	21720197		chr1	135389656	135389656		chr10	43600200	43601064							chr10	11000339	11001370		chr1	58087987	58088414
chr11	7323318	7323916		chr1	74433095	74433837		chr11	53279806	53280626		chr10	21546490	21547685		chr10	23500470	23500470		chr1	135401341	135401341		chr10	43723169	43724593							chr10	11063357	11064172		chr1	58136481	58136987
chr11	7434636	7435121		chr1	74436232	74437627		chr11	53412772	53413349		chr10	21548514	21549811		chr10	23500911	23500911		chr1	135564406	135564406		chr10	44258700	44259259							chr10	12298617	12299477		chr1	58146320	58146641
chr11	7968910	7969367		chr1	74442959	74445135		chr11	53520169	53521198		chr10	21565319	21565986		chr10	23502119	23502119		chr1	135568615	135568615		chr10	45009131	45009792							chr10	12511735	12512305		chr1	58169673	58170069
chr11	8345829	8346275		chr1	74690453	74690931		chr11	54787332	54787901		chr10	21566119	21566708		chr10	23503673	23503673		chr1	135591097	135591097		chr10	45055638	45056143							chr10	12588538	12589605		chr1	58213654	58214067
chr11	8466256	8467520		chr1	74707834	74708552		chr11	54944337	54945305		chr10	21567094	21567615		chr10	23505612	23505612		chr1	135592634	135592634		chr10	48723581	48723989							chr10	12683753	12684572		chr1	58297121	58297603
chr11	8475257	8476155		chr1	74806220	74806870		chr11	55137189	55137956		chr10	21567718	21568562		chr10	23508661	23508661		chr1	135607456	135607456		chr10	49508161	49508719							chr10	12727914	12728533		chr1	58327974	58328316
chr11	9015249	9016588		chr1	74809587	74810125		chr11	55770469	55771675		chr10	21643168	21643863		chr10	24339049	24339049		chr1	135638609	135638609		chr10	49625286	49626021							chr10	13272686	13273285		chr1	58353237	58353663
chr11	9016964	9017630		chr1	74825549	74826160		chr11	57783952	57784749		chr10	21698190	21698655		chr10	24554717	24554717		chr1	135748975	135748975		chr10	50614463	50615214							chr10	14425008	14425684		chr1	58452996	58453344
chr11	10998277	10998820		chr1	74830316	74831510		chr11	57984919	57985624		chr10	21699012	21699826		chr10	24555916	24555916		chr1	135870589	135870589		chr10	51397354	51397890							chr10	16933500	16933848		chr1	58505290	58505676
chr11	11841252	11841765		chr1	74834291	74834970		chr11	58115214	58116619		chr10	21700441	21701417		chr10	24589749	24589749		chr1	136085927	136085927		chr10	51747103	51747568							chr10	17441942	17442423		chr1	58619342	58619635
chr11	11842452	11843086		chr1	74849394	74850444		chr11	58752200	58752824		chr10	21701895	21702621		chr10	25079723	25079723		chr1	136107102	136107102		chr10	51747621	51747855							chr10	17442525	17443259		chr1	58636091	58636537
chr11	11849022	11849380		chr1	74854394	74855345		chr11	60061960	60062701		chr10	21707873	21708940		chr10	25103321	25103321		chr1	136397673	136397673		chr10	51953462	51954279							chr10	17954513	17955449		chr1	58754485	58754818
chr11	12367109	12367718		chr1	74855493	74856048		chr11	60230062	60231144		chr10	21710952	21711852		chr10	25103795	25103795		chr1	136431778	136431778		chr10	52410202	52411603							chr10	19873146	19873799		chr1	58803761	58804105
chr11	16245111	16245560		chr1	74871277	74872158		chr11	60267774	60268607		chr10	21713778	21714926		chr10	29033190	29033190		chr1	136467427	136467427		chr10	52871541	52871953							chr10	20015844	20016178		chr1	58826814	58827180
chr11	17783248	17783584		chr1	74908430	74908838		chr11	60736351	60737085		chr10	21774987	21775630		chr10	30562700	30562700		chr1	136505803	136505803		chr10	53098855	53099312							chr10	20031491	20032566		chr1	58859182	58859743
chr11	17911025	17911487		chr1	74927208	74927951		chr11	60817414	60818053		chr10	21868271	21868760		chr10	31032908	31032908		chr1	136671829	136671829		chr10	53191877	53192206							chr10	20067195	20067880		chr1	59124903	59125187
chr11	19711386	19711938		chr1	74931777	74932717		chr11	62028315	62029066		chr10	22450902	22451506		chr10	32609608	32609608		chr1	136807254	136807254		chr10	53215896	53216474							chr10	21698261	21698610		chr1	59127767	59128034
chr11	19747820	19748242		chr1	74938124	74938466		chr11	62323817	62325996		chr10	23506674	23507556		chr10	33671038	33671038		chr1	137071364	137071364		chr10	53470126	53470764							chr10	21700437	21701078		chr1	59199692	59199941
chr11	19820311	19821123		chr1	74939340	74940483		chr11	62363159	62365461		chr10	23532798	23533392		chr10	36857106	36857106		chr1	137082776	137082776		chr10	53470954	53471780							chr10	21714117	21714821		chr1	59201371	59201708
chr11	19823787	19824497		chr1	74962310	74962742		chr11	62416007	62417357		chr10	24315005	24315892		chr10	36861088	36861088		chr1	137095569	137095569		chr10	53795026	53795563							chr10	21719733	21720648		chr1	59294762	59295135
chr11	20130899	20131690		chr1	74973233	74973744		chr11	62417896	62421010		chr10	24554330	24555172		chr10	39680011	39680011		chr1	137114428	137114428		chr10	57686592	57687079							chr10	21775407	21775667		chr1	59304551	59304981
chr11	21888561	21888923		chr1	74994966	74996116		chr11	63084305	63085290		chr10	24589465	24590039		chr10	39966809	39966809		chr1	137404531	137404531		chr10	58276058	58276902							chr10	21778221	21778892		chr1	59343317	59343675
chr11	22507524	22507935		chr1	75000718	75001038		chr11	63346906	63347459		chr10	25033759	25034513		chr10	40004405	40004405		chr1	137458136	137458136		chr10	58684904	58685889							chr10	21868231	21868818		chr1	59357856	59358196
chr11	22643921	22644423		chr1	75011001	75011537		chr11	63765397	63767088		chr10	25101769	25102214		chr10	40004745	40004745		chr1	137529032	137529032		chr10	58851290	58851573							chr10	22328859	22329343		chr1	59373633	59373929
chr11	22729944	22730905		chr1	75046878	75047573		chr11	63903049	63903669		chr10	25178958	25179262		chr10	40005780	40005780		chr1	137534527	137534527		chr10	59008984	59009357							chr10	22450888	22451567		chr1	59540661	59540889
chr11	23553553	23554083		chr1	75063301	75063898		chr11	64792013	64792814		chr10	27714061	27714586		chr10	40006295	40006295		chr1	137552009	137552009		chr10	59412994	59414716							chr10	23502655	23504472		chr1	59580275	59580684
chr11	23755427	23755844		chr1	75098568	75099158		chr11	64923434	64924241		chr10	27733948	27734655		chr10	41008707	41008707		chr1	137572335	137572335		chr10	59568728	59570568							chr10	23506369	23507791		chr1	59641511	59641910
chr11	23949308	23949696		chr1	75121001	75121870		chr11	66733320	66734042		chr10	27807554	27808084		chr10	41023009	41023009		chr1	137620873	137620873		chr10	59630934	59632365							chr10	23868949	23869323		chr1	59660871	59661259
chr11	26003654	26004197		chr1	75247902	75248629		chr11	66746250	66747026		chr10	29920060	29920595		chr10	41184577	41184577		chr1	137753973	137753973		chr10	59635514	59636575							chr10	24310809	24311510		chr1	59665792	59666145
chr11	26286857	26287643		chr1	75339303	75339921		chr11	66824898	66825726		chr10	30337817	30338566		chr10	41197347	41197347		chr1	138324354	138324354		chr10	59636847	59637723							chr10	24315098	24315800		chr1	59666195	59666623
chr11	27700016	27700408		chr1	75367791	75368445		chr11	66831164	66832242		chr10	30457118	30457612		chr10	41210145	41210145		chr1	138354122	138354122		chr10	59648057	59649733							chr10	24338913	24339268		chr1	59667859	59668063
chr11	29497123	29497509		chr1	75410215	75410963		chr11	66837275	66838213		chr10	31033146	31033649		chr10	41302987	41302987		chr1	138466793	138466793		chr10	59680935	59682432							chr10	24554342	24555179		chr1	59670577	59671059
chr11	29614165	29615005		chr1	75442155	75442728		chr11	67158831	67159792		chr10	33739152	33739827		chr10	41477204	41477204		chr1	138480769	138480769		chr10	60016222	60016732							chr10	25016801	25017202		chr1	59680168	59680509
chr11	30060625	30061544		chr1	75463639	75464782		chr11	67193022	67194187		chr10	33949947	33950444		chr10	42194927	42194927		chr1	138510034	138510034		chr10	60148758	60150762							chr10	25079594	25079919		chr1	59695164	59695550
chr11	30077044	30077627		chr1	75473694	75474580		chr11	68161554	68162080		chr10	33953597	33954240		chr10	42198236	42198236		chr1	138571493	138571493		chr10	60174434	60175273							chr10	25101677	25102213		chr1	59776808	59777117
chr11	30649758	30650440		chr1	75475729	75476397		chr11	68213946	68214739		chr10	34001688	34002232		chr10	42481264	42481264		chr1	138586907	138586907		chr10	60177674	60179716							chr10	29081725	29082174		chr1	59940527	59941000
chr11	30650458	30650987		chr1	75491719	75492217		chr11	68853296	68855505		chr10	39089106	39089777		chr10	42670106	42670106		chr1	138591654	138591654		chr10	60180096	60180425							chr10	29920096	29920632		chr1	60052415	60052954
chr11	33062082	33062816		chr1	75495947	75496919		chr11	68886544	68887412		chr10	39223186	39223665		chr10	42920245	42920245		chr1	138592712	138592712		chr10	60181421	60182236							chr10	30320362	30320950		chr1	60111463	60111994
chr11	33433529	33433940		chr1	75542389	75543698		chr11	69230631	69232730		chr10	39977171	39978918		chr10	43198649	43198649		chr1	138624618	138624618		chr10	60293340	60294322							chr10	30337872	30338669		chr1	60209522	60209850
chr11	33437301	33438450		chr1	75555907	75556776		chr11	69394167	69395854		chr10	40068394	40069255		chr10	43199739	43199739		chr1	138842106	138842106		chr10	60519035	60519745							chr10	30522342	30522940		chr1	60253631	60254025
chr11	33580019	33580513		chr1	75598193	75598716		chr11	69484206	69486482		chr10	40082601	40083330		chr10	43271590	43271590		chr1	138848008	138848008		chr10	60845242	60846081							chr10	30530601	30531311		chr1	60329422	60329681
chr11	34394564	34395096		chr1	75649030	75649541		chr11	69495081	69495868		chr10	40084411	40084953		chr10	43621591	43621591		chr1	138850018	138850018		chr10	60938400	60939532							chr10	31033138	31033737		chr1	60480803	60481041
chr11	34552366	34552872		chr1	75650074	75650811		chr11	69517268	69518177		chr10	40145194	40146200		chr10	43985771	43985771		chr1	138893578	138893578		chr10	61050324	61050937							chr10	31165468	31165981		chr1	60485831	60486315
chr11	35814700	35815292		chr1	75779461	75779978		chr11	69521371	69521962		chr10	40219521	40220275		chr10	44090752	44090752		chr1	138948500	138948500		chr10	61087995	61089364							chr10	33373005	33373328		chr1	60503844	60504232
chr11	37934579	37935177		chr1	75800925	75801581		chr11	69613577	69614724		chr10	41169873	41170400		chr10	44161109	44161109		chr1	139070855	139070855		chr10	61440476	61441951							chr10	33624611	33625006		chr1	60591769	60592103
chr11	39492014	39492494		chr1	75922248	75922794		chr11	69813749	69814686		chr10	41186878	41187626		chr10	44161607	44161607		chr1	139284253	139284253		chr10	61491334	61491662							chr10	33739065	33739902		chr1	60622078	60622457
chr11	39863935	39864372		chr1	77493194	77493848		chr11	70042200	70042863		chr10	41238353	41239811		chr10	44249281	44249281		chr1	139536471	139536471		chr10	61596116	61597134							chr10	33816186	33816631		chr1	60879815	60880249
chr11	41923098	41923557		chr1	77499055	77499758		chr11	70052806	70053898		chr10	41549736	41550256		chr10	44786977	44786977		chr1	140050730	140050730		chr10	62064434	62065610							chr10	33926387	33927340		chr1	60914291	60914580
chr11	43466511	43467032		chr1	77509826	77510535		chr11	70223080	70224085		chr10	41717385	41718077		chr10	45189330	45189330		chr1	140102651	140102651		chr10	62429113	62429673							chr10	33949543	33950363		chr1	60917463	60917820
chr11	44522787	44523135		chr1	77510682	77513539		chr11	70338557	70339127		chr10	42221464	42222013		chr10	45206393	45206393		chr1	140163654	140163654		chr10	62563030	62563425							chr10	33953512	33954231		chr1	60925324	60925766
chr11	44560158	44560936		chr1	77558438	77558708		chr11	70817746	70818356		chr10	43197026	43198107		chr10	45297762	45297762		chr1	140853278	140853278		chr10	62573875	62574526							chr10	34000337	34000752		chr1	61011708	61011995
chr11	45791636	45791977		chr1	77585962	77586463		chr11	72028090	72029398		chr10	43271253	43271757		chr10	51953521	51953521		chr1	141391377	141391377		chr10	62643005	62643386							chr10	34001590	34002343		chr1	61015240	61015542
chr11	45833854	45834253		chr1	77927144	77927638		chr11	72233785	72234469		chr10	43404046	43404457		chr10	52265519	52265519		chr1	141396546	141396546		chr10	62808057	62808462							chr10	34016926	34017506		chr1	61017930	61018329
chr11	47453966	47454410		chr1	77939722	77940134		chr11	72254455	72255280		chr10	43462375	43462948		chr10	53099674	53099674		chr1	142085337	142085337		chr10	62822027	62822418							chr10	34138112	34138782		chr1	61018995	61019362
chr11	47802627	47803056		chr1	77968814	77969357		chr11	72421719	72422216		chr10	43987831	43988522		chr10	53133072	53133072		chr1	142102049	142102049		chr10	66184052	66184554							chr10	36858515	36859065		chr1	61112054	61112314
chr11	48510598	48511137		chr1	77975235	77975697		chr11	72950978	72952216		chr10	44088279	44089063		chr10	53300136	53300136		chr1	142326163	142326163		chr10	66192250	66192876							chr10	36860756	36861463		chr1	61158558	61158854
chr11	48619932	48621370		chr1	78005282	78005788		chr11	73142873	73143530		chr10	44110082	44110847		chr10	53300657	53300657		chr1	142410218	142410218		chr10	66451619	66452162							chr10	39089028	39089806		chr1	61196085	61196421
chr11	48669685	48670545		chr1	78196673	78197162		chr11	74349548	74350227		chr10	44111199	44112435		chr10	55835138	55835138		chr1	145114076	145114076		chr10	66462574	66463801							chr10	39451022	39452140		chr1	61237914	61238326
chr11	49057103	49058284		chr1	78213797	78214509		chr11	74432638	74433096		chr10	44123456	44123944		chr10	56096076	56096076		chr1	145161923	145161923		chr10	66739554	66739888							chr10	39616402	39616607		chr1	61354812	61355276
chr11	49607234	49608085		chr1	78264200	78264488		chr11	74462416	74463141		chr10	44419838	44420430		chr10	56098794	56098794		chr1	145402755	145402755		chr10	66919918	66921120							chr10	39679876	39680484		chr1	61434001	61434271
chr11	49619328	49620071		chr1	78416181	78416635		chr11	74534057	74534579		chr10	46534039	46534423		chr10	56110785	56110785		chr1	145581219	145581219		chr10	66999304	66999721							chr10	39861959	39862382		chr1	61571572	61571738
chr11	50190325	50191623		chr1	78451137	78451544		chr11	76056733	76057654		chr10	51997746	51998383		chr10	57960836	57960836		chr1	148170152	148170152		chr10	67001322	67001993							chr10	39941112	39941628		chr1	61817827	61818141
chr11	51451298	51452030		chr1	78521745	78522273		chr11	76100404	76101498		chr10	55948317	55949001		chr10	59010375	59010375		chr1	149063126	149063126		chr10	67669413	67670021							chr10	39976425	39977001		chr1	61971576	61971852
chr11	51671239	51672745		chr1	78533417	78533681		chr11	76132887	76134371		chr10	56093825	56094458		chr10	59040781	59040781		chr1	150922064	150922064		chr10	68498989	68499416							chr10	39977202	39979186		chr1	62013713	62014092
chr11	52203112	52203916		chr1	78598576	78599093		chr11	76220037	76221117		chr10	56095804	56096368		chr10	59342445	59342445		chr1	152344254	152344254		chr10	68675296	68676799							chr10	40020286	40020939		chr1	62424953	62425331
chr11	52209568	52210521		chr1	78683395	78683844		chr11	76296649	76297442		chr10	57994869	57995280		chr10	59362474	59362474		chr1	152470474	152470474		chr10	68861043	68861607							chr10	40021923	40022409		chr1	62644630	62644914
chr11	52325257	52325828		chr1	78720836	78721688		chr11	76576694	76577383		chr10	58785640	58786363		chr10	59372537	59372537		chr1	152652862	152652862		chr10	68861622	68862504							chr10	40068117	40069360		chr1	62743509	62743928
chr11	52561224	52561829		chr1	79622708	79623009		chr11	77486819	77487528		chr10	59021273	59022034		chr10	59374551	59374551		chr1	153024722	153024722		chr10	69533792	69534087							chr10	40348796	40349243		chr1	62747666	62748105
chr11	53015896	53016271		chr1	79783097	79783595		chr11	77493367	77494123		chr10	59079249	59079787		chr10	59379576	59379576		chr1	153067460	153067460		chr10	69787586	69788127							chr10	41008644	41008942		chr1	62754209	62754499
chr11	53113498	53114484		chr1	80176706	80177193		chr11	77551915	77552641		chr10	59370011	59371046		chr10	59412053	59412053		chr1	153082808	153082808		chr10	69797854	69799226							chr10	41169803	41170400		chr1	62764603	62764877
chr11	53149360	53149965		chr1	80177582	80178028		chr11	77706964	77708008		chr10	59373987	59374791		chr10	59413097	59413097		chr1	153274401	153274401		chr10	70353382	70353833							chr10	41186975	41187543		chr1	62769071	62769571
chr11	53163717	53164375		chr1	80227151	80227637		chr11	77718092	77718847		chr10	59379009	59379787		chr10	59427890	59427890		chr1	153363002	153363002		chr10	70354735	70355208							chr10	41238638	41239584		chr1	62821468	62821869
chr11	53597364	53597854		chr1	80404966	80405572		chr11	77844962	77846024		chr10	59412940	59416091		chr10	59703427	59703427		chr1	153392004	153392004		chr10	70621631	70622369							chr10	41402581	41402923		chr1	62832839	62833319
chr11	54749419	54750064		chr1	80719266	80719680		chr11	77893433	77894282		chr10	59420441	59420999		chr10	60294301	60294301		chr1	153725728	153725728		chr10	70810658	70811416							chr10	42184535	42185004		chr1	62866790	62867099
chr11	54785129	54785835		chr1	81297263	81297628		chr11	78325270	78326054		chr10	59427091	59428180		chr10	60527549	60527549		chr1	153728095	153728095		chr10	70910885	70911177							chr10	42221471	42222288		chr1	62976087	62976669
chr11	55137298	55137920		chr1	81306755	81306983		chr11	78815882	78816577		chr10	59435221	59435667		chr10	60610260	60610260		chr1	153845218	153845218		chr10	70912042	70913115							chr10	42398347	42398936		chr1	63010956	63011264
chr11	55231188	55231991		chr1	81313118	81313637		chr11	79945300	79946321		chr10	59436812	59437539		chr10	60610645	60610645		chr1	153917353	153917353		chr10	72562147	72562728							chr10	42480893	42481581		chr1	63013564	63013877
chr11	55316225	55316735		chr1	81588304	81588663		chr11	79949451	79950176		chr10	59465271	59466296		chr10	60736091	60736091		chr1	153917783	153917783		chr10	74524160	74524854							chr10	42665045	42665578		chr1	63031074	63031373
chr11	55421192	55421735		chr1	82290658	82291068		chr11	79951258	79951733		chr10	59740146	59741097		chr10	60846189	60846189		chr1	154261921	154261921		chr10	74779842	74781050							chr10	42692667	42692992		chr1	63032910	63033314
chr11	55767049	55767593		chr1	82429761	82430355		chr11	80103585	80104138		chr10	60215130	60215813		chr10	60888627	60888627		chr1	154420576	154420576		chr10	75022885	75023542							chr10	42940783	42941539		chr1	63157333	63157762
chr11	55770784	55771317		chr1	82472837	82473217		chr11	80191262	80191791		chr10	60411761	60412392		chr10	60889226	60889226		chr1	154450888	154450888		chr10	75321635	75323130							chr10	43187321	43187905		chr1	63161160	63161405
chr11	57311143	57311627		chr1	82638189	82638721		chr11	81427264	81427938		chr10	60688364	60688946		chr10	60890659	60890659		chr1	154641119	154641119		chr10	75324206	75325064							chr10	43197068	43197970		chr1	63227476	63228020
chr11	57396599	57397086		chr1	82783926	82784443		chr11	82577501	82578334		chr10	60698404	60699125		chr10	60938511	60938511		chr1	154747821	154747821		chr10	75487761	75488392							chr10	43271366	43271856		chr1	63229263	63229682
chr11	57775826	57776712		chr1	82785815	82786210		chr11	83084345	83085678		chr10	60699717	60700643		chr10	61142976	61142976		chr1	154762974	154762974		chr10	75922765	75923320							chr10	43987821	43988508		chr1	63265913	63266204
chr11	57783975	57784662		chr1	82800062	82800799		chr11	83308963	83309522		chr10	60704546	60705436		chr10	61158245	61158245		chr1	154764862	154764862		chr10	76058776	76059650							chr10	44110061	44110860		chr1	63288937	63289155
chr11	58115212	58116499		chr1	82835502	82836142		chr11	83566847	83567967		chr10	60878135	60879899		chr10	61162173	61162173		chr1	154790331	154790331		chr10	76381996	76382580							chr10	45731854	45732165		chr1	63450116	63450632
chr11	59057161	59057795		chr1	82984241	82984707		chr11	83755328	83755997		chr10	60880805	60882489		chr10	61178131	61178131		chr1	154821156	154821156		chr10	76387966	76388511							chr10	50312162	50312750		chr1	63656123	63656524
chr11	59285465	59286255		chr1	83072655	83073129		chr11	84729356	84730104		chr10	61291660	61292458		chr10	61573742	61573742		chr1	154939894	154939894		chr10	76722089	76722677							chr10	52870159	52870554		chr1	63704506	63705028
chr11	59706600	59707288		chr1	83183695	83184219		chr11	86496879	86497866		chr10	61294051	61294984		chr10	61745722	61745722		chr1	154940471	154940471		chr10	76879794	76880657							chr10	53316168	53316919		chr1	63706093	63706519
chr11	59914305	59914940		chr1	83713676	83713993		chr11	86570380	86571948		chr10	61368917	61369557		chr10	61803091	61803091		chr1	154942893	154942893		chr10	77140167	77140607							chr10	53349044	53349890		chr1	63901397	63901685
chr11	60307821	60308378		chr1	83723808	83724151		chr11	86648160	86649073		chr10	61391368	61392463		chr10	61890905	61890905		chr1	155038994	155038994		chr10	77272311	77273580							chr10	53795315	53795952		chr1	64000134	64000350
chr11	61114467	61114988		chr1	83742510	83743057		chr11	86886831	86887988		chr10	61472702	61473201		chr10	61912762	61912762		chr1	155046770	155046770		chr10	77432320	77432978							chr10	55826473	55826866		chr1	64465224	64465468
chr11	62028635	62029091		chr1	83807808	83808159		chr11	86899809	86900596		chr10	61704887	61705533		chr10	62114163	62114163		chr1	155063811	155063811		chr10	77472178	77472611							chr10	55948292	55949089		chr1	64492643	64492973
chr11	62323922	62324797		chr1	84098495	84099058		chr11	86922014	86923529		chr10	61750218	61750682		chr10	62328127	62328127		chr1	155163524	155163524		chr10	77480865	77483073							chr10	57717705	57718376		chr1	64494708	64495109
chr11	62363357	62365436		chr1	84125034	84125499		chr11	87229558	87229954		chr10	61776548	61777364		chr10	62349023	62349023		chr1	155195113	155195113		chr10	77488888	77489972							chr10	57785498	57786439		chr1	64508308	64508516
chr11	62367409	62368843		chr1	84126861	84127289		chr11	87235974	87236990		chr10	61792442	61793035		chr10	62354049	62354049		chr1	155209292	155209292		chr10	78488140	78488621							chr10	58684026	58685028		chr1	64664221	64664519
chr11	62417704	62419957		chr1	84283341	84283890		chr11	87239736	87240684		chr10	61800753	61801851		chr10	62355611	62355611		chr1	155223901	155223901		chr10	78962220	78962517							chr10	58965120	58965397		chr1	64702447	64702698
chr11	63028051	63028659		chr1	84466862	84467491		chr11	87256865	87257413		chr10	62064789	62065355		chr10	62359915	62359915		chr1	155588083	155588083		chr10	79167244	79168072							chr10	59021403	59021848		chr1	64751861	64752220
chr11	63163472	63164028		chr1	84578228	84578756		chr11	87262261	87262749		chr10	62254760	62255398		chr10	62383321	62383321		chr1	155613712	155613712		chr10	79199457	79204903							chr10	59079346	59079598		chr1	64756387	64756902
chr11	63346993	63347668		chr1	84636875	84637554		chr11	87275958	87276363		chr10	62346517	62347940		chr10	62443067	62443067		chr1	155928227	155928227		chr10	79256266	79257570							chr10	59414247	59415017		chr1	64764083	64764531
chr11	63735585	63736155		chr1	84692169	84693170		chr11	87285025	87285269		chr10	62348196	62348555		chr10	62487545	62487545		chr1	156230691	156230691		chr10	79336525	79337157							chr10	59464893	59466304		chr1	64782454	64782757
chr11	63769931	63771170		chr1	84693709	84694305		chr11	87430232	87430849		chr10	62348599	62350525		chr10	62700144	62700144		chr1	156849165	156849165		chr10	79384005	79384809							chr10	59703228	59703675		chr1	64965468	64965895
chr11	66387388	66387852		chr1	84730322	84730805		chr11	87550122	87551492		chr10	62353805	62354299		chr10	66466164	66466164		chr1	156933686	156933686		chr10	79454370	79454814							chr10	60215286	60215928		chr1	65032752	65033153
chr11	66833796	66834584		chr1	84857131	84857930		chr11	88017281	88018307		chr10	62355021	62356694		chr10	66545432	66545432		chr1	156958966	156958966		chr10	79516943	79517526							chr10	60219840	60220157		chr1	65056603	65057076
chr11	66837362	66837939		chr1	84865932	84866698		chr11	88396622	88397418		chr10	62356734	62357524		chr10	66559743	66559743		chr1	157331537	157331537		chr10	79642544	79642921							chr10	60542842	60543553		chr1	65093014	65093446
chr11	67959751	67960532		chr1	84876186	84876650		chr11	88485885	88486534		chr10	62357998	62360610		chr10	66563024	66563024		chr1	157923928	157923928		chr10	79755149	79756433							chr10	60610198	60610872		chr1	65122223	65122488
chr11	67964368	67964964		chr1	84877636	84878370		chr11	88490846	88491541		chr10	62360718	62361815		chr10	67011835	67011835		chr1	158405111	158405111		chr10	79785359	79786737							chr10	60844887	60845384		chr1	65158670	65158965
chr11	68161626	68162043		chr1	84929922	84930735		chr11	88520081	88520693		chr10	62365376	62366075		chr10	67012203	67012203		chr1	158442996	158442996		chr10	79804203	79805670							chr10	60880844	60881612		chr1	65224707	65225116
chr11	68207211	68208011		chr1	85319777	85320069		chr11	88550958	88552200		chr10	62409476	62409996		chr10	67375369	67375369		chr1	158598985	158598985		chr10	79819151	79820220							chr10	60886013	60886417		chr1	65225771	65226111
chr11	69211004	69212094		chr1	87632935	87633477		chr11	88704578	88705162		chr10	62486393	62487338		chr10	67383362	67383362		chr1	158599898	158599898		chr10	79849200	79850012							chr10	60915448	60915850		chr1	65226487	65226876
chr11	69230571	69232750		chr1	87749755	87750365		chr11	88792986	88793868		chr10	62645079	62645538		chr10	67506935	67506935		chr1	158700708	158700708		chr10	80306196	80306778							chr10	61110984	61111553		chr1	65232138	65232439
chr11	69317367	69317627		chr1	87831974	87832556		chr11	88802533	88803349		chr10	62700040	62700380		chr10	67554697	67554697		chr1	158891778	158891778		chr10	80354598	80355429							chr10	61291635	61292051		chr1	65329378	65329804
chr11	69394539	69396360		chr1	87904133	87904865		chr11	88808036	88808636		chr10	62706282	62706811		chr10	67601024	67601024		chr1	158910013	158910013		chr10	80392878	80393939							chr10	61440525	61441368		chr1	65356712	65357149
chr11	69413394	69414014		chr1	87918159	87918893		chr11	88829151	88830593		chr10	62823252	62823656		chr10	68781435	68781435		chr1	158913784	158913784		chr10	80600807	80601514							chr10	62040922	62041483		chr1	65358779	65359083
chr11	69418537	69419690		chr1	87955868	87956507		chr11	88865844	88866377		chr10	66359815	66360253		chr10	68790094	68790094		chr1	158925101	158925101		chr10	80639262	80641294							chr10	62052945	62053418		chr1	65434927	65435298
chr11	69479263	69480470		chr1	88040573	88041258		chr11	88928676	88929738		chr10	66373887	66374563		chr10	68861566	68861566		chr1	158928360	158928360		chr10	80641296	80642249							chr10	62064755	62065466		chr1	65701039	65701405
chr11	69484231	69486312		chr1	88075380	88075989		chr11	90252130	90252503		chr10	66376930	66377592		chr10	69351322	69351322		chr1	159348076	159348076		chr10	80719762	80721104							chr10	62113714	62114740		chr1	66033255	66033539
chr11	69517326	69518155		chr1	88084335	88086168		chr11	90278993	90279812		chr10	66380274	66381179		chr10	69387267	69387267		chr1	159348471	159348471		chr10	80794883	80796142							chr10	62254793	62255522		chr1	66146497	66146702
chr11	69521414	69523241		chr1	88110652	88111255		chr11	93829111	93830040		chr10	66381410	66382082		chr10	69388435	69388435		chr1	159370192	159370192		chr10	80805517	80805977							chr10	62346976	62347341		chr1	66151097	66151448
chr11	69579481	69580260		chr1	88132908	88133564		chr11	94024105	94025161		chr10	66382677	66384596		chr10	69558810	69558810		chr1	159870681	159870681		chr10	80806134	80806490							chr10	62348166	62348541		chr1	66151840	66152036
chr11	69651051	69652283		chr1	88197753	88198759		chr11	94188978	94189529		chr10	66465024	66467291		chr10	69559681	69559681		chr1	160133300	160133300		chr10	80944807	80945440							chr10	62349933	62350751		chr1	66454111	66454608
chr11	69659271	69660792		chr1	88204383	88205300		chr11	95172526	95173300		chr10	66479450	66480142		chr10	69903601	69903601		chr1	160317148	160317148		chr10	80967729	80968474							chr10	62355389	62356519		chr1	66702252	66702633
chr11	69690180	69691125		chr1	88209964	88210815		chr11	95245448	95246568		chr10	66491785	66492375		chr10	70062043	70062043		chr1	161360143	161360143		chr10	81118555	81119361							chr10	62357969	62358832		chr1	66885190	66885513
chr11	69808773	69809587		chr1	88235822	88236634		chr11	95274835	95275320		chr10	66516155	66516572		chr10	70062530	70062530		chr1	162140009	162140009		chr10	81119657	81120329							chr10	62409446	62410041		chr1	66942256	66942643
chr11	70042428	70043152		chr1	88268452	88269048		chr11	95565073	95566060		chr10	66545313	66545727		chr10	70747930	70747930		chr1	162148294	162148294		chr10	81694018	81694482							chr10	62486301	62487283		chr1	66942711	66942997
chr11	70045684	70046467		chr1	88277447	88277973		chr11	95736990	95737994		chr10	66546353	66547144		chr10	70844438	70844438		chr1	162239339	162239339		chr10	81816904	81817508							chr10	62706226	62706972		chr1	66987452	66987859
chr11	70046492	70047380		chr1	88326462	88326959		chr11	95841969	95842941		chr10	66558539	66559332		chr10	71201601	71201601		chr1	162239821	162239821		chr10	82096126	82096513							chr10	62801617	62801933		chr1	67039389	67039637
chr11	70050862	70052067		chr1	88336763	88337640		chr11	95895804	95896483		chr10	66562798	66563471		chr10	74382246	74382246		chr1	162240352	162240352		chr10	82289725	82290197							chr10	62828651	62829338		chr1	67108057	67108531
chr11	70338543	70339003		chr1	88367376	88368326		chr11	96051170	96052115		chr10	66748050	66748519		chr10	74429781	74429781		chr1	162581932	162581932		chr10	82401544	82401947							chr10	62844959	62845751		chr1	67190488	67190906
chr11	71315623	71316160		chr1	88368656	88369715		chr11	96440188	96440686		chr10	66921446	66922091		chr10	74523299	74523299		chr1	162665041	162665041		chr10	82448198	82448812							chr10	66432186	66432812		chr1	67227790	67228096
chr11	71577000	71577739		chr1	88396344	88396993		chr11	96558117	96558537		chr10	67506694	67507107		chr10	74828041	74828041		chr1	163177899	163177899		chr10	82448929	82449501							chr10	66465293	66465865		chr1	67264910	67265200
chr11	71990131	71990512		chr1	88397325	88398726		chr11	96574325	96575323		chr10	67554532	67555090		chr10	74828229	74828229		chr1	163204354	163204354		chr10	82653399	82654292							chr10	66546531	66547123		chr1	67524507	67524873
chr11	72028203	72028938		chr1	88405828	88406513		chr11	96760582	96761673		chr10	67577676	67578271		chr10	75106724	75106724		chr1	163309845	163309845		chr10	82800177	82800908							chr10	66747974	66748556		chr1	67568198	67568548
chr11	72233808	72234537		chr1	88428172	88429430		chr11	97522786	97524194		chr10	67599073	67599897		chr10	75112028	75112028		chr1	163699610	163699610		chr10	82822711	82823789							chr10	66750607	66751125		chr1	67686962	67687386
chr11	72389497	72390768		chr1	88434927	88435378		chr11	97534373	97535011		chr10	67599993	67600899		chr10	75228007	75228007		chr1	163851147	163851147		chr10	82826076	82826619							chr10	67441866	67442765		chr1	68153141	68153390
chr11	72421756	72422257		chr1	88514940	88515349		chr11	97563468	97565103		chr10	69756811	69757309		chr10	75243813	75243813		chr1	165094096	165094096		chr10	82826663	82827280							chr10	67554507	67555070		chr1	69111613	69111968
chr11	72503286	72503904		chr1	88546725	88547389		chr11	97627521	97628282		chr10	69822107	69823427		chr10	75297486	75297486		chr1	165558384	165558384		chr10	82828495	82829608							chr10	67598978	67601052		chr1	69185497	69185811
chr11	74432691	74433335		chr1	88565978	88566692		chr11	97636689	97639012		chr10	69827268	69828116		chr10	75319467	75319467		chr1	165932099	165932099		chr10	82830213	82830664							chr10	67642511	67642960		chr1	69211758	69212040
chr11	75443951	75444766		chr1	88566784	88567730		chr11	97666975	97668055		chr10	70807363	70808165		chr10	75320751	75320751		chr1	165948533	165948533		chr10	82831184	82832190							chr10	68781180	68781721		chr1	69288174	69288597
chr11	76076026	76076523		chr1	88593470	88593982		chr11	97766984	97767706		chr10	70810010	70810670		chr10	75321535	75321535		chr1	165950052	165950052		chr10	82832874	82835315							chr10	68790008	68790537		chr1	69423481	69423838
chr11	76122542	76123349		chr1	88595274	88595785		chr11	97887647	97888519		chr10	74674444	74674895		chr10	75322358	75322358		chr1	166307402	166307402		chr10	82835737	82836410							chr10	68815330	68816067		chr1	69735613	69736093
chr11	76296674	76297515		chr1	88596384	88596697		chr11	98543094	98544155		chr10	74979881	74980982		chr10	75345941	75345941		chr1	166391361	166391361		chr10	82836704	82838532							chr10	69351047	69351613		chr1	69822212	69822494
chr11	76427728	76428127		chr1	88864801	88865213		chr11	98802662	98803806		chr10	75111479	75112565		chr10	75355975	75355975		chr1	166401233	166401233		chr10	82839323	82839715							chr10	69388130	69388819		chr1	69831692	69832028
chr11	76576863	76577322		chr1	88869256	88869662		chr11	98815984	98817434		chr10	75226653	75227385		chr10	75400090	75400090		chr1	166420340	166420340		chr10	82839776	82844228							chr10	69557724	69558913		chr1	69836868	69837171
chr11	77321378	77322227		chr1	88937503	88938215		chr11	98823628	98826717		chr10	75296805	75297671		chr10	75400731	75400731		chr1	166424637	166424637		chr10	82844802	82845764							chr10	69970713	69970926		chr1	70174671	70174894
chr11	77420263	77420804		chr1	88938493	88939150		chr11	98923027	98923838		chr10	75297991	75298687		chr10	75401046	75401046		chr1	166433782	166433782		chr10	82846328	82847671							chr10	70700168	70701189		chr1	70316731	70317119
chr11	77486871	77487538		chr1	88943475	88943847		chr11	99002735	99003421		chr10	75299800	75300630		chr10	75402615	75402615		chr1	166462062	166462062		chr10	82847927	82848467							chr10	70810086	70810817		chr1	70833671	70834046
chr11	77493502	77494123		chr1	88967154	88967768		chr11	100148038	100148836		chr10	75322919	75323356		chr10	75403388	75403388		chr1	166507166	166507166		chr10	82859474	82861011							chr10	71201251	71201637		chr1	71083493	71083997
chr11	77620807	77622024		chr1	89070747	89071499		chr11	100181516	100182063		chr10	75335334	75336126		chr10	75403938	75403938		chr1	167544262	167544262		chr10	82861463	82862382							chr10	72117194	72117887		chr1	71336089	71336488
chr11	77704237	77704909		chr1	89072254	89072968		chr11	101034388	101035893		chr10	75342598	75342966		chr10	75456589	75456589		chr1	167933442	167933442		chr10	82867701	82868856							chr10	72568681	72569042		chr1	71552524	71552789
chr11	77707198	77707908		chr1	89081039	89082457		chr11	101114743	101115402		chr10	75343998	75345654		chr10	75464542	75464542		chr1	168055440	168055440		chr10	82868968	82870509							chr10	74499704	74500231		chr1	71578324	71578612
chr11	77978967	77980595		chr1	89083483	89084051		chr11	101465830	101466645		chr10	75383734	75384621		chr10	75493384	75493384		chr1	168065569	168065569		chr10	82870601	82872734							chr10	74614114	74614445		chr1	71721971	71722356
chr11	77993204	77994330		chr1	89142486	89143331		chr11	101487849	101489466		chr10	75394726	75396240		chr10	75700639	75700639		chr1	168072678	168072678		chr10	82876428	82877526							chr10	74674415	74675548		chr1	71824865	71825194
chr11	78061157	78061894		chr1	89154896	89155492		chr11	101503304	101503476		chr10	75398154	75399482		chr10	75808305	75808305		chr1	168837527	168837527		chr10	82881722	82882549							chr10	74827995	74828386		chr1	72170157	72170596
chr11	78482245	78482540		chr1	89189121	89189922		chr11	101519676	101520294		chr10	75399660	75400531		chr10	76514761	76514761		chr1	168951972	168951972		chr10	82886941	82888680							chr10	74979753	74980235		chr1	72188487	72188843
chr11	79945472	79946478		chr1	89209638	89210188		chr11	101593741	101594698		chr10	75400539	75401416		chr10	76641548	76641548		chr1	169201489	169201489		chr10	82888706	82889914							chr10	74980500	74981219		chr1	72212679	72213006
chr11	79951205	79951797		chr1	89343985	89344543		chr11	101633089	101634309		chr10	75402402	75403731		chr10	76658908	76658908		chr1	169209603	169209603		chr10	82890413	82891047							chr10	75083571	75083832		chr1	72213710	72214205
chr11	80592693	80593906		chr1	89366725	89367203		chr11	101758216	101758824		chr10	75413419	75414097		chr10	76721964	76721964		chr1	169212388	169212388		chr10	82906958	82907396							chr10	75098418	75098823		chr1	72266624	72266921
chr11	80702811	80703485		chr1	89371408	89372324		chr11	101789229	101790167		chr10	75491883	75492480		chr10	76881104	76881104		chr1	169219936	169219936		chr10	82922391	82922774							chr10	75226716	75227448		chr1	72279112	72279434
chr11	80976606	80976930		chr1	89504883	89505562		chr11	102091344	102091908		chr10	75902154	75902599		chr10	77068862	77068862		chr1	169378863	169378863		chr10	82938616	82939891							chr10	75235887	75236482		chr1	72360249	72360545
chr11	81426268	81427040		chr1	89572511	89573304		chr11	102137511	102138336		chr10	75925272	75925743		chr10	77069440	77069440		chr1	169868164	169868164		chr10	82940065	82940542							chr10	75243458	75244387		chr1	72621798	72622211
chr11	81711051	81711589		chr1	89592961	89593346		chr11	102190735	102191394		chr10	75931318	75931834		chr10	77085054	77085054		chr1	170288359	170288359		chr10	82941831	82942482							chr10	75299863	75300616		chr1	72657074	72657378
chr11	81988334	81988762		chr1	89625630	89626102		chr11	102291262	102292093		chr10	76282091	76282438		chr10	77365513	77365513		chr1	170325859	170325859		chr10	82943043	82943631							chr10	75322796	75323324		chr1	72763599	72764061
chr11	82064732	82065143		chr1	89652267	89652909		chr11	102680367	102681342		chr10	76600894	76601520		chr10	77441274	77441274		chr1	170357226	170357226		chr10	82944957	82945810							chr10	75395063	75395564		chr1	72765416	72765801
chr11	82419882	82420466		chr1	89662743	89663288		chr11	102681768	102682321		chr10	76653660	76654490		chr10	77448978	77448978		chr1	171764792	171764792		chr10	83187503	83188052							chr10	75398300	75399005		chr1	72901465	72901856
chr11	84683800	84685057		chr1	90182750	90184760		chr11	102741808	102742832		chr10	76656074	76656814		chr10	77449879	77449879		chr1	172031934	172031934		chr10	83249734	83250217							chr10	75400572	75401443		chr1	72912273	72912793
chr11	84953562	84954159		chr1	90186501	90186991		chr11	102889182	102890253		chr10	76656867	76657420		chr10	77491078	77491078		chr1	172407991	172407991		chr10	83902729	83903280							chr10	75402365	75403133		chr1	72924407	72924848
chr11	86171404	86172090		chr1	90215221	90215586		chr11	103071567	103072015		chr10	76659922	76660621		chr10	77491841	77491841		chr1	172626860	172626860		chr10	83903624	83904373							chr10	75464325	75464737		chr1	72925880	72926317
chr11	86514646	86515124		chr1	90253969	90254631		chr11	103914376	103914961		chr10	76661672	76662566		chr10	77500224	77500224		chr1	172801829	172801829		chr10	83995773	83996469							chr10	75494994	75495595		chr1	73321034	73321539
chr11	87236464	87236949		chr1	90321164	90321682		chr11	104149995	104152344		chr10	76978388	76978919		chr10	77500799	77500799		chr1	172822659	172822659		chr10	84222543	84223566							chr10	75904935	75905969		chr1	73349924	73350100
chr11	87240331	87240657		chr1	90330622	90331031		chr11	104987336	104988341		chr10	77034932	77035902		chr10	77501240	77501240		chr1	173020339	173020339		chr10	84509421	84510775							chr10	75931296	75931950		chr1	73872883	73873351
chr11	87256889	87257393		chr1	90341922	90342442		chr11	105025831	105026876		chr10	77044101	77044981		chr10	77501656	77501656		chr1	173056483	173056483		chr10	84511446	84511979							chr10	76628772	76629464		chr1	73909289	73910099
chr11	87262276	87262857		chr1	90353202	90353731		chr11	105927041	105927872		chr10	77065753	77066241		chr10	77506285	77506285		chr1	173151882	173151882		chr10	84516714	84517206							chr10	76641331	76641756		chr1	73947971	73948580
chr11	87275975	87276490		chr1	90362164	90362832		chr11	106137436	106138375		chr10	77471804	77472868		chr10	77512308	77512308		chr1	173901217	173901217		chr10	84523199	84523768							chr10	76880816	76881444		chr1	73948959	73949296
chr11	87734554	87734824		chr1	90362885	90363706		chr11	106361857	106363581		chr10	77499894	77500504		chr10	77512717	77512717		chr1	173954583	173954583		chr10	84646870	84647718							chr10	76978401	76978889		chr1	73952287	73952564
chr11	87840874	87842393		chr1	90370380	90370852		chr11	106583771	106586171		chr10	77500597	77501483		chr10	77530229	77530229		chr1	174192091	174192091		chr10	84672606	84673133							chr10	77035046	77035634		chr1	73972858	73973210
chr11	87881979	87882612		chr1	90458686	90459494		chr11	107050102	107050935		chr10	77510882	77511458		chr10	77542728	77542728		chr1	174253559	174253559		chr10	84674045	84674819							chr10	77043969	77045017		chr1	74033335	74033579
chr11	88006598	88007416		chr1	90504652	90505168		chr11	107213811	107214679		chr10	77722894	77724090		chr10	77543270	77543270		chr1	174348506	174348506		chr10	84849581	84851481							chr10	77191974	77192255		chr1	74042872	74043301
chr11	88347816	88348386		chr1	90565040	90566439		chr11	107296893	107297779		chr10	77788881	77789460		chr10	77647907	77647907		chr1	174631589	174631589		chr10	85061195	85061813							chr10	77471881	77473016		chr1	74123875	74124254
chr11	88396535	88397351		chr1	90596878	90599673		chr11	107302271	107302734		chr10	77828282	77829601		chr10	77723814	77723814		chr1	175252184	175252184		chr10	85334487	85335240							chr10	77479491	77480085		chr1	74129304	74129932
chr11	88485905	88486425		chr1	90601535	90603244		chr11	107310280	107311227		chr10	77853707	77854224		chr10	77735942	77735942		chr1	175278803	175278803		chr10	85763030	85763884							chr10	77531725	77532374		chr1	74171701	74172105
chr11	88490649	88491542		chr1	90617428	90617952		chr11	107340475	107341458		chr10	77875465	77876073		chr10	77862141	77862141		chr1	176514350	176514350		chr10	86370969	86372428							chr10	77632161	77632846		chr1	74186013	74186455
chr11	88550990	88551971		chr1	90638775	90639496		chr11	108971000	108971673		chr10	77888054	77888740		chr10	77862746	77862746		chr1	178543192	178543192		chr10	86955735	86956427							chr10	77875576	77875965		chr1	74229446	74229937
chr11	88579642	88580610		chr1	90641763	90642447		chr11	110642927	110643452		chr10	78036893	78037902		chr10	77875731	77875731		chr1	178551245	178551245		chr10	87819268	87820454							chr10	77888125	77888641		chr1	74242610	74242899
chr11	88723571	88724047		chr1	90646659	90647125		chr11	110904469	110905096		chr10	79135682	79136643		chr10	78215378	78215378		chr1	178564515	178564515		chr10	88087437	88087992							chr10	77927512	77927993		chr1	74252273	74252746
chr11	88792892	88793793		chr1	90648760	90649358		chr11	112820799	112821449		chr10	79138037	79139558		chr10	78560326	78560326		chr1	178574509	178574509		chr10	88112680	88113170							chr10	78036774	78037403		chr1	74359857	74360372
chr11	88834770	88835907		chr1	90653171	90653619		chr11	113570490	113572296		chr10	79143843	79144966		chr10	78996486	78996486		chr1	178810430	178810430		chr10	88121242	88121885							chr10	79099709	79100318		chr1	74408469	74408744
chr11	90252718	90253331		chr1	90703302	90704046		chr11	114690703	114692042		chr10	79166853	79167783		chr10	79017834	79017834		chr1	178879044	178879044		chr10	88194170	88194874							chr10	79101562	79102100		chr1	74433154	74433621
chr11	93810227	93810943		chr1	90736121	90736602		chr11	114960414	114961321		chr10	79303227	79304149		chr10	79100077	79100077		chr1	178913690	178913690		chr10	88932410	88933083							chr10	79131451	79132852		chr1	74437077	74437822
chr11	94189057	94189449		chr1	90820672	90821307		chr11	114964711	114965333		chr10	79316671	79317658		chr10	79100605	79100605		chr1	179546706	179546706		chr10	89597711	89598174							chr10	79143983	79144939		chr1	74441166	74441656
chr11	94334060	94334696		chr1	90860221	90860753		chr11	115048403	115049164		chr10	79422553	79423196		chr10	79101753	79101753		chr1	179683712	179683712		chr10	90585800	90586782							chr10	79166833	79167559		chr1	74443960	74444282
chr11	94335683	94336194		chr1	90864978	90865510		chr11	115264794	115265513		chr10	79451059	79451538		chr10	79134168	79134168		chr1	179917834	179917834		chr10	92817135	92817899							chr10	79175138	79175853		chr1	74444710	74445109
chr11	94819071	94820285		chr1	90954320	90954894		chr11	115273944	115275236		chr10	79476718	79477851		chr10	79134663	79134663		chr1	180214281	180214281		chr10	92818662	92819321							chr10	79379427	79379948		chr1	74499330	74499650
chr11	95172575	95173529		chr1	91029430	91030486		chr11	115425088	115426147		chr10	79495451	79495937		chr10	79135018	79135018		chr1	180237945	180237945		chr10	93103368	93103949							chr10	79389328	79390014		chr1	74506818	74507345
chr11	95785685	95785949		chr1	91071840	91072317		chr11	115794433	115795426		chr10	79496183	79497203		chr10	79136053	79136053		chr1	180268224	180268224		chr10	93824906	93825392							chr10	79422461	79423201		chr1	74770282	74770741
chr11	95864475	95865132		chr1	91087513	91088584		chr11	116135142	116136102		chr10	79502118	79502902		chr10	79138441	79138441		chr1	180337052	180337052		chr10	93831983	93832561							chr10	79502283	79503039		chr1	74795447	74795871
chr11	95865234	95865700		chr1	91089311	91089808		chr11	116290403	116291306		chr10	79508264	79509034		chr10	79145992	79145992		chr1	180484067	180484067		chr10	93977640	93978658							chr10	79513859	79514709		chr1	74806360	74806911
chr11	95866165	95869354		chr1	91092560	91093145		chr11	116942662	116944256		chr10	79509588	79510193		chr10	79151716	79151716		chr1	180594570	180594570		chr10	94406021	94406882							chr10	79515793	79516820		chr1	74809531	74810082
chr11	95878970	95879916		chr1	91103892	91104278		chr11	116949464	116950368		chr10	79510842	79511738		chr10	79175597	79175597		chr1	180595376	180595376		chr10	94876877	94877615							chr10	79519169	79520392		chr1	74822492	74822823
chr11	95894532	95894848		chr1	91219716	91219980		chr11	116952777	116953731		chr10	79512795	79516821		chr10	79179349	79179349		chr1	180664841	180664841		chr10	95342587	95343271							chr10	79577991	79578719		chr1	74831022	74831388
chr11	95895939	95896274		chr1	91239375	91239802		chr11	117180889	117182270		chr10	79519473	79520315		chr10	79198268	79198268		chr1	180780731	180780731		chr10	95343431	95343698							chr10	79592738	79595177		chr1	74834466	74834790
chr11	96051424	96052120		chr1	91241007	91241654		chr11	117446735	117447737		chr10	79537893	79538515		chr10	79209319	79209319		chr1	181017882	181017882		chr10	95344320	95345786							chr10	79604730	79605356		chr1	74849570	74849856
chr11	96064071	96064601		chr1	91261556	91261923		chr11	117462342	117463032		chr10	79577874	79578758		chr10	79221089	79221089		chr1	181107591	181107591		chr10	96782467	96783097							chr10	79610412	79611313		chr1	74852827	74853302
chr11	96152901	96153391		chr1	91361897	91362638		chr11	117833735	117834694		chr10	79603883	79604487		chr10	79229663	79229663		chr1	181128705	181128705		chr10	97155674	97157033							chr10	79611905	79612684		chr1	74854607	74855172
chr11	96227050	96227665		chr1	91420862	91421408		chr11	117835793	117838193		chr10	79610398	79612802		chr10	79256297	79256297		chr1	181142434	181142434		chr10	98560102	98560600							chr10	79630063	79631540		chr1	74855619	74856053
chr11	96422958	96423526		chr1	91422257	91422959		chr11	117868694	117869888		chr10	79711603	79712514		chr10	79303582	79303582		chr1	181206945	181206945		chr10	98566028	98566296							chr10	79635502	79636007		chr1	74908472	74908748
chr11	96574278	96575624		chr1	91503091	91503718		chr11	117895472	117896233		chr10	79727242	79727847		chr10	79315312	79315312		chr1	181372063	181372063		chr10	98566568	98567182							chr10	79711611	79712571		chr1	74927338	74927714
chr11	96648016	96648815		chr1	91528397	91528790		chr11	118001723	118002864		chr10	79754919	79755414		chr10	79327757	79327757		chr1	181392683	181392683		chr10	98726044	98727002							chr10	79727195	79727959		chr1	74940022	74940383
chr11	97171314	97171980		chr1	91543098	91543700		chr11	118446103	118446557		chr10	79861199	79861906		chr10	79389577	79389577		chr1	181417501	181417501		chr10	99007904	99008546							chr10	79754948	79755538		chr1	74941534	74941780
chr11	97429818	97430882		chr1	91649171	91649542		chr11	118464363	118464866		chr10	79862119	79862957		chr10	79431893	79431893		chr1	181431426	181431426		chr10	99477985	99478362							chr10	79834111	79834829		chr1	74948229	74948774
chr11	97436730	97437513		chr1	91652915	91653590		chr11	119161083	119161894		chr10	79869283	79869768		chr10	79432709	79432709		chr1	181534787	181534787		chr10	100040835	100041193							chr10	79850437	79850808		chr1	74962373	74962677
chr11	97471111	97471527		chr1	91654108	91654583		chr11	119352116	119353291		chr10	79896322	79897023		chr10	79439711	79439711		chr1	182501390	182501390		chr10	100046585	100047418							chr10	79861051	79861928		chr1	74973216	74973664
chr11	97485815	97486590		chr1	91666900	91667276		chr11	119464071	119464702		chr10	80039843	80041594		chr10	79451302	79451302		chr1	182819119	182819119		chr10	105010672	105011235							chr10	79862017	79862916		chr1	74995308	74995766
chr11	97486623	97487657		chr1	91717486	91718004		chr11	120093544	120094510		chr10	80084565	80085623		chr10	79460016	79460016		chr1	182855064	182855064		chr10	105443946	105444384							chr10	79869204	79869920		chr1	75000821	75001022
chr11	97488031	97489285		chr1	91755745	91756326		chr11	120298822	120299268		chr10	80138960	80139817		chr10	79496938	79496938		chr1	182863966	182863966		chr10	105625226	105625791							chr10	79896158	79897294		chr1	75011061	75011350
chr11	97517291	97518505		chr1	91766997	91768188		chr11	120345383	120346467		chr10	80164456	80165192		chr10	79519921	79519921		chr1	183583790	183583790		chr10	108759440	108759730							chr10	80041175	80041573		chr1	75047083	75047563
chr11	97518940	97519311		chr1	91835837	91837361		chr11	120410983	120411667		chr10	80260854	80261644		chr10	79593729	79593729		chr1	183672712	183672712		chr10	110346571	110348304							chr10	80052842	80053319		chr1	75063348	75063917
chr11	97522433	97524168		chr1	91838235	91839028		chr11	120485598	120486887		chr10	80317495	80318237		chr10	79599909	79599909		chr1	183861133	183861133		chr10	110348730	110349425							chr10	80082437	80083193		chr1	75098600	75099111
chr11	97525948	97526805		chr1	91839661	91840221		chr11	120573856	120575798		chr10	80362869	80363937		chr10	79600789	79600789		chr1	183948619	183948619		chr10	110435723	110437088							chr10	80138855	80139884		chr1	75118786	75119234
chr11	97531896	97533062		chr1	91923457	91923986		chr11	120637297	120637864		chr10	80394414	80395557		chr10	79601676	79601676		chr1	183960567	183960567		chr10	110439944	110440246							chr10	80211382	80211704		chr1	75121041	75121353
chr11	97606117	97607036		chr1	91947847	91948297		chr11	120657072	120658149		chr10	80401584	80404400		chr10	79604214	79604214		chr1	183961527	183961527		chr10	110441258	110441735							chr10	80260675	80262125		chr1	75139176	75139475
chr11	97636518	97638899		chr1	91957146	91957518		chr11	120793809	120794562		chr10	80408996	80409630		chr10	79621360	79621360		chr1	184024623	184024623		chr10	111347029	111347541							chr10	80286852	80287361		chr1	75231205	75231553
chr11	97667117	97668115		chr1	92056424	92057023		chr11	121006992	121007638		chr10	80411840	80413899		chr10	79622665	79622665		chr1	184033821	184033821		chr10	111347883	111348625							chr10	80362774	80364123		chr1	75248173	75248572
chr11	97669231	97670265		chr1	92098674	92099645		chr12	3662582	3663309		chr10	80568067	80568825		chr10	79635717	79635717		chr1	184093312	184093312		chr10	111349580	111350004							chr10	80380762	80381289		chr1	75249513	75249900
chr11	97856989	97857697		chr1	92100228	92100869		chr12	4356214	4357432		chr10	80599748	80600597		chr10	79642113	79642113		chr1	184112056	184112056		chr10	115550236	115551171							chr10	80392456	80393110		chr1	75250803	75251292
chr11	97882903	97883677		chr1	92101847	92102346		chr12	4392554	4393049		chr10	80602815	80605077		chr10	79689258	79689258		chr1	184121442	184121442		chr10	115874541	115875161							chr10	80522505	80523338		chr1	75287146	75287517
chr11	97892268	97893108		chr1	92168935	92169462		chr12	4904724	4905345		chr10	80635893	80636362		chr10	79724167	79724167		chr1	186320982	186320982		chr10	115875860	115876808							chr10	80549827	80550150		chr1	75314494	75314919
chr11	98060779	98061377		chr1	92172380	92173152		chr12	6602274	6602632		chr10	80637177	80638160		chr10	79751668	79751668		chr1	186796280	186796280		chr10	115909846	115910653							chr10	80567871	80569648		chr1	75339416	75339799
chr11	98063632	98064620		chr1	92265854	92266292		chr12	12183015	12184921		chr10	80639002	80640327		chr10	79756129	79756129		chr1	186904087	186904087		chr10	115910935	115911331							chr10	80599745	80600599		chr1	75367953	75368449
chr11	98159085	98160682		chr1	92368319	92368871		chr12	12793710	12794408		chr10	80645144	80646063		chr10	79756669	79756669		chr1	186923126	186923126		chr10	116696215	116696659							chr10	80631336	80631960		chr1	75395236	75395620
chr11	98543262	98544130		chr1	92453676	92454119		chr12	12794443	12796236		chr10	80729134	80729520		chr10	79757479	79757479		chr1	186929101	186929101		chr10	117065945	117067173							chr10	80635774	80636331		chr1	75410417	75410789
chr11	98603067	98603707		chr1	92484822	92485425		chr12	12810276	12811025		chr10	80748307	80748923		chr10	79758593	79758593		chr1	186973276	186973276		chr10	117187016	117187646							chr10	80639011	80639748		chr1	75422287	75422674
chr11	98786556	98787465		chr1	92487286	92487807		chr12	12916089	12917093		chr10	80755151	80756160		chr10	79767792	79767792		chr1	187015080	187015080		chr10	117188290	117188765							chr10	80645158	80646161		chr1	75442196	75442608
chr11	98802496	98803795		chr1	92489296	92489910		chr12	12933841	12934732		chr10	80783401	80784192		chr10	79779432	79779432		chr1	187032634	187032634		chr10	117562162	117562952							chr10	80729119	80729892		chr1	75453252	75453726
chr11	98815665	98816864		chr1	92547127	92547812		chr12	12945458	12946330		chr10	80802860	80803632		chr10	79780123	79780123		chr1	187312549	187312549		chr10	118296638	118298308							chr10	80755175	80755951		chr1	75453760	75454004
chr11	98820690	98822233		chr1	92736788	92737241		chr12	12948962	12950972		chr10	80809293	80809928		chr10	79783268	79783268		chr1	187550866	187550866		chr10	119552217	119552869							chr10	80782830	80784171		chr1	75464256	75464567
chr11	98823639	98826575		chr1	92802897	92803468		chr12	16033455	16033909		chr10	80817785	80818258		chr10	79850631	79850631		chr1	187653597	187653597		chr10	119609322	119610102							chr10	80828103	80829689		chr1	75473792	75474302
chr11	98967666	98968071		chr1	92824972	92825715		chr12	16291786	16292335		chr10	80841073	80841896		chr10	79858135	79858135		chr1	187779935	187779935		chr10	119610337	119611032							chr10	80846686	80847459		chr1	75491739	75492164
chr11	100064713	100065144		chr1	92852865	92853861		chr12	16660204	16660774		chr10	80846751	80847399		chr10	79860284	79860284		chr1	187934550	187934550		chr10	119865475	119866160							chr10	80959025	80959711		chr1	75495887	75496350
chr11	100183355	100184239		chr1	92869717	92870416		chr12	17354847	17355635		chr10	80864389	80865057		chr10	79871115	79871115		chr1	188060438	188060438		chr10	119911998	119912944							chr10	80969803	80970293		chr1	75543219	75543506
chr11	100258198	100259458		chr1	92917831	92918268		chr12	17888294	17888823		chr10	80876111	80877075		chr10	79873037	79873037		chr1	188085388	188085388		chr10	119959344	119959739							chr10	81007771	81008280		chr1	75555959	75556444
chr11	100477437	100478032		chr1	92995369	92995884		chr12	21173017	21174096		chr10	80881337	80881881		chr10	79886536	79886536		chr1	188334615	188334615		chr10	119989353	119990473							chr10	81078112	81078738		chr1	75594236	75594547
chr11	100480393	100481784		chr1	93075471	93076077		chr12	21379092	21379971		chr10	80969838	80970290		chr10	79899213	79899213		chr1	188337865	188337865		chr10	120471006	120471656							chr10	81089978	81090641		chr1	75649119	75649563
chr11	100483897	100484517		chr1	93107624	93108185		chr12	27766842	27767897		chr10	80970645	80971432		chr10	79938360	79938360		chr1	188742520	188742520		chr10	120607039	120607522							chr10	81106227	81106913		chr1	75650034	75650576
chr11	101095234	101095854		chr1	93135652	93136149		chr12	27767962	27768398		chr10	81005318	81005924		chr10	79989131	79989131		chr1	188746847	188746847		chr10	120746985	120747959							chr10	81510500	81511349		chr1	75738147	75738490
chr11	101187780	101188432		chr1	93243465	93243955		chr12	27825066	27825732		chr10	81023582	81024408		chr10	80001795	80001795		chr1	188753281	188753281		chr10	120787696	120788413							chr10	81545828	81546009		chr1	75922381	75922728
chr11	101463857	101464303		chr1	93276818	93277535		chr12	28074291	28074637		chr10	81063298	81064104		chr10	80029236	80029236		chr1	188778744	188778744		chr10	120802092	120802898							chr10	81546203	81546347		chr1	77429762	77430127
chr11	101519694	101520026		chr1	93325116	93325670		chr12	29334123	29334947		chr10	81077995	81078885		chr10	80029679	80029679		chr1	188800882	188800882		chr10	120887314	120887987							chr10	81590403	81591196		chr1	77512723	77513298
chr11	101557434	101558011		chr1	93379803	93380394		chr12	29434926	29435631		chr10	81079590	81080218		chr10	80040663	80040663		chr1	189106485	189106485		chr10	121046341	121046715							chr10	81633552	81634005		chr1	77558425	77558765
chr11	101593638	101594683		chr1	93420275	93420753		chr12	29780705	29781399		chr10	81089949	81090748		chr10	80069310	80069310		chr1	189265737	189265737		chr10	121047146	121047625							chr10	81640859	81641668		chr1	77586034	77586369
chr11	101633714	101634370		chr1	93460530	93461049		chr12	31596078	31596750		chr10	81106274	81106930		chr10	80105258	80105258		chr1	189402201	189402201		chr10	121078682	121079293							chr10	81816586	81817527		chr1	77688062	77688359
chr11	101758224	101758736		chr1	93470762	93471266		chr12	32036083	32036637		chr10	81640896	81641612		chr10	80105696	80105696		chr1	189428087	189428087		chr10	121177015	121177663							chr10	82085770	82086439		chr1	77892893	77893170
chr11	101901332	101901904		chr1	93496957	93497880		chr12	34029701	34030166		chr10	82085666	82086331		chr10	80168352	80168352		chr1	189548775	189548775		chr10	121576993	121577376							chr10	82092324	82092625		chr1	77927318	77927645
chr11	102045805	102046307		chr1	93651576	93652070		chr12	34112082	34112721		chr10	82226556	82227221		chr10	80168864	80168864		chr1	189603671	189603671		chr10	121941925	121942248							chr10	82226550	82227201		chr1	77939718	77940104
chr11	102090682	102091289		chr1	93715683	93716294		chr12	34904904	34905485		chr10	82231528	82232268		chr10	80199994	80199994		chr1	190463702	190463702		chr10	121942442	121942860							chr10	82321587	82322205		chr1	77968957	77969282
chr11	102109985	102110541		chr1	93770988	93771688		chr12	40614906	40615493		chr10	82240410	82241152		chr10	80215096	80215096		chr1	190484456	190484456		chr10	122116202	122117107							chr10	82808412	82808979		chr1	77975277	77975731
chr11	102165226	102165812		chr1	93810328	93810986		chr12	40723723	40725117		chr10	82269868	82270440		chr10	80255061	80255061		chr1	190678358	190678358		chr10	124825518	124826375							chr10	82822631	82823198		chr1	78005325	78005673
chr11	102190626	102191633		chr1	93816714	93817287		chr12	40763637	40764426		chr10	82270935	82271492		chr10	80256774	80256774		chr1	190822843	190822843		chr10	125403249	125403515							chr10	83006374	83007164		chr1	78033356	78033737
chr11	102238454	102239226		chr1	93858713	93859159		chr12	41234528	41235023		chr10	82271658	82273027		chr10	80267987	80267987		chr1	190830502	190830502		chr10	126500624	126501586							chr10	83482095	83482429		chr1	78264122	78264564
chr11	102254131	102254927		chr1	93865511	93866021		chr12	41380921	41381383		chr10	82274277	82275163		chr10	80292651	80292651		chr1	190837426	190837426		chr10	126527984	126529294							chr10	83913444	83913830		chr1	78416233	78416503
chr11	102291330	102292509		chr1	94015897	94016514		chr12	41563383	41564048		chr10	82276714	82277764		chr10	80293327	80293327		chr1	191410812	191410812		chr10	126602674	126603676							chr10	84016868	84017695		chr1	78451172	78451632
chr11	102401096	102401422		chr1	94256605	94257575		chr12	41614032	41614498		chr10	82321535	82322282		chr10	80293992	80293992		chr1	191564064	191564064		chr10	126731812	126732597							chr10	84084750	84085663		chr1	78521779	78522146
chr11	102434188	102434553		chr1	94350193	94350724		chr12	41722054	41723251		chr10	82822582	82823243		chr10	80361008	80361008		chr1	191585671	191585671		chr10	126763318	126764334							chr10	84379645	84380528		chr1	78533406	78533676
chr11	102440610	102441502		chr1	94417928	94418413		chr12	41779455	41780002		chr10	83845699	83846374		chr10	80361802	80361802		chr1	191740505	191740505		chr10	126970718	126971623							chr10	84628079	84628470		chr1	78683438	78683858
chr11	102443401	102444468		chr1	94507494	94507982		chr12	42113229	42113713		chr10	83881205	83881723		chr10	80395102	80395102		chr1	192187476	192187476		chr10	127398396	127399161							chr10	84647672	84648468		chr1	78721029	78721422
chr11	102456556	102457353		chr1	94511073	94511570		chr12	42285526	42286192		chr10	84016955	84017720		chr10	80413292	80413292		chr1	192272208	192272208		chr10	127472854	127473567							chr10	84849208	84849970		chr1	78843114	78843528
chr11	102464831	102465229		chr1	94544142	94544888		chr12	42828080	42828759		chr10	84084831	84085636		chr10	80481178	80481178		chr1	192608514	192608514		chr10	127520241	127521412							chr10	85002195	85003068		chr1	79510276	79510481
chr11	102681727	102682260		chr1	94545315	94545779		chr12	42830659	42831305		chr10	84372785	84373253		chr10	80500053	80500053		chr1	192838375	192838375		chr10	127895620	127896202							chr10	85114448	85114864		chr1	79679622	79679895
chr11	102963800	102964671		chr1	94730421	94731017		chr12	45021074	45021832		chr10	84373489	84373948		chr10	80523004	80523004		chr1	192889177	192889177		chr10	128002006	128003159							chr10	85334383	85334906		chr1	79779009	79779351
chr11	102977113	102978174		chr1	94745926	94746499		chr12	45636597	45637553		chr10	84534391	84534898		chr10	80550576	80550576		chr1	192894359	192894359		chr10	128062456	128063672							chr10	85420292	85420696		chr1	79783163	79783379
chr11	103670337	103670973		chr1	94791504	94792117		chr12	52448700	52449608		chr10	84972940	84973526		chr10	80587900	80587900		chr1	193014018	193014018		chr10	128327745	128328591							chr10	85484418	85485023		chr1	80149692	80150151
chr11	103781946	103782360		chr1	94907182	94907639		chr12	52478169	52478870		chr10	84977605	84978238		chr10	80588555	80588555		chr1	193348908	193348908		chr11	3003143	3004823							chr10	86152690	86153177		chr1	80176794	80177106
chr11	104150307	104151447		chr1	94910978	94911416		chr12	53496017	53496671		chr10	84989331	84989867		chr10	80599309	80599309		chr1	193440372	193440372		chr11	3030374	3036305							chr10	86167937	86169440		chr1	80177487	80177985
chr11	104170511	104171639		chr1	95011527	95012167		chr12	54133631	54134180		chr10	85000726	85001548		chr10	80603999	80603999		chr1	193485082	193485082		chr11	3049375	3051727							chr10	86241025	86242024		chr1	80227285	80227676
chr11	104461988	104462410		chr1	95070827	95071507		chr12	54163881	54164430		chr10	85001580	85003199		chr10	80604731	80604731		chr1	193485844	193485844		chr11	3090916	3095145							chr10	87609217	87610013		chr1	80405136	80405584
chr11	106361640	106364830		chr1	95120540	95121122		chr12	54575430	54576055		chr10	85005977	85006536		chr10	80612888	80612888		chr1	193643244	193643244		chr11	3190243	3191959							chr10	87663553	87664179		chr1	80501383	80501666
chr11	106530366	106530905		chr1	95134621	95135227		chr12	55203462	55203969		chr10	85034556	85035057		chr10	80616359	80616359		chr1	193754623	193754623		chr11	3763214	3764336							chr10	87690432	87690853		chr1	80509262	80509505
chr11	106530934	106531432		chr1	95202154	95202748		chr12	55260921	55261741		chr10	85102261	85102876		chr10	80637670	80637670		chr1	194279027	194279027		chr11	3812698	3813956							chr10	87954360	87954663		chr1	80512504	80512785
chr11	106583901	106584558		chr1	95473540	95474126		chr12	55265128	55266279		chr10	85107883	85108569		chr10	80642284	80642284		chr1	194339549	194339549		chr11	3898402	3899008							chr10	88289271	88289902		chr1	80518790	80519113
chr11	106585384	106586279		chr1	95565163	95565770		chr12	55278513	55279814		chr10	88088993	88089264		chr10	80645601	80645601		chr1	194346848	194346848		chr11	3948409	3948962							chr10	88668748	88668875		chr1	80652390	80652772
chr11	106640192	106641644		chr1	95582892	95583624		chr12	55413886	55415013		chr10	88147643	88148022		chr10	80655601	80655601		chr1	194590992	194590992		chr11	4645549	4646879							chr10	88924610	88925043		chr1	80719183	80719607
chr11	106847970	106848694		chr1	95623447	95624028		chr12	55417602	55418586		chr10	88171445	88171880		chr10	80695827	80695827		chr1	194660995	194660995		chr11	4848154	4848993							chr10	89194700	89195261		chr1	80724757	80725104
chr11	107002015	107002677		chr1	95700139	95700667		chr12	55797295	55798153		chr10	89194737	89195348		chr10	80729509	80729509		chr1	194696657	194696657		chr11	4957633	4958688							chr10	90326520	90326899		chr1	80827077	80827357
chr11	107213804	107214549		chr1	95931415	95932042		chr12	56373368	56373594		chr10	90586490	90587217		chr10	80731011	80731011		chr1	195092102	195092102		chr11	5051544	5052210							chr10	90545225	90546189		chr1	81283638	81284059
chr11	107308628	107309139		chr1	95975548	95976126		chr12	56499405	56500419		chr10	90634136	90634840		chr10	80748596	80748596		chr1	195181528	195181528		chr11	5160987	5161412							chr10	90586614	90587242		chr1	81297336	81297640
chr11	107310307	107311260		chr1	97293694	97294169		chr12	56598350	56599217		chr10	90644080	90644889		chr10	80782811	80782811		chr1	195200336	195200336		chr11	5741371	5742183							chr10	90633083	90633679		chr1	81298235	81298647
chr11	107407952	107409290		chr1	97658786	97659148		chr12	57376424	57376906		chr10	92279702	92280087		chr10	80783866	80783866		chr1	195330942	195330942		chr11	5761817	5762570							chr10	90634136	90634841		chr1	81303947	81304414
chr11	107781378	107781725		chr1	98743281	98743615		chr12	57397408	57398094		chr10	92704932	92705352		chr10	80809524	80809524		chr1	195368716	195368716		chr11	5843333	5844093							chr10	90643812	90645085		chr1	81306691	81306984
chr11	108130176	108130731		chr1	98935145	98935552		chr12	57399021	57399970		chr10	92826680	92827600		chr10	80813292	80813292		chr1	195558491	195558491		chr11	5963761	5965618							chr10	90650514	90651078		chr1	81313072	81313523
chr11	108285267	108285891		chr1	99585296	99585677		chr12	57446633	57447122		chr10	93352408	93352789		chr10	80814682	80814682		chr1	195560306	195560306		chr11	6048705	6049910							chr10	92622925	92623604		chr1	81316429	81316624
chr11	108781384	108782515		chr1	99690709	99691117		chr12	58572775	58573265		chr10	93661496	93662259		chr10	80818058	80818058		chr1	195760362	195760362		chr11	6427227	6427948							chr10	92915744	92916405		chr1	81513202	81513527
chr11	108970942	108971627		chr1	99968568	99969036		chr12	60140837	60142162		chr10	94683093	94683574		chr10	80820273	80820273		chr1	195860582	195860582		chr11	6428066	6428782							chr10	93273307	93273650		chr1	81588273	81588621
chr11	109334669	109335787		chr1	99969708	99970288		chr12	60320357	60321350		chr10	94776049	94776515		chr10	80828732	80828732		chr1	196146935	196146935		chr11	6607474	6608154							chr10	93275894	93276104		chr1	82290669	82291082
chr11	109421925	109422415		chr1	99983023	99983450		chr12	64129124	64129599		chr10	94877809	94878494		chr10	80833992	80833992		chr1	196442550	196442550		chr11	6609513	6610171							chr10	93352415	93352889		chr1	82378557	82378852
chr11	110642833	110643337		chr1	100041445	100041765		chr12	70269157	70270291		chr10	94879283	94880366		chr10	80876863	80876863		chr1	196624821	196624821		chr11	6676835	6677379							chr10	93475940	93476195		chr1	82429973	82430433
chr11	110904609	110905087		chr1	100075678	100075983		chr12	71553666	71554660		chr10	94918674	94919115		chr10	80895805	80895805		chr1	196827512	196827512		chr11	6688983	6689424							chr10	93661192	93662234		chr1	82472880	82473259
chr11	111705046	111705598		chr1	100645492	100645903		chr12	72237417	72238625		chr10	94977184	94977869		chr10	80948774	80948774		chr2	3017585	3017585		chr11	6689956	6690943							chr10	94522161	94522754		chr1	82550802	82551355
chr11	112059070	112059449		chr1	101670762	101671100		chr12	72397103	72398565		chr10	95028094	95028549		chr10	80991661	80991661		chr2	3421886	3421886		chr11	6746445	6746954							chr10	94786009	94787015		chr1	82568280	82568674
chr11	112362973	112363608		chr1	102453420	102453937		chr12	72931489	72932387		chr10	95058501	95059340		chr10	80997831	80997831		chr2	3587077	3587077		chr11	6781564	6782343							chr10	94820507	94820904		chr1	82638280	82638661
chr11	112820853	112821373		chr1	102783891	102784211		chr12	73749843	73751471		chr10	95353769	95354621		chr10	81008030	81008030		chr2	4333966	4333966		chr11	6782692	6783201							chr10	94879278	94880234		chr1	82756043	82756623
chr11	113570692	113572224		chr1	103525555	103526066		chr12	73944914	73945691		chr10	95354658	95355374		chr10	81034431	81034431		chr2	4496377	4496377		chr11	6789890	6790443							chr10	94915774	94916280		chr1	82758868	82759224
chr11	113624727	113625470		chr1	104275103	104275633		chr12	74154660	74155204		chr10	96079012	96079870		chr10	81063729	81063729		chr2	4518158	4518158		chr11	6791448	6792097							chr10	94918628	94919183		chr1	82769768	82770028
chr11	114406786	114407122		chr1	105659265	105659779		chr12	74186650	74187641		chr10	96093653	96094067		chr10	81067887	81067887		chr2	4997122	4997122		chr11	6792996	6793612							chr10	94976541	94977941		chr1	82783934	82784372
chr11	114438100	114438600		chr1	105883423	105883913		chr12	74224437	74225112		chr10	96183859	96184444		chr10	81069025	81069025		chr2	4999241	4999241		chr11	6861220	6861519							chr10	95676511	95676862		chr1	82785887	82786196
chr11	114472634	114473477		chr1	106506027	106506442		chr12	75065197	75066182		chr10	96185029	96185570		chr10	81078327	81078327		chr2	5092597	5092597		chr11	6963063	6963413							chr10	96078960	96079866		chr1	82800102	82800535
chr11	114681329	114682207		chr1	106841267	106841731		chr12	77355756	77357008		chr10	98723557	98725053		chr10	81083712	81083712		chr2	5141304	5141304		chr11	6963663	6964583							chr10	96185070	96185636		chr1	82835811	82836085
chr11	114913537	114913982		chr1	106882774	106883202		chr12	77795615	77796699		chr10	98725188	98726797		chr10	81086488	81086488		chr2	5278302	5278302		chr11	7238070	7238637							chr10	98376979	98377219		chr1	82956559	82956893
chr11	114914325	114914716		chr1	106988923	106989599		chr12	78002417	78002983		chr10	98923365	98924250		chr10	81096335	81096335		chr2	5294101	5294101		chr11	7482353	7482516							chr10	98725431	98726163		chr1	82984342	82984724
chr11	115024125	115024920		chr1	107259231	107259766		chr12	78065942	78066819		chr10	107723545	107724783		chr10	81111708	81111708		chr2	5398647	5398647		chr11	7827584	7828311							chr10	98931466	98931982		chr1	82996976	82997193
chr11	115383553	115384151		chr1	107418889	107419298		chr12	79326680	79327528		chr10	107728816	107729154		chr10	81545881	81545881		chr2	5405405	5405405		chr11	8169952	8170473							chr10	99949591	99950695		chr1	83061431	83061675
chr11	115488970	115489903		chr1	107460469	107460740		chr12	79962164	79963390		chr10	110291823	110292216		chr10	81546098	81546098		chr2	5505881	5505881		chr11	8472621	8473707							chr10	101912137	101912466		chr1	83072722	83073104
chr11	115674384	115675744		chr1	107527053	107527452		chr12	80020223	80020750		chr10	110293074	110293382		chr10	81704058	81704058		chr2	5656993	5656993		chr11	8474623	8475839							chr10	102905760	102905971		chr1	83135299	83135568
chr11	115693765	115694818		chr1	107787599	107788186		chr12	80396915	80397641		chr10	110356713	110357882		chr10	82092458	82092458		chr2	5710743	5710743		chr11	8558217	8558985							chr10	107598499	107599723		chr1	83146838	83147116
chr11	115806209	115807016		chr1	107799758	107800263		chr12	80952558	80953494		chr10	110581431	110581710		chr10	82161678	82161678		chr2	5731391	5731391		chr11	9018475	9019383							chr10	107737837	107738211		chr1	83183802	83184089
chr11	115882539	115883553		chr1	107801223	107801716		chr12	81216445	81218273		chr10	111011120	111011768		chr10	82209954	82209954		chr2	5968104	5968104		chr11	9876161	9876684							chr10	110356755	110357558		chr1	83219650	83219889
chr11	116135193	116135783		chr1	107967793	107969101		chr12	81419803	81420403		chr10	111012901	111013879		chr10	82240807	82240807		chr2	5984635	5984635		chr11	11013838	11014329							chr10	110446865	110447572		chr1	83713712	83713922
chr11	116294830	116295610		chr1	108048243	108048772		chr12	81890785	81891785		chr10	111409597	111410016		chr10	82274878	82274878		chr2	5993286	5993286		chr11	11015791	11016683							chr10	110936492	110936956		chr1	83723779	83724011
chr11	116297813	116299133		chr1	108067678	108068427		chr12	82022303	82022765		chr10	111837516	111837888		chr10	82361012	82361012		chr2	6466744	6466744		chr11	11725252	11726579							chr10	110943187	110943712		chr1	83733006	83733323
chr11	116300304	116301676		chr1	108243242	108243774		chr12	82046171	82047481		chr10	114752496	114753203		chr10	83111491	83111491		chr2	6515972	6515972		chr11	11726714	11727418							chr10	111304262	111304547		chr1	83742654	83742969
chr11	116565666	116566926		chr1	108286179	108286815		chr12	82585697	82586380		chr10	114799377	114799774		chr10	83185699	83185699		chr2	6668873	6668873		chr11	11727943	11729540							chr10	111409468	111410116		chr1	83807819	83808121
chr11	116862859	116863892		chr1	108291898	108292502		chr12	82695629	82696405		chr10	114821590	114822247		chr10	83903592	83903592		chr2	6796481	6796481		chr11	11925884	11926411							chr10	112365933	112366379		chr1	84098676	84099035
chr11	116942941	116943560		chr1	108321626	108322597		chr12	85551912	85552567		chr10	115999229	115999757		chr10	83996882	83996882		chr2	6985767	6985767		chr11	11926458	11927329							chr10	114752490	114753144		chr1	84125080	84125531
chr11	116952763	116953546		chr1	108408177	108408568		chr12	85757975	85758843		chr10	116500295	116501087		chr10	84217687	84217687		chr2	8420345	8420345		chr11	11937112	11937477							chr10	114799065	114799796		chr1	84126888	84127262
chr11	116973410	116974145		chr1	108441369	108441832		chr12	85965885	85966554		chr10	116666881	116667377		chr10	84380168	84380168		chr2	9364925	9364925		chr11	11937682	11938038							chr10	114821131	114822204		chr1	84150534	84150902
chr11	117206542	117207295		chr1	108608746	108609456		chr12	86451448	86452058		chr10	116813888	116814330		chr10	84564758	84564758		chr2	9367612	9367612		chr11	12289949	12290658							chr10	115767541	115767917		chr1	84283297	84283836
chr11	117724362	117725248		chr1	108613718	108614189		chr12	86680057	86680619		chr10	116848688	116849474		chr10	84565197	84565197		chr2	9568756	9568756		chr11	12364018	12364841							chr10	115999151	115999669		chr1	84430200	84430478
chr11	117793285	117793935		chr1	108757494	108757857		chr12	87554008	87554399		chr10	117146925	117147988		chr10	84565580	84565580		chr2	9844971	9844971		chr11	12812733	12813005							chr10	116018429	116018769		chr1	84466977	84467411
chr11	117836621	117837378		chr1	108780339	108780841		chr12	87806989	87807711		chr10	117148416	117148909		chr10	85334667	85334667		chr2	10184477	10184477		chr11	12911094	12911439							chr10	116245656	116246241		chr1	84578312	84578816
chr11	118446117	118446575		chr1	108797974	108798521		chr12	87810624	87812540		chr10	117154571	117155128		chr10	85379826	85379826		chr2	10256120	10256120		chr11	16160803	16161394							chr10	116387277	116387848		chr1	84619647	84619930
chr11	119017117	119018088		chr1	108911150	108911498		chr12	87819573	87820419		chr10	117229409	117230250		chr10	85420460	85420460		chr2	10275454	10275454		chr11	16426180	16426520							chr10	116500327	116501173		chr1	84693641	84694187
chr11	120086390	120088684		chr1	109249632	109250053		chr12	87839054	87840374		chr10	117242841	117243426		chr10	85482003	85482003		chr2	10312643	10312643		chr11	16426672	16427318							chr10	116585423	116585894		chr1	84730268	84730849
chr11	120091549	120093219		chr1	109377999	109378504		chr12	87842441	87843405		chr10	117248557	117249052		chr10	85763360	85763360		chr2	10443543	10443543		chr11	16651934	16653288							chr10	116661014	116662003		chr1	84863348	84863596
chr11	120094618	120096572		chr1	109532545	109532857		chr12	87844850	87846039		chr10	117390088	117390648		chr10	86152788	86152788		chr2	10524082	10524082		chr11	17810669	17811668							chr10	116666865	116667373		chr1	84866077	84866466
chr11	120101321	120101929		chr1	110723706	110724249		chr12	88164640	88165633		chr10	118676931	118677812		chr10	86153091	86153091		chr2	10960212	10960212		chr11	17837969	17838357							chr10	116813834	116814406		chr1	84876318	84876602
chr11	120130680	120131455		chr1	111881947	111882498		chr12	88208021	88209270		chr10	119549615	119550375		chr10	87841941	87841941		chr2	11061438	11061438		chr11	17838699	17838989							chr10	116848777	116849510		chr1	84877822	84878327
chr11	120206410	120207041		chr1	113530643	113531130		chr12	88223284	88226256		chr10	119608412	119608893		chr10	87966528	87966528		chr2	11468718	11468718		chr11	17839111	17840684							chr10	117066366	117066832		chr1	84881711	84882068
chr11	120471017	120471416		chr1	113556777	113557297		chr12	88240217	88240978		chr10	120867070	120867650		chr10	88207325	88207325		chr2	11492724	11492724		chr11	18927265	18927719							chr10	117168326	117168831		chr1	84882424	84882869
chr11	120637345	120637828		chr1	113760525	113761082		chr12	88272247	88272835		chr10	120891889	120892548		chr10	88906577	88906577		chr2	12479559	12479559		chr11	18971451	18971843							chr10	117183314	117183751		chr1	84930068	84930533
chr11	120657499	120658112		chr1	114275264	114275656		chr12	88272939	88274130		chr10	120913233	120914217		chr10	89148961	89148961		chr2	13292448	13292448		chr11	19237035	19237744							chr10	117229446	117230324		chr1	87478189	87478370
chr12	3427278	3427904		chr1	114276458	114276947		chr12	88630004	88630597		chr10	121063362	121063920		chr10	90577974	90577974		chr2	13619343	13619343		chr11	19237865	19238462							chr10	117286041	117286525		chr1	87633067	87633578
chr12	3606012	3606584		chr1	114285306	114285786		chr12	88658585	88659334		chr10	121533945	121535026		chr10	90608388	90608388		chr2	13689784	13689784		chr11	19239880	19240882							chr10	117578259	117579034		chr1	87689736	87690184
chr12	3662598	3663201		chr1	114352629	114353090		chr12	88812752	88813564		chr10	126408732	126409576		chr10	90643273	90643273		chr2	13761959	13761959		chr11	19824833	19825445							chr10	118029795	118030044		chr1	87716349	87716579
chr12	3738772	3739280		chr1	117583099	117583513		chr12	92638644	92639065		chr10	126415281	126416056		chr10	92741399	92741399		chr2	13878265	13878265		chr11	19845345	19845931							chr10	118676839	118678485		chr1	87738817	87739235
chr12	3889290	3890550		chr1	118374256	118374748		chr12	92828222	92829591		chr10	126500072	126500957		chr10	92742006	92742006		chr2	13916009	13916009		chr11	19916409	19916887							chr10	119549583	119550384		chr1	87749797	87750209
chr12	4179512	4180228		chr1	119251153	119251497		chr12	99972538	99973172		chr10	126648223	126649031		chr10	93052431	93052431		chr2	14025742	14025742		chr11	19917724	19920877							chr10	119551151	119551968		chr1	87796008	87796520
chr12	4482975	4483590		chr1	119308944	119309236		chr12	100812422	100813064		chr10	126711608	126712066		chr10	93296491	93296491		chr2	14587131	14587131		chr11	19920921	19922114							chr10	119990076	119990616		chr1	87831956	87832451
chr12	4904830	4905300		chr1	119416109	119416579		chr12	101121270	101122078		chr10	126726079	126726735		chr10	93498533	93498533		chr2	14991356	14991356		chr11	19924528	19925154							chr10	120726956	120727513		chr1	87904412	87904876
chr12	4923697	4924304		chr1	120171653	120172174		chr12	101575812	101576380		chr10	126727246	126728285		chr10	93498882	93498882		chr2	15066632	15066632		chr11	20027864	20028528							chr10	120913247	120913559		chr1	87918263	87918567
chr12	5074467	5074880		chr1	120217820	120218650		chr12	101772067	101773164		chr10	126777552	126778095		chr10	94151308	94151308		chr2	15078261	15078261		chr11	20039593	20040174							chr10	120938090	120938632		chr1	87956062	87956397
chr12	5724472	5724737		chr1	120264525	120265046		chr12	102069846	102070618		chr10	126947771	126948295		chr10	94680672	94680672		chr2	15847501	15847501		chr11	20063882	20064333							chr10	121062923	121064024		chr1	87960734	87961175
chr12	8645168	8645605		chr1	120362541	120363023		chr12	102245984	102247369		chr10	126953530	126954303		chr10	94686036	94686036		chr2	15847851	15847851		chr11	20315982	20317299							chr10	121477440	121477814		chr1	88040869	88041107
chr12	8777592	8778050		chr1	120373371	120373850		chr12	102254058	102255665		chr10	127027213	127028300		chr10	94714547	94714547		chr2	16604735	16604735		chr11	20317427	20318531							chr10	121533966	121534498		chr1	88049255	88049542
chr12	12588582	12589167		chr1	120394761	120395368		chr12	103944866	103945784		chr10	127058288	127059368		chr10	94716707	94716707		chr2	17525406	17525406		chr11	20318878	20319140							chr10	122442224	122442553		chr1	88075323	88075926
chr12	12790430	12791522		chr1	120461143	120461592		chr12	106002039	106002655		chr10	127472230	127472846		chr10	94816840	94816840		chr2	17663426	17663426		chr11	20408281	20408739							chr10	122513276	122513793		chr1	88085563	88086048
chr12	12793896	12794378		chr1	120468805	120469151		chr12	106270202	106271489		chr10	127530078	127530632		chr10	94820643	94820643		chr2	17664018	17664018		chr11	20411776	20412278							chr10	122633872	122634454		chr1	88110591	88111193
chr12	12794579	12795999		chr1	120524187	120525233		chr12	106460426	106461628		chr10	127531589	127532088		chr10	94847238	94847238		chr2	17774581	17774581		chr11	20413639	20413926							chr10	122696322	122696625		chr1	88147342	88147630
chr12	12810415	12811076		chr1	120538902	120539833		chr12	106462440	106463847		chr10	127613536	127613900		chr10	94878153	94878153		chr2	17854993	17854993		chr11	20414853	20415675							chr10	126338149	126338691		chr1	88206975	88207466
chr12	12933797	12934438		chr1	120544220	120545202		chr12	107377861	107378787		chr10	127624095	127624701		chr10	94916015	94916015		chr2	17864947	17864947		chr11	20421105	20421816							chr10	126415050	126415741		chr1	88210361	88210765
chr12	12945351	12946246		chr1	120586242	120587074		chr12	107412967	107414410		chr10	127740070	127740894		chr10	94916194	94916194		chr2	17895554	17895554		chr11	20421913	20422396							chr10	126648365	126649058		chr1	88236035	88236348
chr12	12946854	12950672		chr1	120655858	120656603		chr12	109417476	109418322		chr10	127805221	127806457		chr10	95008687	95008687		chr2	17904586	17904586		chr11	21070077	21070365							chr10	126703083	126703874		chr1	88245406	88245709
chr12	12989778	12990278		chr1	120665312	120665957		chr12	109972546	109973107		chr10	127807048	127807568		chr10	95039715	95039715		chr2	17910063	17910063		chr11	22476908	22477448							chr10	126727249	126728215		chr1	88268569	88269001
chr12	16033554	16033905		chr1	120668668	120669383		chr12	110030179	110030704		chr10	127810007	127810397		chr10	95143990	95143990		chr2	17910935	17910935		chr11	22482994	22485168							chr10	126748070	126749099		chr1	88277642	88278116
chr12	16267846	16268250		chr1	120945436	120946020		chr12	110131516	110132864		chr10	127810426	127810815		chr10	95355017	95355017		chr2	18467584	18467584		chr11	22499633	22500025							chr10	126818151	126818497		chr1	88285790	88286255
chr12	17769093	17769449		chr1	120949830	120950553		chr12	111186068	111187474		chr10	127930660	127931485		chr10	95403206	95403206		chr2	18571282	18571282		chr11	22503534	22504894							chr10	126959114	126959769		chr1	88292510	88292793
chr12	17888208	17888819		chr1	120971383	120972987		chr12	111655919	111656822		chr10	127984257	127985229		chr10	98376638	98376638		chr2	18939877	18939877		chr11	22505486	22505872							chr10	127058324	127059105		chr1	88301422	88301732
chr12	20239917	20240243		chr1	120978709	120979652		chr12	111709341	111710973		chr10	127985810	127986457		chr10	98377414	98377414		chr2	19223188	19223188		chr11	22513737	22514831							chr10	127090324	127090710		chr1	88312462	88313126
chr12	20821491	20822085		chr1	120979941	120980822		chr12	111741690	111743756		chr10	128002614	128003670		chr10	99478537	99478537		chr2	19302766	19302766		chr11	22871664	22873196							chr10	127452019	127452821		chr1	88326560	88326898
chr12	21117036	21117448		chr1	120984042	120984616		chr12	111829085	111830478		chr10	128184489	128185981		chr10	100051825	100051825		chr2	19314403	19314403		chr11	22873221	22874617							chr10	127472231	127472995		chr1	88336983	88337539
chr12	21165585	21166368		chr1	120990085	120990911		chr12	111926043	111926841		chr10	128346470	128347042		chr10	102831601	102831601		chr2	20131090	20131090		chr11	23125652	23125947							chr10	127495522	127496221		chr1	88367984	88368419
chr12	21424329	21424996		chr1	121016273	121016920		chr12	111927874	111929180		chr11	3165705	3166734		chr10	105011501	105011501		chr2	20246215	20246215		chr11	23976893	23977751							chr10	127519831	127520710		chr1	88396490	88396965
chr12	21437827	21438191		chr1	121050101	121050691		chr12	112074936	112076023		chr11	3188435	3190644		chr10	105278433	105278433		chr2	20367138	20367138		chr11	27183688	27184165							chr10	127530004	127530606		chr1	88397478	88398118
chr12	25109823	25110156		chr1	121056949	121057427		chr12	112901811	112903005		chr11	3192636	3193611		chr10	107701958	107701958		chr2	20407980	20407980		chr11	27212038	27213053							chr10	127533633	127534094		chr1	88398191	88398690
chr12	25399677	25400386		chr1	121063846	121064485		chr12	112915577	112917528		chr11	3235737	3236332		chr10	107732009	107732009		chr2	20418182	20418182		chr11	27939082	27939597							chr10	127624054	127624736		chr1	88405865	88406369
chr12	25409312	25409651		chr1	121152556	121153123		chr12	112951194	112951804		chr11	3308815	3309551		chr10	107733585	107733585		chr2	20470880	20470880		chr11	28004888	28005580							chr10	127631000	127631749		chr1	88416874	88417455
chr12	26752904	26753492		chr1	121201672	121202636		chr12	117643365	117644128		chr11	3352011	3352703		chr10	107769142	107769142		chr2	20512398	20512398		chr11	28069199	28069573							chr10	127648547	127649166		chr1	88421818	88422253
chr12	28005478	28006028		chr1	121241738	121242460		chr12	118800400	118801142		chr11	3548769	3549451		chr10	110315163	110315163		chr2	20516013	20516013		chr11	28088271	28088650							chr10	127649911	127650205		chr1	88424636	88425089
chr12	28074247	28074658		chr1	121253544	121253842		chr12	118922336	118923049		chr11	3996411	3997021		chr10	110369053	110369053		chr2	20516843	20516843		chr11	28483081	28484125							chr10	127668560	127669675		chr1	88428838	88429280
chr12	32292972	32293458		chr1	121295060	121295805		chr13	6646204	6646882		chr11	4117837	4118508		chr10	110378100	110378100		chr2	20554436	20554436		chr11	29062839	29063685							chr10	127707187	127707875		chr1	88430007	88430353
chr12	32520983	32521769		chr1	121318689	121319722		chr13	7268628	7269150		chr11	4145893	4146735		chr10	110910856	110910856		chr2	20575009	20575009		chr11	29066583	29067283							chr10	127758704	127760152		chr1	88430371	88430581
chr12	32634015	32634623		chr1	121319796	121320643		chr13	8994752	8996125		chr11	4705901	4706930		chr10	110911342	110911342		chr2	20576870	20576870		chr11	29067305	29067739							chr10	127774367	127775181		chr1	88434978	88435322
chr12	34904969	34905335		chr1	121340056	121341007		chr13	9307957	9308638		chr11	4749249	4749875		chr10	110927759	110927759		chr2	20587339	20587339		chr11	29447291	29447736							chr10	127805897	127806597		chr1	88495066	88495563
chr12	36327051	36327567		chr1	121350209	121350845		chr13	9600454	9600901		chr11	4998719	5000332		chr10	110936083	110936083		chr2	20591251	20591251		chr11	29578221	29578812							chr10	127848222	127849017		chr1	88508583	88508966
chr12	39505748	39506378		chr1	121354682	121355295		chr13	11004643	11005026		chr11	5395174	5395682		chr10	110937068	110937068		chr2	20611280	20611280		chr11	29580753	29581100							chr10	127930612	127931318		chr1	88510927	88511187
chr12	39506404	39507088		chr1	121359929	121360393		chr13	14060921	14061494		chr11	5641200	5641589		chr10	114689478	114689478		chr2	20644523	20644523		chr11	29860641	29861030							chr10	127935600	127936382		chr1	88515100	88515386
chr12	39510813	39511245		chr1	121379401	121379794		chr13	15914321	15914862		chr11	5661861	5662611		chr10	114708844	114708844		chr2	20659594	20659594		chr11	29924386	29924927							chr10	127962512	127963540		chr1	88517337	88517538
chr12	40467492	40468149		chr1	121381030	121381519		chr13	18667324	18668207		chr11	5688152	5688954		chr10	114822664	114822664		chr2	20856267	20856267		chr11	30217335	30217847							chr10	127984200	127985218		chr1	88546843	88547186
chr12	40614877	40615506		chr1	121445073	121446053		chr13	20275186	20276091		chr11	5842853	5843511		chr10	116111722	116111722		chr2	21314606	21314606		chr11	30390250	30390691							chr10	127985622	127986618		chr1	88549302	88549592
chr12	41722206	41722547		chr1	121531239	121531822		chr13	20691977	20692715		chr11	6080820	6081274		chr10	116245865	116245865		chr2	21885780	21885780		chr11	30393012	30393436							chr10	128002749	128003832		chr1	88566093	88566381
chr12	41750172	41751382		chr1	121571548	121571893		chr13	21559947	21560734		chr11	6167371	6168136		chr10	116486225	116486225		chr2	21898577	21898577		chr11	30393997	30395228							chr10	128059793	128060097		chr1	88593503	88593893
chr12	42285890	42286238		chr1	121733735	121734591		chr13	21870845	21872735		chr11	6174586	6175235		chr10	116487040	116487040		chr2	21966820	21966820		chr11	30549126	30549664							chr10	128063252	128064129		chr1	88595317	88595787
chr12	42828205	42828683		chr1	121791485	121792035		chr13	22006312	22006932		chr11	6191301	6192719		chr10	116587403	116587403		chr2	22216289	22216289		chr11	30643084	30644008							chr10	128132687	128133524		chr1	88596375	88596647
chr12	42830827	42831120		chr1	121909533	121910221		chr13	22132113	22132970		chr11	6267059	6267630		chr10	116632874	116632874		chr2	22475658	22475658		chr11	30853561	30854131							chr10	128141584	128142568		chr1	88811366	88811599
chr12	44073656	44074231		chr1	121912755	121913286		chr13	22133037	22133560		chr11	6315202	6316827		chr10	116773579	116773579		chr2	22747486	22747486		chr11	31268462	31270287							chr10	128184501	128185931		chr1	88937592	88938102
chr12	44305472	44305915		chr1	121929393	121930232		chr13	23515283	23516184		chr11	6386906	6387467		chr10	116817078	116817078		chr2	22756014	22756014		chr11	31346316	31347587							chr10	128241535	128242907		chr1	88938682	88939159
chr12	45525967	45526436		chr1	121989939	121990471		chr13	23583731	23584270		chr11	6428404	6429135		chr10	116848847	116848847		chr2	22858359	22858359		chr11	31672869	31673367							chr10	128258363	128259179		chr1	88967268	88967637
chr12	45593766	45594228		chr1	121994908	121995345		chr13	23622020	23623144		chr11	6446181	6446894		chr10	117126106	117126106		chr2	24297543	24297543		chr11	31677130	31678113							chr10	128346665	128347069		chr1	88995201	88995553
chr12	45636622	45637112		chr1	122050887	122051263		chr13	23643293	23643877		chr11	6525603	6526354		chr10	117148889	117148889		chr2	24767913	24767913		chr11	31879436	31879880							chr11	3023801	3024006		chr1	89008304	89008573
chr12	52448741	52449786		chr1	122051908	122052324		chr13	23646623	23647145		chr11	6794512	6796033		chr10	117149597	117149597		chr2	24843508	24843508		chr11	32247866	32248424							chr11	3165694	3166892		chr1	89070860	89071193
chr12	52478192	52478807		chr1	122068397	122068853		chr13	23647396	23648242		chr11	7323268	7324512		chr10	117168405	117168405		chr2	25911067	25911067		chr11	33062199	33063037							chr11	3188466	3189575		chr1	89072333	89072791
chr12	52622562	52623055		chr1	122093677	122094289		chr13	23665984	23666407		chr11	8468883	8470191		chr10	117169851	117169851		chr2	25935079	25935079		chr11	33097258	33098053							chr11	3191928	3193242		chr1	89081326	89081784
chr12	53483613	53484785		chr1	122127841	122128386		chr13	23673141	23674466		chr11	8474989	8476679		chr10	117283147	117283147		chr2	26050402	26050402		chr11	34934531	34934987							chr11	3308680	3309595		chr1	89083580	89083920
chr12	53605902	53606214		chr1	122224223	122224658		chr13	23790210	23790676		chr11	8484744	8485337		chr10	117389333	117389333		chr2	26050750	26050750		chr11	34935077	34935537							chr11	3351938	3352952		chr1	89088413	89088777
chr12	54575514	54575943		chr1	122228389	122228875		chr13	23831049	23832098		chr11	8487042	8487768		chr10	117490134	117490134		chr2	26141060	26141060		chr11	37049332	37050688							chr11	3414427	3415148		chr1	89102820	89103307
chr12	55203410	55203895		chr1	122234520	122234988		chr13	23833798	23834375		chr11	8488970	8489694		chr10	118306148	118306148		chr2	26154526	26154526		chr11	43116498	43116838							chr11	3438919	3439902		chr1	89114637	89115080
chr12	55279067	55279732		chr1	122236763	122237512		chr13	23848607	23849011		chr11	8534732	8535483		chr10	119597838	119597838		chr2	26198784	26198784		chr11	43342136	43343062							chr11	3548804	3549436		chr1	89142614	89143238
chr12	55417821	55418588		chr1	122264770	122265119		chr13	23852936	23853917		chr11	8535682	8536307		chr10	119603414	119603414		chr2	26298500	26298500		chr11	43458745	43459070							chr11	3996218	3997166		chr1	89155166	89155455
chr12	56373303	56373582		chr1	122365457	122365886		chr13	24093377	24094162		chr11	8571637	8572232		chr10	119645869	119645869		chr2	26303952	26303952		chr11	43472189	43473300							chr11	4086305	4086983		chr1	89178940	89179336
chr12	56606400	56607261		chr1	122445717	122446365		chr13	24696485	24697256		chr11	8910716	8911327		chr10	119664129	119664129		chr2	26357217	26357217		chr11	43477530	43478097							chr11	4117870	4118478		chr1	89189432	89189765
chr12	56700930	56701627		chr1	122446748	122447143		chr13	24853044	24854376		chr11	9015222	9016574		chr10	119990233	119990233		chr2	26358065	26358065		chr11	43589093	43590040							chr11	4166939	4167580		chr1	89276556	89276832
chr12	57399338	57399939		chr1	122483072	122483604		chr13	29039653	29040926		chr11	9016947	9018164		chr10	120802048	120802048		chr2	26466809	26466809		chr11	45793197	45793856							chr11	4494718	4495331		chr1	89315115	89315634
chr12	57559845	57560296		chr1	122491057	122491726		chr13	29947026	29947777		chr11	9018229	9019134		chr10	120942413	120942413		chr2	26683328	26683328		chr11	45794204	45794918							chr11	4603867	4605059		chr1	89343953	89344475
chr12	57621422	57621794		chr1	122564347	122564792		chr13	30636809	30637412		chr11	11708514	11709955		chr10	120944550	120944550		chr2	27500453	27500453		chr11	45921707	45922167							chr11	4749082	4750050		chr1	89438197	89438506
chr12	60141416	60141867		chr1	122594831	122595213		chr13	31039184	31039910		chr11	11722172	11723250		chr10	120979725	120979725		chr2	27539903	27539903		chr11	45930537	45931257							chr11	4794930	4795631		chr1	89464970	89465347
chr12	60320393	60321269		chr1	122950265	122950648		chr13	31065472	31066254		chr11	11781372	11782225		chr10	121023894	121023894		chr2	27647381	27647381		chr11	45931521	45932434							chr11	4886501	4887119		chr1	89505001	89505364
chr12	62710872	62711485		chr1	122983588	122984614		chr13	31820614	31821215		chr11	11842515	11843086		chr10	121176942	121176942		chr2	28311033	28311033		chr11	45979400	45980179							chr11	4998684	4999518		chr1	89560511	89560922
chr12	64129131	64129522		chr1	123076763	123077333		chr13	34012715	34013250		chr11	12365010	12366183		chr10	122115795	122115795		chr2	28362104	28362104		chr11	46071324	46071653							chr11	4999768	5000452		chr1	89592985	89593222
chr12	67149845	67150153		chr1	123085434	123085945		chr13	34201124	34202187		chr11	12366621	12367820		chr10	122423218	122423218		chr2	28364859	28364859		chr11	46124904	46125783							chr11	5344752	5345480		chr1	89662685	89663213
chr12	67692633	67693285		chr1	123112334	123112816		chr13	34340685	34341820		chr11	12369622	12370202		chr10	122424919	122424919		chr2	28391279	28391279		chr11	48613558	48614553							chr11	5441981	5442678		chr1	89721835	89722286
chr12	72069036	72069790		chr1	123286073	123286532		chr13	34379019	34380046		chr11	16850964	16851761		chr10	122450698	122450698		chr2	28462961	28462961		chr11	48650446	48651318							chr11	5602978	5603644		chr1	89803169	89803486
chr12	72116197	72117430		chr1	123337566	123338073		chr13	34736119	34736724		chr11	17058942	17059432		chr10	122634135	122634135		chr2	28763537	28763537		chr11	48982721	48983307							chr11	5617247	5617849		chr1	89833107	89833524
chr12	73186678	73187646		chr1	123445891	123446473		chr13	34965932	34966625		chr11	19749701	19750304		chr10	126338368	126338368		chr2	28814892	28814892		chr11	49266119	49266813							chr11	5661822	5662669		chr1	90174102	90174616
chr12	73750699	73751268		chr1	123904436	123904795		chr13	35829980	35830571		chr11	19819351	19820896		chr10	126342866	126342866		chr2	28862216	28862216		chr11	49839207	49839555							chr11	5687982	5688729		chr1	90181324	90181842
chr12	73921797	73922435		chr1	124335873	124336420		chr13	35944390	35945429		chr11	19823764	19824575		chr10	126409181	126409181		chr2	28931437	28931437		chr11	50039076	50039806							chr11	5737214	5738293		chr1	90184103	90184568
chr12	73944902	73945630		chr1	124899866	124900130		chr13	36209179	36210057		chr11	19824846	19825473		chr10	126467782	126467782		chr2	28953467	28953467		chr11	50050314	50051275							chr11	5855458	5856059		chr1	90186523	90186964
chr12	74040498	74041055		chr1	125871233	125871585		chr13	37517201	37517796		chr11	19884049	19884569		chr10	126503882	126503882		chr2	28976701	28976701		chr11	50415748	50417305							chr11	6167402	6168163		chr1	90198206	90198561
chr12	74186709	74187581		chr1	125999621	126000064		chr13	37527925	37529160		chr11	19885136	19885743		chr10	126505340	126505340		chr2	29007687	29007687		chr11	50589491	50590248							chr11	6191385	6192749		chr1	90215183	90215475
chr12	76945215	76945674		chr1	126570925	126571353		chr13	38128534	38129552		chr11	19886381	19888162		chr10	126558219	126558219		chr2	29100831	29100831		chr11	50590404	50591037							chr11	6288728	6289211		chr1	90253979	90254475
chr12	77114396	77114791		chr1	126614702	126615093		chr13	38247350	38247964		chr11	20012790	20013438		chr10	126602270	126602270		chr2	29251932	29251932		chr11	50744610	50745142							chr11	6315250	6316936		chr1	90321207	90321706
chr12	77172777	77173426		chr1	127267295	127267847		chr13	38262497	38263242		chr11	20033641	20034161		chr10	126603329	126603329		chr2	29311174	29311174		chr11	50872683	50873374							chr11	6319805	6321511		chr1	90330687	90331001
chr12	77315823	77316536		chr1	127470746	127471168		chr13	38296450	38297128		chr11	20037991	20039265		chr10	126607208	126607208		chr2	29356557	29356557		chr11	50941256	50941817							chr11	6424626	6425573		chr1	90341868	90342434
chr12	77795704	77796467		chr1	127504003	127504519		chr13	40812174	40813098		chr11	20040185	20040929		chr10	126607996	126607996		chr2	29407704	29407704		chr11	51249652	51251371							chr11	6446197	6446947		chr1	90353229	90353704
chr12	78002346	78003007		chr1	127565644	127566065		chr13	40947291	40947978		chr11	20045196	20045979		chr10	126614094	126614094		chr2	29485038	29485038		chr11	51253195	51253342							chr11	7114744	7115244		chr1	90362214	90362598
chr12	78066032	78066810		chr1	127686280	127686890		chr13	40964116	40964915		chr11	20052369	20052804		chr10	126621075	126621075		chr2	29487217	29487217		chr11	51255538	51256206							chr11	7323293	7323952		chr1	90370478	90370870
chr12	81111173	81111774		chr1	127807000	127807526		chr13	41039198	41040266		chr11	20064895	20065471		chr10	126625877	126625877		chr2	29547374	29547374		chr11	51269078	51269328							chr11	8910767	8911456		chr1	90458881	90459437
chr12	81124124	81124798		chr1	128304564	128304848		chr13	41096145	41097080		chr11	20100791	20101577		chr10	126632878	126632878		chr2	29585225	29585225		chr11	51478116	51478673							chr11	11361510	11362116		chr1	90601656	90602161
chr12	81217426	81218479		chr1	128328099	128328672		chr13	43266501	43267191		chr11	20130824	20131691		chr10	126700133	126700133		chr2	29676029	29676029		chr11	52170183	52170708							chr11	11708436	11709572		chr1	90602310	90602860
chr12	81328662	81329614		chr1	128393293	128393724		chr13	43395520	43396492		chr11	20363062	20363578		chr10	126703433	126703433		chr2	29691153	29691153		chr11	52171580	52172447							chr11	11842348	11842952		chr1	90614332	90614688
chr12	81890836	81891822		chr1	128465408	128465818		chr13	43959531	43960476		chr11	20560628	20561113		chr10	126725857	126725857		chr2	29829237	29829237		chr11	52325569	52326140							chr11	11875051	11875176		chr1	90617452	90617799
chr12	82046034	82047504		chr1	128509439	128509883		chr13	44113945	44114709		chr11	21068989	21069710		chr10	126748727	126748727		chr2	29917516	29917516		chr11	52425036	52425345							chr11	16250868	16251152		chr1	90638952	90639438
chr12	84947349	84947685		chr1	128828202	128828754		chr13	44773310	44774141		chr11	22507554	22508053		chr10	126767378	126767378		chr2	29990783	29990783		chr11	52578174	52579060							chr11	16407955	16408606		chr1	90641811	90642191
chr12	85028749	85029609		chr1	128889769	128890256		chr13	44800466	44801522		chr11	22510099	22511183		chr10	126774374	126774374		chr2	30191095	30191095		chr11	53270458	53271348							chr11	16850738	16851679		chr1	90646757	90646996
chr12	85551870	85552529		chr1	129131765	129132215		chr13	44817297	44818365		chr11	22513592	22514014		chr10	126776567	126776567		chr2	30593299	30593299		chr11	53276620	53277717							chr11	17058775	17059462		chr1	90653130	90653645
chr12	85657271	85658605		chr1	129135225	129135814		chr13	44828420	44829822		chr11	22520714	22521880		chr10	126777596	126777596		chr2	30615840	30615840		chr11	53291642	53293807							chr11	17853674	17854201		chr1	90823435	90823675
chr12	85828612	85828994		chr1	129226816	129227295		chr13	44847002	44847610		chr11	22729962	22730690		chr10	126817471	126817471		chr2	30634866	30634866		chr11	53793181	53793819							chr11	18378843	18379295		chr1	90954521	90954948
chr12	85965878	85966475		chr1	129305883	129306521		chr13	47950388	47951834		chr11	22881818	22882519		chr10	126818266	126818266		chr2	30898478	30898478		chr11	53914492	53915322							chr11	19747827	19748336		chr1	91023764	91024058
chr12	86714996	86715396		chr1	129355434	129356035		chr13	48254441	48255009		chr11	22890341	22891204		chr10	126953904	126953904		chr2	30913552	30913552		chr11	54252050	54252329							chr11	19811404	19811870		chr1	91071960	91072279
chr12	87554033	87554498		chr1	129383817	129384184		chr13	48255399	48256271		chr11	22967565	22968150		chr10	126954813	126954813		chr2	30916290	30916290		chr11	54397365	54398190							chr11	19823727	19824551		chr1	91088080	91088531
chr12	87811697	87812218		chr1	129393235	129393797		chr13	48340531	48341272		chr11	23155222	23156249		chr10	127027525	127027525		chr2	30924601	30924601		chr11	54398892	54399536							chr11	19931544	19931843		chr1	91089366	91089745
chr12	87819635	87820326		chr1	129396688	129397348		chr13	51217350	51218566		chr11	26003718	26004142		chr10	127095435	127095435		chr2	30946880	30946880		chr11	54661269	54661524							chr11	19959606	19960201		chr1	91092621	91093168
chr12	87842436	87843385		chr1	129576291	129576885		chr13	51746287	51747566		chr11	26070556	26070996		chr10	127114032	127114032		chr2	31019296	31019296		chr11	54670397	54671013							chr11	20038441	20039112		chr1	91219719	91219982
chr12	87844887	87846019		chr1	129662069	129662487		chr13	51940784	51943141		chr11	26287032	26287648		chr10	127452321	127452321		chr2	31021057	31021057		chr11	54814447	54814816							chr11	20100722	20101669		chr1	91239439	91239749
chr12	88165024	88165678		chr1	129680413	129680915		chr13	52015709	52017210		chr11	29197670	29197970		chr10	127486983	127486983		chr2	31358405	31358405		chr11	55061401	55061953							chr11	20128388	20128900		chr1	91241006	91241427
chr12	88208115	88209288		chr1	129886682	129887384		chr13	52347590	52348077		chr11	29414845	29415450		chr10	127515314	127515314		chr2	31400984	31400984		chr11	57355498	57356330							chr11	20130869	20131647		chr1	91421012	91421437
chr12	88228892	88229709		chr1	130369038	130369563		chr13	52657355	52658002		chr11	29447732	29448623		chr10	127516089	127516089		chr2	31427690	31427690		chr11	57367166	57367733							chr11	20150469	20151079		chr1	91422469	91422803
chr12	88272197	88272742		chr1	130489611	130490291		chr13	53279433	53280012		chr11	29593549	29594023		chr10	127516370	127516370		chr2	31447532	31447532		chr11	57641176	57641891							chr11	20220521	20221021		chr1	91479921	91480261
chr12	88273226	88274146		chr1	130720655	130721247		chr13	53329790	53330663		chr11	30097805	30098741		chr10	127528057	127528057		chr2	31736453	31736453		chr11	57645000	57645446							chr11	20232487	20233603		chr1	91503193	91503583
chr12	88658836	88659345		chr1	130729055	130729647		chr13	53472382	53473124		chr11	30548992	30549641		chr10	127531860	127531860		chr2	31930920	31930920		chr11	58531477	58531925							chr11	20443044	20443371		chr1	91524237	91524572
chr12	88812720	88813500		chr1	130756491	130757191		chr13	53556669	53557263		chr11	30649434	30650976		chr10	127534780	127534780		chr2	32009317	32009317		chr11	58774691	58775474							chr11	20531336	20531893		chr1	91528412	91528824
chr12	92638637	92639036		chr1	130771752	130772340		chr13	54690997	54692393		chr11	31571743	31572185		chr10	127567236	127567236		chr2	32018174	32018174		chr11	58775497	58775776							chr11	20641301	20642166		chr1	91530646	91530998
chr12	92826558	92827376		chr1	131140886	131141290		chr13	54795041	54796390		chr11	33062133	33062874		chr10	127586855	127586855		chr2	32030202	32030202		chr11	58791630	58792378							chr11	20759921	20760209		chr1	91540386	91540719
chr12	92828159	92828525		chr1	132063949	132064223		chr13	55290794	55292456		chr11	33062878	33063682		chr10	127613693	127613693		chr2	32716479	32716479		chr11	58948574	58950040							chr11	20990967	20991573		chr1	91543233	91543681
chr12	99936581	99937004		chr1	132089187	132089639		chr13	55348233	55349202		chr11	33413712	33414166		chr10	127625399	127625399		chr2	32764026	32764026		chr11	58989642	58991475							chr11	22507525	22507948		chr1	91570221	91570687
chr12	100537864	100538674		chr1	132246761	132247254		chr13	55637336	55638348		chr11	33427210	33427765		chr10	127814012	127814012		chr2	32930660	32930660		chr11	59062842	59063393							chr11	22730054	22730675		chr1	91572810	91573253
chr12	100650401	100651508		chr1	132358780	132359826		chr13	55677263	55677775		chr11	33433444	33434312		chr10	127814257	127814257		chr2	32980846	32980846		chr11	59121059	59121572							chr11	22759307	22760102		chr1	91626956	91627567
chr12	100812394	100813110		chr1	132444464	132444990		chr13	55701046	55701772		chr11	33434612	33434939		chr10	127846880	127846880		chr2	33282289	33282289		chr11	59600484	59601226							chr11	22872641	22873520		chr1	91649289	91649511
chr12	101430067	101430955		chr1	132530541	132530985		chr13	55735955	55737136		chr11	33436586	33438287		chr10	127896379	127896379		chr2	33294238	33294238		chr11	59777075	59778567							chr11	22881914	22882497		chr1	91654012	91654506
chr12	101575447	101576287		chr1	132588393	132588823		chr13	56243935	56245215		chr11	33444086	33444579		chr10	127911587	127911587		chr2	33295271	33295271		chr11	59918977	59919972							chr11	22890312	22890845		chr1	91666811	91667257
chr12	102069770	102070447		chr1	132680621	132681060		chr13	56322255	56324222		chr11	33450885	33451788		chr10	127927287	127927287		chr2	33300614	33300614		chr11	60835715	60836140							chr11	22967467	22968183		chr1	91717610	91717872
chr12	103752924	103753439		chr1	132683494	132684015		chr13	56683361	56683864		chr11	33507840	33508357		chr10	127928860	127928860		chr2	33334143	33334143		chr11	60836285	60837168							chr11	23024294	23024900		chr1	91727738	91728005
chr12	106001865	106002603		chr1	132771711	132772083		chr13	56713046	56713874		chr11	34611667	34612117		chr10	127930126	127930126		chr2	33436282	33436282		chr11	61109008	61109689							chr11	23049828	23050182		chr1	91740650	91740938
chr12	106140452	106141165		chr1	132773521	132773981		chr13	57463740	57464403		chr11	35582559	35583124		chr10	127935850	127935850		chr2	33437650	33437650		chr11	61109721	61110106							chr11	23155074	23156269		chr1	91755819	91756262
chr12	106462649	106463261		chr1	132876017	132876435		chr13	59056194	59056886		chr11	35653330	35654579		chr10	127994245	127994245		chr2	33472100	33472100		chr11	61497954	61498853							chr11	23397760	23398472		chr1	91835866	91836217
chr12	106560361	106560924		chr1	132880969	132881481		chr13	63631498	63632512		chr11	40568487	40569182		chr10	128021716	128021716		chr2	33493005	33493005		chr11	61770284	61770919							chr11	23755245	23755793		chr1	91836960	91837290
chr12	106849970	106850372		chr1	132884136	132884447		chr13	63820542	63821327		chr11	43466453	43467132		chr10	128059933	128059933		chr2	33522112	33522112		chr11	62061760	62063249							chr11	23794975	23795472		chr1	91839821	91840196
chr12	107685038	107685780		chr1	132949399	132950334		chr13	63916046	63917146		chr11	44560112	44560722		chr10	128061379	128061379		chr2	33738504	33738504		chr11	62319252	62321782							chr11	23949186	23949545		chr1	91909458	91910315
chr12	108766627	108767061		chr1	132994288	132994754		chr13	64069814	64070441		chr11	44574841	44575461		chr10	128062560	128062560		chr2	34087195	34087195		chr11	62321920	62322168							chr11	26003690	26004256		chr1	91923483	91923902
chr12	110778763	110779277		chr1	133012444	133012844		chr13	64080630	64082500		chr11	45793269	45793851		chr10	128106157	128106157		chr2	34255250	34255250		chr11	62322454	62324406							chr11	26685166	26685435		chr1	91947937	91948346
chr12	110780147	110780822		chr1	133015661	133016058		chr13	64253370	64255037		chr11	45855266	45855710		chr10	128143356	128143356		chr2	34426050	34426050		chr11	62416154	62417395							chr11	29072407	29073221		chr1	91957163	91957534
chr12	111186260	111187342		chr1	133051944	133052427		chr13	64667024	64667611		chr11	45869269	45869926		chr10	128174768	128174768		chr2	34793080	34793080		chr11	63014246	63014604							chr11	29273503	29273921		chr1	92049708	92050087
chr12	111655897	111656868		chr1	133057602	133058229		chr13	65341604	65343575		chr11	45873288	45873808		chr10	128205164	128205164		chr2	35105860	35105860		chr11	63280380	63281212							chr11	29414753	29415472		chr1	92056046	92056947
chr12	111721817	111722598		chr1	133078149	133078699		chr13	67653490	67654432		chr11	45882124	45882727		chr10	128320267	128320267		chr2	35696678	35696678		chr11	63734068	63735832							chr11	29426098	29426789		chr1	92100393	92100756
chr12	111737072	111738159		chr1	133104095	133104564		chr13	67738519	67738944		chr11	45920540	45920964		chr10	128346800	128346800		chr2	35701433	35701433		chr11	64248683	64250172							chr11	29445389	29445897		chr1	92101823	92102238
chr12	111925967	111926789		chr1	133156404	133157456		chr13	67784312	67784684		chr11	45928332	45929042		chr10	128360366	128360366		chr2	35932922	35932922		chr11	66338738	66339200							chr11	29447367	29448518		chr1	92169097	92169472
chr12	111927730	111929306		chr1	133166587	133167240		chr13	67945392	67946287		chr11	48613365	48614293		chr10	129979415	129979415		chr2	36054299	36054299		chr11	66339776	66340017							chr11	29592235	29593295		chr1	92368415	92368685
chr12	112075102	112075965		chr1	133187164	133187719		chr13	67958183	67959061		chr11	48630195	48631279		chr11	3023957	3023957		chr2	36077922	36077922		chr11	66751382	66752136							chr11	29925791	29926450		chr1	92453707	92454025
chr12	113749269	113749695		chr1	133445021	133445348		chr13	68720565	68721377		chr11	48670027	48670681		chr11	3102355	3102355		chr2	37180726	37180726		chr11	66759789	66761132							chr11	30077076	30077571		chr1	92474060	92474460
chr12	114168034	114168766		chr1	133451447	133452155		chr13	69749748	69751118		chr11	49057207	49057686		chr11	3143896	3143896		chr2	38196421	38196421		chr11	66768135	66769655							chr11	30098009	30098856		chr1	92484971	92485260
chr12	118473550	118474032		chr1	133509853	133510417		chr13	69842280	69842938		chr11	49057689	49058130		chr11	3236083	3236083		chr2	38280092	38280092		chr11	66819539	66819935							chr11	30549023	30549506		chr1	92487370	92487738
chr12	118922479	118922975		chr1	133515184	133515449		chr13	73236782	73237334		chr11	49578048	49578606		chr11	3253314	3253314		chr2	38440450	38440450		chr11	67268595	67268944							chr11	30649507	30649887		chr1	92489313	92489914
chr12	118989985	118990735		chr1	133554468	133555089		chr13	73741121	73741637		chr11	49607366	49608039		chr11	3271284	3271284		chr2	38524594	38524594		chr11	67269094	67269848							chr11	30650532	30650964		chr1	92547278	92547717
chr12	119897703	119898341		chr1	133604823	133605295		chr13	74487288	74488113		chr11	49619313	49620169		chr11	3414927	3414927		chr2	38673210	38673210		chr11	67734862	67735472							chr11	30671344	30671878		chr1	92736784	92737273
chr13	6921560	6922026		chr1	133608850	133609482		chr13	74536635	74537238		chr11	49634286	49634808		chr11	3417624	3417624		chr2	38780803	38780803		chr11	67833268	67833700							chr11	30699513	30699873		chr1	92746377	92746853
chr13	9307925	9308614		chr1	133660219	133660689		chr13	74631277	74631999		chr11	49659736	49660449		chr11	3435745	3435745		chr2	40766623	40766623		chr11	68198841	68199507							chr11	30854263	30854647		chr1	92768561	92768923
chr13	13739519	13739930		chr1	133661887	133662754		chr13	75840206	75840716		chr11	50050015	50050923		chr11	3764082	3764082		chr2	43221491	43221491		chr11	68199671	68200181							chr11	30885830	30886637		chr1	92802934	92803415
chr13	15487051	15487521		chr1	133664027	133664475		chr13	75903130	75904176		chr11	50190263	50191583		chr11	3795068	3795068		chr2	43588104	43588104		chr11	68859078	68859731							chr11	31571757	31572282		chr1	92806521	92806790
chr13	17786231	17786728		chr1	133710741	133711161		chr13	75935044	75935661		chr11	51076147	51076865		chr11	3832104	3832104		chr2	43952758	43952758		chr11	68873233	68874322							chr11	32104952	32105800		chr1	92824949	92825531
chr13	18667355	18667900		chr1	133742781	133743323		chr13	80862366	80862879		chr11	51420164	51421216		chr11	3863647	3863647		chr2	44196836	44196836		chr11	68931250	68932117							chr11	32126325	32126831		chr1	92853248	92853712
chr13	19164106	19164493		chr1	133779277	133779757		chr13	81024536	81025787		chr11	51448883	51449686		chr11	3864037	3864037		chr2	44380967	44380967		chr11	68934563	68936317							chr11	32167195	32167949		chr1	92869768	92870183
chr13	20054979	20055313		chr1	133780348	133780781		chr13	81771736	81772650		chr11	51451289	51452068		chr11	3883451	3883451		chr2	44393930	44393930		chr11	69048755	69050821							chr11	32514385	32515066		chr1	92917918	92918250
chr13	20089505	20089854		chr1	133786647	133787332		chr13	81782997	81783577		chr11	51460197	51461159		chr11	3995395	3995395		chr2	44423725	44423725		chr11	69153535	69154160							chr11	32542043	32542937		chr1	92934622	92934878
chr13	20189088	20189848		chr1	133802051	133802566		chr13	81830562	81831101		chr11	51463706	51464723		chr11	4018720	4018720		chr2	44685450	44685450		chr11	69154283	69154987							chr11	32593648	32593918		chr1	92995447	92995828
chr13	20191431	20191840		chr1	133834292	133834716		chr13	81921704	81923156		chr11	51501929	51502825		chr11	4023438	4023438		chr2	44880298	44880298		chr11	69418374	69419483							chr11	33048835	33050414		chr1	93075628	93076083
chr13	20275083	20276038		chr1	133877935	133878703		chr13	84487438	84488179		chr11	51669012	51670215		chr11	4060396	4060396		chr2	44960217	44960217		chr11	69484221	69485835							chr11	33053095	33053837		chr1	93107702	93108031
chr13	21077450	21077746		chr1	133879390	133880015		chr13	85285992	85286509		chr11	51671814	51672758		chr11	4167061	4167061		chr2	45014112	45014112		chr11	69779331	69780487							chr11	33061809	33063877		chr1	93148480	93149003
chr13	21264273	21264877		chr1	133891603	133892043		chr13	89801216	89801735		chr11	51813049	51814568		chr11	4171580	4171580		chr2	45081214	45081214		chr11	69809204	69810378							chr11	33412643	33413409		chr1	93243385	93243858
chr13	21325662	21326582		chr1	133942790	133943438		chr13	93253614	93254301		chr11	51817301	51818112		chr11	4494861	4494861		chr2	45592023	45592023		chr11	70027618	70029076							chr11	33434480	33434935		chr1	93276932	93277472
chr13	21560084	21560673		chr1	134013036	134013787		chr13	93300386	93301283		chr11	51911705	51912453		chr11	4604137	4604137		chr2	46586264	46586264		chr11	70176701	70177361							chr11	33437271	33438061		chr1	93325245	93325553
chr13	21809847	21810784		chr1	134017664	134018363		chr13	95055270	95055980		chr11	52037480	52038232		chr11	4703186	4703186		chr2	47017424	47017424		chr11	70466434	70468208							chr11	33832785	33833231		chr1	93375555	93375889
chr13	21813606	21814030		chr1	134052092	134052874		chr13	96303543	96304678		chr11	52173105	52175389		chr11	4762360	4762360		chr2	49220083	49220083		chr11	70514034	70514862							chr11	34012847	34013359		chr1	93379850	93380319
chr13	21827189	21827854		chr1	134053752	134055850		chr13	96304888	96305974		chr11	52184115	52184654		chr11	4774744	4774744		chr2	49227276	49227276		chr11	71563236	71563718							chr11	34605298	34605766		chr1	93420215	93420650
chr13	21841073	21842134		chr1	134062462	134062967		chr13	97518169	97518847		chr11	52201492	52201989		chr11	4847212	4847212		chr2	49304611	49304611		chr11	71563826	71565566							chr11	34646751	34647569		chr1	93430895	93431316
chr13	21844856	21845352		chr1	134087980	134089317		chr13	97836825	97837388		chr11	52203376	52203813		chr11	4847989	4847989		chr2	49329459	49329459		chr11	71864197	71865183							chr11	34657061	34657363		chr1	93497111	93497648
chr13	21846358	21846754		chr1	134094125	134094784		chr13	97907405	97908461		chr11	52294239	52294476		chr11	4887011	4887011		chr2	49739742	49739742		chr11	72112107	72112608							chr11	35202834	35203194		chr1	93586157	93586480
chr13	21871110	21872637		chr1	134097048	134098222		chr13	98051994	98053364		chr11	53113809	53114433		chr11	4959960	4959960		chr2	50120986	50120986		chr11	72774703	72775485							chr11	35582572	35583214		chr1	93651721	93652165
chr13	21874272	21874896		chr1	134107126	134108063		chr13	98061896	98062783		chr11	53572972	53574104		chr11	4965296	4965296		chr2	50836024	50836024		chr11	72832509	72833656							chr11	36361571	36361921		chr1	93714383	93714639
chr13	21875187	21875481		chr1	134108370	134109322		chr13	98202405	98203195		chr11	53618462	53618809		chr11	4968463	4968463		chr2	50894432	50894432		chr11	73142962	73143931							chr11	40415012	40415387		chr1	93715803	93716150
chr13	21878117	21878788		chr1	134130089	134130668		chr13	98261782	98263810		chr11	53953446	53954339		chr11	4968867	4968867		chr2	50905207	50905207		chr11	73941747	73942268							chr11	40508230	40508828		chr1	93771271	93771624
chr13	21879023	21879468		chr1	134133042	134133557		chr13	98357944	98358558		chr11	54600913	54601605		chr11	5161566	5161566		chr2	50928626	50928626		chr11	74335186	74336046							chr11	40561130	40561608		chr1	93793728	93794020
chr13	21973682	21974532		chr1	134133962	134134681		chr13	98359460	98360018		chr11	54673719	54674567		chr11	5161909	5161909		chr2	51587313	51587313		chr11	74336305	74336980							chr11	40568396	40569429		chr1	93810374	93810863
chr13	22006371	22007191		chr1	134151113	134151528		chr13	98593930	98594590		chr11	54749320	54749917		chr11	5163170	5163170		chr2	51609050	51609050		chr11	74352646	74353793							chr11	43239469	43240140		chr1	93858833	93859281
chr13	22128056	22128942		chr1	134157569	134158103		chr13	98700693	98701258		chr11	54767364	54768029		chr11	5344393	5344393		chr2	51927437	51927437		chr11	74359154	74359785							chr11	43307566	43307792		chr1	93865635	93866119
chr13	22131817	22132973		chr1	134173677	134174144		chr13	99032638	99033602		chr11	54769128	54769958		chr11	5385912	5385912		chr2	52763761	52763761		chr11	74402929	74404232							chr11	43466521	43467127		chr1	94074893	94075293
chr13	22133045	22133489		chr1	134184612	134185337		chr13	99660864	99661208		chr11	54771905	54772752		chr11	5389519	5389519		chr2	52774664	52774664		chr11	75006516	75009120							chr11	43494972	43495660		chr1	94172031	94172298
chr13	22135422	22135904		chr1	134189287	134189997		chr13	99806993	99807535		chr11	54776107	54776995		chr11	5426726	5426726		chr2	52782836	52782836		chr11	75962928	75963271							chr11	44283576	44284384		chr1	94256862	94257279
chr13	22141629	22142081		chr1	134202626	134203173		chr13	99860254	99860748		chr11	54785061	54785537		chr11	5427638	5427638		chr2	54789921	54789921		chr11	76015563	76016205							chr11	45609176	45609605		chr1	94350387	94350719
chr13	22936241	22936678		chr1	134203351	134203904		chr13	100114225	100115095		chr11	54787207	54787959		chr11	5585874	5585874		chr2	55062622	55062622		chr11	76384339	76384909							chr11	45865868	45866155		chr1	94417896	94418190
chr13	23583717	23584309		chr1	134209106	134209758		chr13	100894520	100895239		chr11	54811722	54812184		chr11	5588253	5588253		chr2	55064969	55064969		chr11	76485832	76486889							chr11	45869264	45869782		chr1	94507599	94507931
chr13	23622219	23623062		chr1	134218998	134219873		chr13	101261989	101262787		chr11	55137178	55137925		chr11	5603239	5603239		chr2	57109021	57109021		chr11	76659393	76660105							chr11	46250081	46250644		chr1	94511177	94511477
chr13	23623232	23623965		chr1	134230124	134230843		chr13	101420528	101421422		chr11	55138483	55138995		chr11	5641250	5641250		chr2	57439487	57439487		chr11	76660127	76660456							chr11	48612942	48614523		chr1	94544379	94544823
chr13	23627669	23628615		chr1	134252285	134252901		chr13	102875953	102876741		chr11	55231243	55232071		chr11	5701817	5701817		chr2	57680923	57680923		chr11	77161762	77162263							chr11	48619726	48621597		chr1	94545438	94545825
chr13	23635978	23636422		chr1	134264027	134264689		chr13	105018501	105019289		chr11	55253103	55253747		chr11	5855736	5855736		chr2	58457364	58457364		chr11	77275380	77276326							chr11	48669822	48670644		chr1	94593217	94593796
chr13	23642437	23643268		chr1	134417209	134418104		chr13	105076854	105077378		chr11	55759964	55760672		chr11	5967332	5967332		chr2	58478596	58478596		chr11	77327962	77328390							chr11	49084922	49085109		chr1	94604491	94604908
chr13	23643446	23643957		chr1	134420423	134420939		chr13	105606744	105607667		chr11	57366514	57367044		chr11	6156840	6156840		chr2	58480699	58480699		chr11	77328473	77329801							chr11	49541358	49541791		chr1	94730633	94731071
chr13	23646772	23647107		chr1	134422284	134423333		chr13	106046652	106047212		chr11	57367395	57367741		chr11	6157995	6157995		chr2	58481708	58481708		chr11	77500167	77500892							chr11	49578026	49578703		chr1	94736797	94737133
chr13	23647256	23648211		chr1	134437484	134438409		chr13	107646538	107647161		chr11	57775787	57776494		chr11	6306535	6306535		chr2	58732427	58732427		chr11	77623231	77624412							chr11	49606534	49607074		chr1	94746008	94746404
chr13	23662908	23663372		chr1	134439190	134439786		chr13	108321092	108321534		chr11	57821817	57822406		chr11	6314790	6314790		chr2	58906034	58906034		chr11	77996405	77997013							chr11	49607294	49608038		chr1	94791545	94792003
chr13	23663673	23664427		chr1	134491109	134491749		chr13	108651595	108651998		chr11	57916891	57918026		chr11	6317439	6317439		chr2	58906382	58906382		chr11	78303938	78304904							chr11	49659756	49660502		chr1	94803469	94803728
chr13	23665988	23666398		chr1	134505517	134506324		chr13	110046848	110047336		chr11	58115252	58116545		chr11	6320584	6320584		chr2	59069740	59069740		chr11	78810994	78811530							chr11	50023561	50024629		chr1	94805690	94806043
chr13	23667421	23667730		chr1	134655148	134656051		chr13	110050266	110051261		chr11	58752295	58752783		chr11	6344501	6344501		chr2	59472153	59472153		chr11	78958949	78959935							chr11	50049774	50051273		chr1	94846021	94846424
chr13	23673175	23673590		chr1	134659590	134660233		chr13	110389919	110390409		chr11	58761719	58762569		chr11	6376175	6376175		chr2	59618431	59618431		chr11	79045500	79046063							chr11	50105683	50106455		chr1	94907319	94907727
chr13	23673685	23674367		chr1	134667967	134668421		chr13	110422366	110423096		chr11	58767817	58768974		chr11	6423685	6423685		chr2	59859419	59859419		chr11	79050631	79051958							chr11	50138843	50139853		chr1	94911007	94911383
chr13	23676771	23677434		chr1	134698880	134699480		chr13	110423114	110423905		chr11	58976656	58977245		chr11	6424190	6424190		chr2	59888855	59888855		chr11	79524472	79525729							chr11	50172670	50173500		chr1	94969120	94969471
chr13	23678205	23678973		chr1	134796270	134796975		chr13	110475218	110476546		chr11	59015539	59016301		chr11	6424489	6424489		chr2	59919202	59919202		chr11	79559261	79560295							chr11	50190261	50191569		chr1	94977450	94977893
chr13	23712947	23714082		chr1	134865052	134865881		chr13	110808596	110810599		chr11	59041587	59042318		chr11	6425127	6425127		chr2	59921591	59921591		chr11	79685535	79686259							chr11	50235378	50235930		chr1	95025325	95025780
chr13	23775620	23776160		chr1	134867219	134867660		chr13	112331271	112331930		chr11	59263279	59263849		chr11	6426485	6426485		chr2	59923142	59923142		chr11	79791076	79791511							chr11	50253427	50253879		chr1	95070881	95071358
chr13	23776408	23777093		chr1	134935964	134936635		chr13	113230187	113231249		chr11	59989822	59990951		chr11	6427393	6427393		chr2	59981216	59981216		chr11	79967499	79968784							chr11	50640973	50641555		chr1	95091559	95091839
chr13	23789241	23790089		chr1	134980372	134981345		chr13	113252090	113253212		chr11	60035890	60036930		chr11	6515612	6515612		chr2	59983105	59983105		chr11	80946224	80946644							chr11	50700834	50701367		chr1	95120573	95120915
chr13	23790174	23790724		chr1	134983889	134984954		chr13	113442076	113442940		chr11	60180085	60180601		chr11	6528778	6528778		chr2	60035108	60035108		chr11	80964836	80965836							chr11	50744895	50745428		chr1	95133056	95133559
chr13	23830928	23832281		chr1	134997837	134998459		chr13	113560535	113561531		chr11	60230237	60231084		chr11	7113930	7113930		chr2	60213350	60213350		chr11	80966125	80967112							chr11	51033663	51034333		chr1	95134778	95135102
chr13	23833907	23834311		chr1	135042519	135043347		chr13	114359381	114360193		chr11	60267793	60268279		chr11	7323599	7323599		chr2	60222832	60222832		chr11	81358700	81359235							chr11	51076103	51076895		chr1	95211381	95211772
chr13	23836216	23837038		chr1	135073997	135075034		chr13	114605851	114606707		chr11	60350473	60351754		chr11	9017568	9017568		chr2	60249434	60249434		chr11	82200989	82201881							chr11	51397668	51398672		chr1	95499494	95499900
chr13	23838210	23838794		chr1	135077485	135078776		chr13	114645639	114646469		chr11	60553536	60554513		chr11	9036846	9036846		chr2	60274190	60274190		chr11	82202146	82203672							chr11	51408340	51409880		chr1	95565258	95565575
chr13	23838987	23839558		chr1	135122459	135123039		chr13	114816405	114817463		chr11	60624416	60625161		chr11	11362195	11362195		chr2	60511133	60511133		chr11	82258018	82258854							chr11	51410579	51411461		chr1	95583103	95583384
chr13	23843322	23843868		chr1	135133590	135134130		chr13	115177789	115178571		chr11	60736317	60737025		chr11	11721831	11721831		chr2	61015047	61015047		chr11	82445931	82446670							chr11	51411552	51412127		chr1	95623471	95624037
chr13	23848564	23848998		chr1	135165008	135165627		chr14	8650128	8651736		chr11	60743991	60744882		chr11	11722569	11722569		chr2	61084956	61084956		chr11	82720994	82722040							chr11	51420182	51420846		chr1	95639521	95639823
chr13	23849130	23849978		chr1	135203226	135203823		chr14	8912525	8913573		chr11	60790273	60791109		chr11	11937345	11937345		chr2	61103508	61103508		chr11	83276041	83276594							chr11	51429004	51429615		chr1	95700098	95700507
chr13	23852953	23853878		chr1	135203856	135204379		chr14	8930332	8930745		chr11	60817439	60817989		chr11	12364654	12364654		chr2	61241294	61241294		chr11	84338299	84339499							chr11	51432698	51433604		chr1	95724156	95724544
chr13	23855279	23856616		chr1	135207646	135208372		chr14	9235724	9236369		chr11	61162834	61163198		chr11	12365041	12365041		chr2	61313276	61313276		chr11	84770944	84772013							chr11	51449008	51449731		chr1	95931509	95931854
chr13	24892323	24893291		chr1	135210704	135211430		chr14	14953155	14953715		chr11	61175000	61175679		chr11	16399278	16399278		chr2	61512934	61512934		chr11	84881335	84881846							chr11	51501859	51502494		chr1	95975670	95976159
chr13	24929715	24930033		chr1	135213070	135213510		chr14	19103104	19104152		chr11	61307722	61308236		chr11	19935559	19935559		chr2	61856379	61856379		chr11	85047773	85048647							chr11	51517054	51517424		chr1	96036073	96036353
chr13	25360997	25361217		chr1	135213604	135214194		chr14	20569520	20571052		chr11	62094641	62095546		chr11	20012468	20012468		chr2	62246460	62246460		chr11	85645526	85645953							chr11	51599464	51599877		chr1	97293808	97294047
chr13	28752731	28753113		chr1	135249791	135250619		chr14	20680581	20681058		chr11	62242379	62242908		chr11	20038131	20038131		chr2	63765984	63765984		chr11	85699121	85700376							chr11	51618673	51619185		chr1	97658843	97659182
chr13	28872189	28873245		chr1	135278521	135279136		chr14	20901652	20902891		chr11	62243916	62244458		chr11	20038885	20038885		chr2	64875775	64875775		chr11	85703190	85703709							chr11	51669692	51670207		chr1	97868726	97868967
chr13	30076495	30077528		chr1	135281898	135282908		chr14	20997636	20998285		chr11	62270761	62271339		chr11	20128935	20128935		chr2	65259485	65259485		chr11	85703820	85704423							chr11	51695261	51695788		chr1	98685876	98686201
chr13	31651664	31652168		chr1	135294013	135294868		chr14	21035726	21036927		chr11	62271643	62272346		chr11	20131369	20131369		chr2	65405268	65405268		chr11	86886687	86887606							chr11	51780856	51781432		chr1	98743360	98743597
chr13	31820671	31821150		chr1	135388343	135390644		chr14	21039812	21040768		chr11	62308021	62308908		chr11	20150759	20150759		chr2	65679924	65679924		chr11	87171492	87172574							chr11	51812878	51814777		chr1	98915606	98915936
chr13	32145377	32145790		chr1	135424467	135424908		chr14	21159325	21159755		chr11	62324191	62325848		chr11	20359299	20359299		chr2	65686478	65686478		chr11	87290998	87291373							chr11	51817353	51818156		chr1	98935204	98935580
chr13	34087140	34087371		chr1	135506200	135507491		chr14	21166966	21168106		chr11	62363745	62365345		chr11	20731201	20731201		chr2	65686980	65686980		chr11	87431116	87431747							chr11	51911697	51912419		chr1	99543545	99544056
chr13	34169649	34170389		chr1	135564263	135564856		chr14	21521928	21522759		chr11	62415862	62417165		chr11	21270756	21270756		chr2	65879555	65879555		chr11	87912169	87912685							chr11	52044954	52045770		chr1	99585350	99585666
chr13	34201256	34202042		chr1	135590590	135592010		chr14	21526356	21526917		chr11	62692740	62693377		chr11	21271284	21271284		chr2	65930821	65930821		chr11	88525932	88526478							chr11	52173137	52174927		chr1	99623372	99623603
chr13	34225558	34226185		chr1	135612914	135613513		chr14	22305056	22305811		chr11	63084357	63085114		chr11	22507768	22507768		chr2	65989663	65989663		chr11	88549073	88549606							chr11	52203349	52203870		chr1	99690684	99691003
chr13	34340596	34341257		chr1	135632548	135633655		chr14	22355807	22356378		chr11	63766222	63766945		chr11	22508051	22508051		chr2	66278439	66278439		chr11	88724786	88725778							chr11	52209473	52210204		chr1	99699113	99699469
chr13	34965892	34966547		chr1	135792652	135793394		chr14	25072565	25073624		chr11	64923530	64924175		chr11	22521420	22521420		chr2	67284819	67284819		chr11	88779444	88781960							chr11	53100484	53100818		chr1	99706177	99706399
chr13	35829935	35830507		chr1	135807848	135808714		chr14	25398513	25399155		chr11	66733302	66733978		chr11	22682925	22682925		chr2	67428648	67428648		chr11	88921064	88922025							chr11	53113515	53114801		chr1	99968615	99969002
chr13	35944471	35945655		chr1	135858149	135858736		chr14	26276589	26277538		chr11	66746221	66746966		chr11	22700273	22700273		chr2	68072913	68072913		chr11	89162500	89163836							chr11	53137932	53138489		chr1	99969665	99969923
chr13	36826550	36827163		chr1	135933045	135933515		chr14	26410249	26410868		chr11	66824962	66825780		chr11	22871974	22871974		chr2	68082863	68082863		chr11	89167782	89168090							chr11	53164600	53165410		chr1	100041474	100041720
chr13	37528007	37529424		chr1	135942358	135942940		chr14	27488237	27489816		chr11	66831131	66832357		chr11	22872860	22872860		chr2	68136508	68136508		chr11	94334710	94335400							chr11	53520113	53521158		chr1	100075701	100076010
chr13	37865189	37865795		chr1	135945278	135945792		chr14	28160309	28161826		chr11	66833843	66834851		chr11	22905334	22905334		chr2	68204389	68204389		chr11	94852825	94854045							chr11	53555864	53556222		chr1	100336736	100337050
chr13	40618376	40618780		chr1	135949849	135950312		chr14	28241322	28242432		chr11	66836106	66836600		chr11	22907602	22907602		chr2	68224322	68224322		chr11	94981287	94981908							chr11	53597372	53597878		chr1	101670751	101671068
chr13	40812483	40813039		chr1	135957195	135958172		chr14	29051749	29052256		chr11	66837308	66837915		chr11	22908519	22908519		chr2	68657213	68657213		chr11	95004002	95004680							chr11	53618315	53618837		chr1	102446195	102446575
chr13	40825967	40826457		chr1	136003179	136003810		chr14	30780960	30782018		chr11	67193005	67194303		chr11	22969193	22969193		chr2	68727002	68727002		chr11	95006253	95007510							chr11	53704984	53705851		chr1	102453535	102453817
chr13	40949738	40950365		chr1	136016698	136017215		chr14	31292360	31293236		chr11	68204441	68205067		chr11	23200288	23200288		chr2	68750086	68750086		chr11	95274661	95275255							chr11	54251615	54251869		chr1	102784020	102784333
chr13	40964206	40964860		chr1	136018724	136019200		chr14	31467292	31467900		chr11	68207229	68208033		chr11	23206157	23206157		chr2	68873685	68873685		chr11	95374695	95375863							chr11	54335933	54336668		chr1	103525618	103525862
chr13	41039115	41039610		chr1	136048114	136048777		chr14	31763986	31765045		chr11	68214067	68214794		chr11	23207028	23207028		chr2	68886187	68886187		chr11	95447685	95449018							chr11	54600996	54601611		chr1	104275209	104275564
chr13	41039641	41040334		chr1	136098507	136099008		chr14	31951701	31952625		chr11	68504718	68505889		chr11	23412400	23412400		chr2	69060313	69060313		chr11	95562939	95564029							chr11	54673735	54674730		chr1	105659385	105659665
chr13	41453775	41454610		chr1	136140538	136141722		chr14	32307816	32308732		chr11	68665944	68666909		chr11	23533705	23533705		chr2	69069505	69069505		chr11	95775670	95776355							chr11	54679505	54680140		chr1	105695906	105696249
chr13	42146387	42147119		chr1	136187349	136188019		chr14	32898307	32899403		chr11	68821653	68822294		chr11	23671305	23671305		chr2	69374319	69374319		chr11	95855730	95856624							chr11	54978353	54978616		chr1	105883474	105883874
chr13	42960678	42961210		chr1	136228373	136229136		chr14	33014988	33015390		chr11	68829223	68829835		chr11	26003839	26003839		chr2	69382308	69382308		chr11	95857165	95858003							chr11	55137328	55137926		chr1	106505991	106506297
chr13	43678432	43678790		chr1	136265265	136265967		chr14	35110332	35111307		chr11	68859020	68859437		chr11	26110540	26110540		chr2	69590829	69590829		chr11	96055450	96056089							chr11	55205898	55206476		chr1	106875714	106875976
chr13	44323866	44324321		chr1	136332017	136332425		chr14	35129356	35129951		chr11	68880054	68880872		chr11	29147405	29147405		chr2	69965841	69965841		chr11	96112672	96113804							chr11	57775809	57776403		chr1	106882707	106883134
chr13	44800465	44801700		chr1	136347558	136347963		chr14	35172749	35173504		chr11	68886504	68887457		chr11	29444743	29444743		chr2	70116987	70116987		chr11	96148196	96148661							chr11	57821831	57822389		chr1	106989102	106989388
chr13	44817228	44818245		chr1	136415125	136415742		chr14	35175505	35177406		chr11	69137090	69137893		chr11	29445641	29445641		chr2	70397551	70397551		chr11	96206942	96207742							chr11	57916938	57917944		chr1	107259301	107259673
chr13	44823795	44824504		chr1	136420765	136421423		chr14	35507054	35507707		chr11	69214670	69215301		chr11	29446235	29446235		chr2	70457443	70457443		chr11	96711226	96711876							chr11	57984877	57985411		chr1	107460496	107460699
chr13	44846986	44847541		chr1	136431507	136432064		chr14	46064515	46065713		chr11	69222093	69222889		chr11	29446527	29446527		chr2	70644221	70644221		chr11	96975801	96976696							chr11	58120339	58120819		chr1	107527129	107527423
chr13	44850604	44851385		chr1	136456456	136457032		chr14	48187570	48188537		chr11	69223007	69224171		chr11	29593725	29593725		chr2	70790088	70790088		chr11	97011657	97012289							chr11	58717401	58717964		chr1	107556647	107556892
chr13	46740828	46741289		chr1	136535007	136535539		chr14	48192270	48193258		chr11	69230855	69231761		chr11	30168097	30168097		chr2	71018915	71018915		chr11	97224227	97225051							chr11	58718187	58718922		chr1	107577313	107577658
chr13	47368676	47369347		chr1	136538036	136538683		chr14	49065537	49066267		chr11	69393524	69394231		chr11	30168492	30168492		chr2	71027079	71027079		chr11	97407904	97408318							chr11	58752284	58752929		chr1	107607907	107608106
chr13	47950689	47951583		chr1	136542609	136543428		chr14	49320469	49321293		chr11	69394582	69395863		chr11	30371952	30371952		chr2	71081281	71081281		chr11	97642802	97643893							chr11	58761670	58762569		chr1	107631819	107632253
chr13	48255467	48255938		chr1	136577158	136577690		chr14	49373665	49374302		chr11	69413497	69414065		chr11	30649622	30649622		chr2	71234947	71234947		chr11	97888467	97889097							chr11	58767810	58768595		chr1	107787695	107788019
chr13	48347791	48348419		chr1	136601294	136602040		chr14	50067257	50068168		chr11	69445779	69446587		chr11	31261199	31261199		chr2	71463433	71463433		chr11	97913552	97914701							chr11	58791360	58791834		chr1	107801326	107801699
chr13	48623728	48624206		chr1	136621698	136622245		chr14	51414900	51415787		chr11	69468183	69469260		chr11	31261675	31261675		chr2	71488424	71488424		chr11	98156031	98156425							chr11	59004717	59005773		chr1	107933605	107933951
chr13	51940762	51941662		chr1	136637905	136639387		chr14	51427114	51427807		chr11	69475709	69476594		chr11	31270078	31270078		chr2	71490675	71490675		chr11	98209490	98210823							chr11	59015493	59016328		chr1	107967888	107968340
chr13	51941781	51942520		chr1	136726059	136726572		chr14	51530831	51531432		chr11	69484490	69486389		chr11	32247956	32247956		chr2	71494018	71494018		chr11	98273953	98274447							chr11	59041523	59042283		chr1	108048339	108048695
chr13	52015873	52016922		chr1	136750841	136751371		chr14	51544074	51545131		chr11	69494972	69495860		chr11	32355019	32355019		chr2	71542685	71542685		chr11	98843691	98844406							chr11	59263299	59263872		chr1	108067755	108068051
chr13	52347650	52348135		chr1	136885873	136886425		chr14	51599167	51599895		chr11	69499824	69500880		chr11	32355453	32355453		chr2	71557333	71557333		chr11	98901853	98903530							chr11	59285586	59286251		chr1	108243384	108243652
chr13	52657336	52658207		chr1	136926693	136927143		chr14	52504169	52505163		chr11	69503093	69504056		chr11	32433013	32433013		chr2	71576242	71576242		chr11	100182065	100182406							chr11	59595620	59596007		chr1	108286265	108286638
chr13	52712753	52713122		chr1	137002339	137003057		chr14	55002965	55003799		chr11	69516841	69517171		chr11	32433388	32433388		chr2	71583401	71583401		chr11	100333115	100334178							chr11	59627753	59628380		chr1	108292133	108292601
chr13	53044430	53044956		chr1	137005049	137006303		chr14	55034102	55034866		chr11	69517292	69518305		chr11	32480634	32480634		chr2	71704755	71704755		chr11	100431970	100432769							chr11	59652533	59653766		chr1	108321674	108322420
chr13	53204843	53205329		chr1	137006469	137007300		chr14	55172542	55173822		chr11	69518392	69518940		chr11	33049632	33049632		chr2	71857117	71857117		chr11	100531122	100531954							chr11	59734698	59735138		chr1	108408201	108408642
chr13	53330037	53330678		chr1	137009136	137009725		chr14	55432707	55433384		chr11	69519853	69520805		chr11	33051558	33051558		chr2	72346315	72346315		chr11	100711033	100711814							chr11	59778178	59778729		chr1	108439284	108439662
chr13	53556643	53557513		chr1	137033003	137033578		chr14	55703863	55706174		chr11	69520954	69522758		chr11	33052061	33052061		chr2	72353959	72353959		chr11	100819803	100820980							chr11	59859385	59860386		chr1	108525384	108525805
chr13	54150682	54151362		chr1	137050797	137051517		chr14	56170112	56170485		chr11	69522820	69523706		chr11	33054606	33054606		chr2	72782813	72782813		chr11	100830173	100832213							chr11	60023580	60024399		chr1	108608936	108609236
chr13	54253837	54255116		chr1	137064014	137064456		chr14	56328155	56328951		chr11	69523935	69524381		chr11	33057635	33057635		chr2	72823708	72823708		chr11	100940260	100941618							chr11	60033736	60034391		chr1	108613896	108614121
chr13	54311027	54311885		chr1	137068433	137069265		chr14	57021265	57021886		chr11	69526794	69527129		chr11	33436824	33436824		chr2	72859121	72859121		chr11	101031327	101032580							chr11	60036028	60036865		chr1	108632239	108632563
chr13	54472715	54473337		chr1	137079520	137081250		chr14	58148227	58149541		chr11	69528098	69528821		chr11	34605568	34605568		chr2	72879876	72879876		chr11	101034947	101036011							chr11	60230174	60230862		chr1	108634568	108635118
chr13	54690902	54692065		chr1	137094934	137096544		chr14	58351232	58352117		chr11	69571365	69573260		chr11	35203014	35203014		chr2	73086913	73086913		chr11	101107645	101108209							chr11	60267599	60268368		chr1	108696539	108696819
chr13	54884625	54884918		chr1	137113946	137115060		chr14	58529264	58529801		chr11	69598316	69599026		chr11	35583415	35583415		chr2	73114419	73114419		chr11	101469427	101469896							chr11	60350448	60351837		chr1	108714986	108715207
chr13	55072164	55072631		chr1	137154745	137156082		chr14	58617582	58618496		chr11	69600771	69601267		chr11	35652113	35652113		chr2	73522018	73522018		chr11	101470176	101470540							chr11	60590142	60591327		chr1	108780473	108780762
chr13	55283684	55284386		chr1	137157308	137158125		chr14	59275092	59276133		chr11	69608671	69609509		chr11	35794058	35794058		chr2	73911687	73911687		chr11	101824781	101825656							chr11	60624437	60624962		chr1	108798007	108798490
chr13	55312147	55313402		chr1	137264588	137265411		chr14	60836468	60836969		chr11	69651421	69652240		chr11	40513584	40513584		chr2	73948253	73948253		chr11	101887551	101888294							chr11	60692101	60692871		chr1	108857573	108857991
chr13	55348487	55349296		chr1	137265419	137266176		chr14	61576388	61577280		chr11	69714131	69715388		chr11	40514182	40514182		chr2	73961729	73961729		chr11	101949045	101950198							chr11	60727002	60727641		chr1	108910999	108911422
chr13	55677259	55677702		chr1	137357516	137358230		chr14	62221780	62222555		chr11	69734621	69735664		chr11	40561151	40561151		chr2	74048614	74048614		chr11	102006665	102008489							chr11	60736396	60736970		chr1	109249532	109249964
chr13	55794131	55794635		chr1	137363486	137364033		chr14	62267219	62268399		chr11	69808763	69809507		chr11	40561386	40561386		chr2	74510677	74510677		chr11	102194254	102194885							chr11	60798296	60798645		chr1	109281527	109281724
chr13	56683528	56683851		chr1	137368709	137369679		chr14	62299634	62300742		chr11	69813776	69814345		chr11	40563188	40563188		chr2	74517085	74517085		chr11	102308400	102308774							chr11	60917575	60918088		chr1	109378162	109378440
chr13	57463613	57464328		chr1	137436836	137437382		chr14	62950229	62951491		chr11	70050823	70051825		chr11	43247291	43247291		chr2	74731449	74731449		chr11	102466075	102466600							chr11	61080115	61081007		chr1	109450769	109450977
chr13	58490644	58491159		chr1	137441197	137442198		chr14	62953031	62953626		chr11	70053068	70053842		chr11	43342183	43342183		chr2	74870283	74870283		chr11	102480751	102481040							chr11	61307656	61308287		chr1	109458775	109459012
chr13	59452696	59453191		chr1	137450014	137450682		chr14	64112324	64112719		chr11	70223152	70224024		chr11	43466778	43466778		chr2	74886429	74886429		chr11	102526738	102527815							chr11	61328390	61328893		chr1	109495034	109495449
chr13	60729091	60729602		chr1	137457720	137458370		chr14	64118775	64119793		chr11	70245447	70246321		chr11	43561471	43561471		chr2	75521117	75521117		chr11	102622845	102623795							chr11	61433803	61434180		chr1	109532489	109532849
chr13	63196048	63196712		chr1	137512166	137512858		chr14	64120465	64121275		chr11	70265173	70266006		chr11	44284081	44284081		chr2	75544783	75544783		chr11	102806400	102807605							chr11	61497255	61498194		chr1	109856642	109856896
chr13	63373291	63374535		chr1	137528785	137529279		chr14	64127201	64128120		chr11	70460121	70460762		chr11	44332463	44332463		chr2	75570277	75570277		chr11	102809632	102810023							chr11	61743211	61744168		chr1	110667136	110667438
chr13	63631498	63632566		chr1	137564623	137565269		chr14	64162065	64163491		chr11	70468483	70469604		chr11	44333615	44333615		chr2	75712166	75712166		chr11	103032315	103032961							chr11	61770060	61770561		chr1	110721445	110721723
chr13	63670006	63670968		chr1	137566793	137567481		chr14	64300257	64300820		chr11	70481808	70483869		chr11	45665420	45665420		chr2	75745601	75745601		chr11	103060216	103061082							chr11	62062246	62062782		chr1	110723712	110724218
chr13	63770222	63771008		chr1	137571906	137572947		chr14	65026978	65027749		chr11	70817737	70818308		chr11	45699394	45699394		chr2	75798598	75798598		chr11	103208916	103209952							chr11	62091378	62091974		chr1	111731225	111731539
chr13	64080719	64082641		chr1	137594771	137596401		chr14	65208304	65209345		chr11	71578101	71578638		chr11	45758468	45758468		chr2	75844253	75844253		chr11	103221828	103222786							chr11	62094272	62095085		chr1	111882101	111882391
chr13	64376170	64376750		chr1	137597161	137597594		chr14	65213526	65215175		chr11	71578815	71579420		chr11	45768916	45768916		chr2	75964987	75964987		chr11	103510840	103511601							chr11	62271571	62272389		chr1	111958691	111958929
chr13	67710503	67710817		chr1	137616007	137617142		chr14	66243349	66243694		chr11	71587509	71587855		chr11	45869553	45869553		chr2	76238525	76238525		chr11	103610449	103611075							chr11	62352600	62353316		chr1	113530722	113530992
chr13	67914555	67915443		chr1	137649280	137649882		chr14	67860826	67861335		chr11	71842648	71842978		chr11	45882411	45882411		chr2	76280130	76280130		chr11	103656370	103657254							chr11	62363169	62363554		chr1	113556789	113557146
chr13	67945584	67946206		chr1	137675558	137676214		chr14	68378564	68379337		chr11	72020302	72021350		chr11	45960554	45960554		chr2	76643466	76643466		chr11	103666443	103666929							chr11	62363732	62364711		chr1	113739302	113739578
chr13	67958253	67958828		chr1	137677681	137678337		chr14	70131848	70132849		chr11	72028311	72029199		chr11	48615912	48615912		chr2	76827472	76827472		chr11	104093312	104094586							chr11	62364721	62365612		chr1	113760471	113760853
chr13	68720487	68721304		chr1	137686345	137686774		chr14	70750416	70752259		chr11	72100681	72100986		chr11	48620650	48620650		chr2	76850320	76850320		chr11	104445768	104446502							chr11	62366689	62367107		chr1	114275273	114275700
chr13	70263762	70264169		chr1	137707760	137708323		chr14	71035233	71036876		chr11	72101052	72101527		chr11	48622578	48622578		chr2	76857460	76857460		chr11	105025997	105026894							chr11	62367446	62368741		chr1	114276459	114276983
chr13	71644838	71645724		chr1	137743540	137744301		chr14	73245693	73246341		chr11	72114675	72115281		chr11	49033138	49033138		chr2	76897838	76897838		chr11	105153363	105154294							chr11	62415841	62417354		chr1	114285292	114285852
chr13	72952114	72952950		chr1	137747244	137747721		chr14	73247117	73247768		chr11	72233942	72234502		chr11	49064099	49064099		chr2	76954168	76954168		chr11	105451413	105451863							chr11	62417415	62420437		chr1	114348242	114348630
chr13	73236670	73237359		chr1	137761970	137762707		chr14	73637493	73638984		chr11	72389717	72390453		chr11	49525794	49525794		chr2	76985117	76985117		chr11	106368332	106369091							chr11	62602609	62603614		chr1	114352617	114353006
chr13	73483673	73484012		chr1	137779199	137779734		chr14	73924544	73925265		chr11	72420278	72420970		chr11	49578432	49578432		chr2	77070733	77070733		chr11	106494199	106495094							chr11	62692533	62693436		chr1	114771275	114771569
chr13	74536586	74537252		chr1	137841231	137841846		chr14	75683554	75684693		chr11	72421730	72422249		chr11	49606798	49606798		chr2	77176186	77176186		chr11	106648744	106649789							chr11	63026558	63026876		chr1	115143832	115144252
chr13	78310493	78310952		chr1	137842197	137842755		chr14	75904969	75905444		chr11	72990239	72990866		chr11	49838571	49838571		chr2	77344805	77344805		chr11	107020305	107020611							chr11	63711964	63712449		chr1	116858464	116858923
chr13	81024445	81025656		chr1	137942229	137942858		chr14	76410156	76411003		chr11	74349552	74350093		chr11	49944931	49944931		chr2	77424830	77424830		chr11	107331002	107331980							chr11	63735530	63736207		chr1	117583112	117583408
chr13	81036668	81037000		chr1	137943926	137944491		chr14	76666743	76667419		chr11	74364184	74364676		chr11	50012654	50012654		chr2	77590761	77590761		chr11	107429989	107430223							chr11	63892670	63893287		chr1	117772295	117772601
chr13	81820695	81821103		chr1	137947923	137948429		chr14	76855621	76856140		chr11	74424799	74425375		chr11	50038907	50038907		chr2	77591554	77591554		chr11	107654540	107655821							chr11	64792084	64792719		chr1	118023618	118024010
chr13	81849646	81850653		chr1	137972554	137973022		chr14	76860971	76861831		chr11	74432593	74433011		chr11	50200793	50200793		chr2	77593011	77593011		chr11	108204015	108205094							chr11	64976216	64976674		chr1	118209833	118210158
chr13	83849925	83850362		chr1	138001916	138002760		chr14	76887156	76888014		chr11	74462487	74463184		chr11	50235607	50235607		chr2	78149736	78149736		chr11	108205369	108205714							chr11	65601688	65601927		chr1	118374199	118374618
chr13	83880353	83880823		chr1	138012636	138013132		chr14	76894517	76895440		chr11	74577443	74578209		chr11	50244442	50244442		chr2	79219397	79219397		chr11	109333301	109334150							chr11	66733433	66733963		chr1	119251254	119251504
chr13	85286427	85286814		chr1	138055985	138056884		chr14	76914947	76916157		chr11	74645089	74646023		chr11	50729477	50729477		chr2	79269949	79269949		chr11	109582334	109583743							chr11	66837371	66837958		chr1	119309041	119309211
chr13	89069265	89069770		chr1	138063768	138064723		chr14	77029311	77030694		chr11	74651810	74652381		chr11	51399432	51399432		chr2	79298328	79298328		chr11	112643806	112644529							chr11	66865836	66866425		chr1	119416192	119416574
chr13	91064663	91066055		chr1	138066540	138067197		chr14	77650359	77650986		chr11	74710537	74711036		chr11	51401822	51401822		chr2	79407278	79407278		chr11	113062327	113063347							chr11	67186880	67187233		chr1	120171829	120172072
chr13	93253619	93254372		chr1	138070166	138071296		chr14	77918784	77920181		chr11	75161576	75162255		chr11	51404886	51404886		chr2	79966932	79966932		chr11	113480659	113481150							chr11	67779724	67780211		chr1	120217294	120217570
chr13	95345790	95346449		chr1	138071631	138072308		chr14	78688566	78689434		chr11	75275504	75276171		chr11	51405666	51405666		chr2	80024509	80024509		chr11	113772290	113772774							chr11	68172391	68172506		chr1	120218223	120218590
chr13	95417523	95417991		chr1	138075143	138075764		chr14	79068068	79068521		chr11	75434776	75435454		chr11	51407447	51407447		chr2	81689061	81689061		chr11	113927862	113928434							chr11	68402917	68403171		chr1	120362562	120363031
chr13	95476487	95477081		chr1	138109301	138109875		chr14	79112306	79112785		chr11	75435992	75436518		chr11	51407955	51407955		chr2	81909527	81909527		chr11	114063790	114064168							chr11	68504694	68505934		chr1	120373506	120373879
chr13	95617757	95618263		chr1	138130198	138131346		chr14	79685315	79686167		chr11	75443987	75444788		chr11	51409029	51409029		chr2	83550755	83550755		chr11	114430994	114431342							chr11	68666381	68667087		chr1	120389400	120389887
chr13	96305325	96305894		chr1	138447494	138448042		chr14	79851349	79851876		chr11	75492301	75493199		chr11	51411712	51411712		chr2	83558822	83558822		chr11	114431480	114432273							chr11	68714685	68715804		chr1	120394857	120395340
chr13	96388013	96388790		chr1	138461450	138462135		chr14	86795820	86796340		chr11	75545932	75546776		chr11	51412810	51412810		chr2	83579370	83579370		chr11	114491247	114491620							chr11	68718593	68719092		chr1	120402231	120402768
chr13	97654654	97655007		chr1	138466801	138467375		chr14	87522840	87523505		chr11	75615615	75616075		chr11	51413211	51413211		chr2	83737486	83737486		chr11	114529929	114531164							chr11	68752926	68753634		chr1	120425780	120426222
chr13	97836980	97837404		chr1	138509797	138510125		chr14	92055055	92055595		chr11	76030628	76031494		chr11	51413651	51413651		chr2	84359248	84359248		chr11	114625942	114626854							chr11	68786749	68787085		chr1	120519445	120519873
chr13	97907308	97908136		chr1	138586564	138587208		chr14	93225726	93226470		chr11	76057006	76057536		chr11	51414108	51414108		chr2	84426090	84426090		chr11	114712447	114713760							chr11	68787267	68787739		chr1	120627768	120628072
chr13	97966217	97966868		chr1	138588885	138589440		chr14	99438285	99438953		chr11	76100121	76101512		chr11	51414701	51414701		chr2	84602589	84602589		chr11	115110660	115112154							chr11	68821635	68822222		chr1	120656197	120656478
chr13	97977353	97978423		chr1	138591404	138591924		chr14	99723698	99724565		chr11	76107379	76108071		chr11	51415323	51415323		chr2	84677490	84677490		chr11	115127637	115128398							chr11	68829197	68829919		chr1	120665345	120665739
chr13	98135627	98136139		chr1	138592256	138593138		chr14	99738342	99739247		chr11	76108212	76108851		chr11	51415931	51415931		chr2	84678567	84678567		chr11	115179195	115180578							chr11	68850233	68851041		chr1	120668858	120669240
chr13	98254477	98255169		chr1	138633124	138633688		chr14	99739299	99740245		chr11	76122538	76123002		chr11	51416991	51416991		chr2	85092614	85092614		chr11	115373718	115375639							chr11	68858855	68859554		chr1	120718763	120719272
chr13	98260891	98263331		chr1	138636130	138636543		chr14	99909069	99909962		chr11	76133137	76134217		chr11	51417648	51417648		chr2	87356023	87356023		chr11	115719356	115721059							chr11	68872771	68873528		chr1	120866693	120866976
chr13	98263332	98265387		chr1	138645597	138646213		chr14	102052703	102053641		chr11	76164530	76165474		chr11	51418884	51418884		chr2	89695981	89695981		chr11	115971107	115971681							chr11	68883781	68884768		chr1	120928780	120929195
chr13	98268863	98270046		chr1	138655238	138655697		chr14	105826517	105827144		chr11	76194637	76195199		chr11	51419580	51419580		chr2	90400079	90400079		chr11	115991653	115992565							chr11	68886578	68887583		chr1	120950084	120950465
chr13	98357838	98358499		chr1	138752709	138753219		chr14	106258061	106259025		chr11	76296580	76297352		chr11	51437668	51437668		chr2	90548840	90548840		chr11	116082917	116084994							chr11	68923728	68924183		chr1	120971397	120971954
chr13	99076209	99077186		chr1	138763287	138763640		chr14	106260024	106260648		chr11	76437142	76437974		chr11	51439114	51439114		chr2	90663378	90663378		chr11	116093869	116094472							chr11	69137090	69137865		chr1	120979073	120979530
chr13	99860317	99860746		chr1	138789678	138790169		chr14	106296278	106297399		chr11	76576840	76577371		chr11	51464393	51464393		chr2	91544697	91544697		chr11	116273411	116273916							chr11	69139399	69139941		chr1	120980262	120980698
chr13	100126584	100127340		chr1	138849226	138849950		chr14	106299824	106300557		chr11	77310692	77312264		chr11	51472093	51472093		chr2	91546894	91546894		chr11	116393469	116395413							chr11	69203942	69204175		chr1	120984037	120984468
chr13	100980459	100980918		chr1	139014355	139014853		chr14	106319315	106320573		chr11	77486878	77487406		chr11	51577219	51577219		chr2	91548330	91548330		chr11	116532823	116533921							chr11	69208839	69210096		chr1	120990201	120990773
chr13	101547286	101547949		chr1	139121981	139122508		chr14	106505105	106506811		chr11	77493486	77494055		chr11	51671442	51671442		chr2	91772864	91772864		chr11	116712824	116713688							chr11	69211257	69212151		chr1	121016404	121016828
chr13	102262004	102262397		chr1	139220538	139220877		chr14	118252024	118252492		chr11	77499200	77499990		chr11	51689368	51689368		chr2	91984342	91984342		chr11	116764235	116765816							chr11	69224503	69225120		chr1	121050246	121050710
chr13	102571205	102571644		chr1	139227134	139227634		chr14	118531421	118532348		chr11	77551921	77552561		chr11	51790677	51790677		chr2	92264805	92264805		chr11	117061006	117061547							chr11	69226603	69227123		chr1	121152618	121153101
chr13	103445271	103445709		chr1	139230661	139231153		chr14	119095666	119096512		chr11	77577154	77577818		chr11	51797558	51797558		chr2	92646142	92646142		chr11	117070253	117070677							chr11	69230948	69231830		chr1	121241843	121242449
chr13	103630200	103630558		chr1	139275121	139275572		chr14	119112078	119113970		chr11	77579715	77580615		chr11	51797973	51797973		chr2	93003545	93003545		chr11	117263678	117264594							chr11	69392475	69393109		chr1	121320124	121320438
chr13	106046718	106047205		chr1	139940896	139941592		chr14	119406403	119407331		chr11	77604440	77605146		chr11	51815037	51815037		chr2	93625675	93625675		chr11	117359167	117361178							chr11	69393577	69394140		chr1	121340598	121340924
chr13	107824052	107824586		chr1	140016422	140016995		chr14	120432521	120433160		chr11	77606614	77607155		chr11	51941344	51941344		chr2	93703647	93703647		chr11	117366476	117367483							chr11	69394519	69395893		chr1	121354794	121355081
chr13	108451489	108451987		chr1	140454930	140455298		chr14	120876340	120877626		chr11	77621239	77622187		chr11	52037982	52037982		chr2	93768135	93768135		chr11	117388302	117388964							chr11	69419196	69419603		chr1	121360008	121360345
chr13	110422502	110423717		chr1	140534531	140534738		chr14	121708924	121709599		chr11	77697546	77699179		chr11	52062324	52062324		chr2	94103535	94103535		chr11	117640663	117642108							chr11	69468323	69468795		chr1	121378176	121378592
chr13	110565348	110565851		chr1	140648926	140649361		chr14	121905312	121906373		chr11	77706966	77708199		chr11	52096829	52096829		chr2	94330392	94330392		chr11	117718381	117719116							chr11	69475711	69476462		chr1	121381040	121381508
chr13	110808502	110810311		chr1	140731879	140732387		chr14	122277292	122278069		chr11	77718135	77718999		chr11	52172097	52172097		chr2	94430913	94430913		chr11	117762379	117762966							chr11	69479187	69480492		chr1	121390930	121391212
chr13	112343405	112344432		chr1	141058141	141058645		chr14	122330744	122331316		chr11	77720144	77720898		chr11	53072135	53072135		chr2	96155395	96155395		chr11	117776764	117777263							chr11	69484325	69486316		chr1	121445136	121445705
chr13	113229993	113231213		chr1	141059370	141059753		chr14	122503946	122504761		chr11	77728152	77728708		chr11	53072691	53072691		chr2	96615816	96615816		chr11	117827815	117830453							chr11	69517561	69518339		chr1	121550930	121551366
chr13	113252491	113253250		chr1	141164306	141164893		chr14	122666762	122667453		chr11	77730158	77731322		chr11	53073010	53073010		chr2	99398563	99398563		chr11	117893355	117895379							chr11	69571558	69573157		chr1	121571494	121571946
chr13	114014255	114014743		chr1	141275591	141276468		chr14	122731178	122731793		chr11	77795015	77796340		chr11	53073911	53073911		chr2	101563182	101563182		chr11	118216438	118217111							chr11	69608566	69609370		chr1	121715284	121715552
chr13	114359498	114360106		chr1	141335023	141335408		chr14	122815037	122816169		chr11	77979558	77980376		chr11	53078153	53078153		chr2	101801673	101801673		chr11	118430775	118431996							chr11	69613647	69614881		chr1	121791634	121792009
chr13	114640902	114641360		chr1	141391039	141391741		chr14	122867052	122868678		chr11	77989751	77990431		chr11	53164209	53164209		chr2	101888892	101888892		chr11	118917583	118918500							chr11	69618955	69619491		chr1	121815856	121816323
chr13	114816455	114817502		chr1	142068085	142068573		chr15	3155505	3155906		chr11	77991233	77992928		chr11	53241929	53241929		chr2	101961929	101961929		chr11	118919468	118920590							chr11	69651032	69652287		chr1	121835414	121835663
chr13	115197161	115197775		chr1	142069763	142070205		chr15	3945322	3946452		chr11	77996676	77997249		chr11	53380868	53380868		chr2	101989419	101989419		chr11	119089140	119089751							chr11	69690345	69690966		chr1	121862490	121862837
chr13	115890731	115891252		chr1	142325734	142326333		chr15	3976193	3976880		chr11	78210839	78211326		chr11	53573176	53573176		chr2	102024070	102024070		chr11	119251324	119252309							chr11	69694022	69695286		chr1	121894235	121894556
chr13	120197250	120198451		chr1	142427950	142428541		chr15	5065950	5067285		chr11	78482198	78482544		chr11	53577437	53577437		chr2	102243951	102243951		chr11	119407685	119409656							chr11	69714206	69715371		chr1	121909650	121910026
chr14	8581994	8582492		chr1	142556151	142556481		chr15	6613901	6614430		chr11	78791779	78792194		chr11	53793771	53793771		chr2	102535759	102535759		chr11	119410286	119411309							chr11	69734589	69735926		chr1	121912849	121913102
chr14	8786467	8787059		chr1	142557886	142558356		chr15	6859605	6860166		chr11	78815872	78816511		chr11	53914435	53914435		chr2	102655884	102655884		chr11	119792269	119792590							chr11	69793485	69794598		chr1	121929597	121930004
chr14	9235832	9236348		chr1	143858342	143858758		chr15	7065098	7066484		chr11	78941630	78942213		chr11	53953850	53953850		chr2	103027235	103027235		chr11	119804350	119805012							chr11	69808817	69809728		chr1	121990051	121990415
chr14	11254678	11255111		chr1	144638855	144639286		chr15	7066685	7067293		chr11	79137425	79138252		chr11	54682083	54682083		chr2	103108968	103108968		chr11	119907585	119908458							chr11	69828721	69829183		chr1	121994977	121995405
chr14	13116566	13117294		chr1	145578040	145578407		chr15	7117321	7118688		chr11	79805987	79806825		chr11	54685244	54685244		chr2	103131235	103131235		chr11	120050257	120051285							chr11	70033961	70034969		chr1	122043650	122043926
chr14	13170366	13170941		chr1	145636059	145636322		chr15	7480900	7481718		chr11	79945401	79946295		chr11	54716442	54716442		chr2	103150982	103150982		chr11	120180401	120181089							chr11	70042310	70042860		chr1	122050907	122051225
chr14	13522653	13523289		chr1	145661031	145661604		chr15	8048918	8049545		chr11	79949370	79950213		chr11	54772484	54772484		chr2	103188400	103188400		chr11	120181359	120182005							chr11	70223168	70224087		chr1	122051843	122052322
chr14	14738680	14739461		chr1	145853704	145854069		chr15	8058829	8059742		chr11	79951290	79951685		chr11	54787515	54787515		chr2	103201166	103201166		chr11	120206549	120207020							chr11	70265179	70266336		chr1	122054189	122054635
chr14	14740164	14740699		chr1	146044799	146045209		chr15	8106983	8107432		chr11	79955270	79956015		chr11	54927242	54927242		chr2	103632468	103632468		chr11	120207696	120208347							chr11	70338478	70339115		chr1	122068385	122068856
chr14	15464941	15465435		chr1	146253684	146254274		chr15	9382464	9383131		chr11	79990435	79991494		chr11	55258560	55258560		chr2	103708148	103708148		chr11	120208519	120209595							chr11	70460123	70461317		chr1	122093745	122094252
chr14	17081437	17082052		chr1	148170045	148170496		chr15	10415217	10416058		chr11	80196487	80197042		chr11	55281821	55281821		chr2	103939294	103939294		chr11	120222672	120223951							chr11	70467929	70468226		chr1	122127970	122128218
chr14	19164184	19164623		chr1	149152610	149152960		chr15	10616937	10617778		chr11	81427320	81427943		chr11	55314861	55314861		chr2	104212172	104212172		chr11	120392020	120392692							chr11	70468367	70469685		chr1	122140629	122140954
chr14	20569472	20570853		chr1	151703699	151704259		chr15	10653086	10653863		chr11	81429899	81430444		chr11	55315544	55315544		chr2	104428915	104428915		chr11	120522048	120522816							chr11	70481799	70483819		chr1	122149419	122149700
chr14	20680590	20681041		chr1	152104776	152105166		chr15	11513859	11514386		chr11	82721485	82722180		chr11	55316718	55316718		chr2	104573195	104573195		chr11	120810364	120812373							chr11	70513309	70513964		chr1	122193596	122193823
chr14	20848853	20849183		chr1	152113561	152113960		chr15	12433402	12434020		chr11	83084351	83085553		chr11	57367597	57367597		chr2	104658232	104658232		chr11	120930157	120931351							chr11	70783082	70784306		chr1	122224304	122224635
chr14	21036035	21036925		chr1	152154783	152155167		chr15	16376296	16376757		chr11	83104852	83105431		chr11	57823199	57823199		chr2	104666471	104666471		chr11	121017621	121018574							chr11	70817777	70818381		chr1	122234572	122234867
chr14	21040098	21040736		chr1	152387396	152387752		chr15	25261447	25262620		chr11	83262808	83263267		chr11	57876277	57876277		chr2	104696124	104696124		chr11	121167992	121168721							chr11	70832575	70833973		chr1	122264750	122265064
chr14	21113578	21114027		chr1	152438322	152438759		chr15	25562269	25563205		chr11	84326605	84327504		chr11	58028339	58028339		chr2	104821901	104821901		chr11	121168832	121169242							chr11	71805083	71805335		chr1	122365521	122365817
chr14	21138733	21139155		chr1	152767368	152767866		chr15	25669701	25670682		chr11	84683821	84684854		chr11	58120600	58120600		chr2	105238086	105238086		chr11	121169861	121170350							chr11	71855261	71856388		chr1	122445812	122446259
chr14	21459093	21460644		chr1	152858136	152858566		chr15	25683551	25684892		chr11	84758623	84759367		chr11	58121290	58121290		chr2	105240969	105240969		chr11	121171220	121172222							chr11	71958717	71959076		chr1	122446734	122447149
chr14	21747901	21748842		chr1	152925979	152926577		chr15	25691308	25692655		chr11	85048445	85049022		chr11	58137093	58137093		chr2	105248713	105248713		chr11	121476020	121476289							chr11	72020342	72021445		chr1	122483102	122483372
chr14	21907840	21908472		chr1	153200007	153200488		chr15	25699251	25700283		chr11	85124335	85125114		chr11	58143901	58143901		chr2	105451451	105451451		chr11	121563710	121564714							chr11	72028308	72029164		chr1	122491048	122491590
chr14	22305357	22305806		chr1	153237069	153237525		chr15	25832731	25833560		chr11	86014334	86015292		chr11	58144294	58144294		chr2	105456687	105456687		chr11	121691339	121692288							chr11	72224975	72225539		chr1	122564243	122564785
chr14	22318287	22318949		chr1	153308308	153308708		chr15	25913652	25914557		chr11	86358026	86358683		chr11	58660651	58660651		chr2	105517772	105517772		chr11	121756177	121756366							chr11	72254402	72255089		chr1	122582470	122582771
chr14	22319155	22320333		chr1	153344066	153344543		chr15	28000548	28001191		chr11	86496982	86497787		chr11	58763149	58763149		chr2	105531584	105531584		chr12	3236109	3239333							chr11	72420368	72421041		chr1	122594808	122595095
chr14	22824112	22824613		chr1	153411479	153412013		chr15	30312793	30313273		chr11	86570805	86571695		chr11	58767344	58767344		chr2	106295549	106295549		chr12	3337795	3338610							chr11	72421805	72422326		chr1	122691798	122692144
chr14	24382370	24382797		chr1	153549744	153550329		chr15	34167427	34168177		chr11	86648063	86649102		chr11	58768785	58768785		chr2	106306062	106306062		chr12	3365104	3366407							chr11	72503073	72504148		chr1	122950403	122950659
chr14	24963624	24964495		chr1	153552937	153553725		chr15	36103311	36104119		chr11	86887261	86887877		chr11	58773655	58773655		chr2	106338753	106338753		chr12	3426946	3427785							chr11	72609113	72609757		chr1	123076922	123077266
chr14	25072593	25073570		chr1	153667501	153668086		chr15	36398645	36399883		chr11	86922304	86923104		chr11	58791601	58791601		chr2	106401821	106401821		chr12	3807930	3808418							chr11	72754329	72754694		chr1	123085421	123085798
chr14	25319577	25320468		chr1	153693077	153693977		chr15	36920836	36921706		chr11	87217588	87218889		chr11	58804638	58804638		chr2	106464020	106464020		chr12	3973402	3974146							chr11	72819818	72820223		chr1	123112328	123112798
chr14	26182176	26182644		chr1	154079197	154079418		chr15	37219388	37219872		chr11	87229536	87229980		chr11	58805342	58805342		chr2	106517861	106517861		chr12	4038186	4038808							chr11	72951038	72952148		chr1	123286222	123286489
chr14	26197710	26198364		chr1	154108561	154108967		chr15	37906475	37907511		chr11	87231741	87232276		chr11	58805738	58805738		chr2	106560626	106560626		chr12	4847645	4848310							chr11	72990255	72990976		chr1	123296892	123297203
chr14	26267981	26268569		chr1	154127105	154127564		chr15	38007295	38007843		chr11	87235331	87235683		chr11	59005276	59005276		chr2	106591243	106591243		chr12	5381310	5382258							chr11	73142817	73143425		chr1	123315729	123316063
chr14	26276716	26277737		chr1	154160499	154161019		chr15	38382385	38382988		chr11	87235895	87236975		chr11	59005704	59005704		chr2	106638124	106638124		chr12	8305459	8306076							chr11	74432687	74432955		chr1	123337545	123337994
chr14	26423966	26424714		chr1	154367855	154368601		chr15	38943728	38944795		chr11	87239699	87240795		chr11	59022004	59022004		chr2	106662988	106662988		chr12	8307972	8308610							chr11	74462468	74463101		chr1	123386887	123387176
chr14	26588537	26589092		chr1	154372017	154372723		chr15	39478051	39478784		chr11	87255838	87256446		chr11	59022998	59022998		chr2	106696984	106696984		chr12	8505524	8506692							chr11	74534156	74534668		chr1	123446008	123446416
chr14	26660487	26660926		chr1	154525404	154525998		chr15	39560168	39560742		chr11	87256878	87257490		chr11	59023913	59023913		chr2	109151771	109151771		chr12	8626696	8627237							chr11	74537593	74538326		chr1	123464488	123464814
chr14	27457016	27458055		chr1	154593550	154594058		chr15	39611896	39612619		chr11	87258227	87258882		chr11	59024527	59024527		chr2	109215226	109215226		chr12	8778087	8780073							chr11	74583952	74584802		chr1	123481005	123481285
chr14	27879319	27880071		chr1	154626089	154626814		chr15	40063919	40064332		chr11	87259521	87260044		chr11	59120480	59120480		chr2	109419349	109419349		chr12	11155909	11157282							chr11	74711390	74711890		chr1	123497699	123498043
chr14	28085684	28086257		chr1	154637215	154638291		chr15	41183581	41184079		chr11	87261467	87261929		chr11	59272946	59272946		chr2	109753442	109753442		chr12	11462799	11463441							chr11	74992092	74992695		chr1	123525473	123525699
chr14	28160335	28161254		chr1	154656920	154657426		chr15	41713975	41714849		chr11	87262266	87262826		chr11	59298304	59298304		chr2	109776670	109776670		chr12	12268974	12269371							chr11	75161454	75162301		chr1	123604996	123605215
chr14	28249981	28250368		chr1	154751517	154752190		chr15	43361312	43361750		chr11	87275164	87275512		chr11	59298791	59298791		chr2	109782503	109782503		chr12	12945981	12947392							chr11	75213384	75214116		chr1	123700018	123700219
chr14	29774471	29774981		chr1	154789781	154790477		chr15	44258834	44260208		chr11	87275964	87276557		chr11	59319537	59319537		chr2	109783520	109783520		chr12	14156423	14157538							chr11	75273569	75275317		chr1	123904396	123904692
chr14	30763921	30764574		chr1	154803309	154803801		chr15	47027674	47028079		chr11	87284164	87284627		chr11	59333389	59333389		chr2	112272595	112272595		chr12	15821486	15823493							chr11	75444005	75444801		chr1	123951757	123952061
chr14	31439101	31440116		chr1	154878314	154878990		chr15	50731789	50732721		chr11	87285029	87285301		chr11	59475863	59475863		chr2	112772153	112772153		chr12	16718361	16718986							chr11	75492305	75492998		chr1	124066145	124066512
chr14	31467217	31467825		chr1	154886947	154887877		chr15	51696671	51697387		chr11	87404995	87406002		chr11	59601145	59601145		chr2	113647558	113647558		chr12	16807038	16807576							chr11	75545902	75546656		chr1	124248142	124248471
chr14	32307849	32308408		chr1	154895117	154895759		chr15	51844603	51845157		chr11	87829316	87829733		chr11	59653059	59653059		chr2	113885988	113885988		chr12	16817749	16818674							chr11	75992583	75993388		chr1	124335955	124336411
chr14	32731350	32731955		chr1	154913409	154913995		chr15	52799161	52799979		chr11	87840841	87842477		chr11	59661707	59661707		chr2	114004139	114004139		chr12	17173609	17173905							chr11	76030804	76031445		chr1	124533427	124533753
chr14	33192602	33193504		chr1	154918640	154919116		chr15	53174823	53175438		chr11	87860464	87861442		chr11	59761734	59761734		chr2	115346284	115346284		chr12	17181841	17183780							chr11	76057033	76057550		chr1	125871191	125871570
chr14	33280862	33281142		chr1	154938621	154942017		chr15	54976966	54977402		chr11	87952670	87953489		chr11	59859898	59859898		chr2	115504673	115504673		chr12	17331104	17331955							chr11	76194522	76195063		chr1	125938264	125938464
chr14	35129493	35129979		chr1	154942153	154942937		chr15	55095791	55096727		chr11	87975282	87975954		chr11	59927969	59927969		chr2	115532453	115532453		chr12	17472315	17473353							chr11	76220112	76220971		chr1	125999610	126000020
chr14	35172838	35173469		chr1	154948351	154949086		chr15	55099143	55100561		chr11	87987001	87987630		chr11	59928802	59928802		chr2	115549600	115549600		chr12	17697389	17698968							chr11	76224293	76224582		chr1	126194894	126195268
chr14	35176035	35177381		chr1	154962466	154962998		chr15	56252272	56252644		chr11	88192229	88193069		chr11	59953457	59953457		chr2	115698817	115698817		chr12	18108171	18108684							chr11	76436804	76437644		chr1	126346810	126347043
chr14	35361541	35362991		chr1	155019431	155020063		chr15	56574256	56575135		chr11	88194519	88195067		chr11	60011884	60011884		chr2	115807148	115807148		chr12	18142117	18142873							chr11	76576804	76577346		chr1	126570996	126571304
chr14	35506959	35507621		chr1	155178988	155179612		chr15	57966277	57967119		chr11	88217713	88218619		chr11	60034043	60034043		chr2	115885947	115885947		chr12	18242133	18242570							chr11	76602685	76603124		chr1	126614611	126615048
chr14	37829062	37829499		chr1	155233756	155234239		chr15	58703947	58704734		chr11	88220046	88220666		chr11	60166546	60166546		chr2	116226009	116226009		chr12	19149496	19150001							chr11	76660358	76660843		chr1	127267375	127267873
chr14	41677982	41678602		chr1	155248842	155249299		chr15	59205413	59206169		chr11	88396680	88397309		chr11	60180264	60180264		chr2	116774498	116774498		chr12	20235785	20236718							chr11	76758746	76759526		chr1	127279247	127279535
chr14	45613981	45614388		chr1	155298296	155298813		chr15	59223375	59223956		chr11	88480047	88480611		chr11	60231400	60231400		chr2	116775401	116775401		chr12	20237099	20237903							chr11	76891667	76892388		chr1	127413934	127414241
chr14	46064343	46065564		chr1	155403947	155404586		chr15	59654490	59655339		chr11	88480952	88482102		chr11	60513286	60513286		chr2	116776023	116776023		chr12	20237950	20238281							chr11	77161414	77161990		chr1	127415572	127416093
chr14	46149756	46150832		chr1	155406345	155406881		chr15	61826164	61826710		chr11	88482921	88483528		chr11	60540709	60540709		chr2	116798386	116798386		chr12	20238358	20240332							chr11	77306389	77306843		chr1	127470885	127471213
chr14	46842726	46843018		chr1	155410737	155411331		chr15	61842042	61842838		chr11	88485711	88486531		chr11	60541979	60541979		chr2	116844841	116844841		chr12	21117854	21118237							chr11	77321392	77321985		chr1	127504002	127504397
chr14	47609428	47609945		chr1	155527363	155528049		chr15	61924040	61924906		chr11	88488538	88489271		chr11	60716787	60716787		chr2	116945736	116945736		chr12	21280486	21280877							chr11	77326920	77327333		chr1	127543480	127543783
chr14	48217575	48218026		chr1	155552081	155552704		chr15	62262690	62263146		chr11	88490889	88491492		chr11	60767480	60767480		chr2	117020308	117020308		chr12	25086598	25086705							chr11	77421125	77421842		chr1	127565695	127565948
chr14	49124033	49124778		chr1	155589442	155590251		chr15	62790372	62790884		chr11	88520173	88520708		chr11	60988726	60988726		chr2	118005491	118005491		chr12	27099271	27100053							chr11	77486892	77487427		chr1	127573884	127574288
chr14	49273752	49275561		chr1	155593197	155594350		chr15	65580950	65581487		chr11	88551069	88552194		chr11	61318642	61318642		chr2	118171936	118171936		chr12	28025965	28026494							chr11	77493460	77494097		chr1	127602028	127602327
chr14	49281671	49283192		chr1	155596240	155596968		chr15	66272962	66273534		chr11	88664567	88665388		chr11	61393096	61393096		chr2	118413532	118413532		chr12	28075099	28076248							chr11	77499273	77499993		chr1	127626244	127626675
chr14	49320427	49321251		chr1	155654415	155654937		chr15	66799716	66801999		chr11	88680806	88681260		chr11	61434058	61434058		chr2	118414090	118414090		chr12	28625753	28626231							chr11	77532633	77532986		chr1	127686346	127686701
chr14	49373653	49374483		chr1	155693937	155694526		chr15	66870896	66871603		chr11	88704494	88705175		chr11	61743681	61743681		chr2	118446070	118446070		chr12	29319796	29320818							chr11	77533127	77533544		chr1	128183988	128184364
chr14	49811356	49811796		chr1	155741987	155742633		chr15	66902401	66903132		chr11	88723589	88724057		chr11	61890616	61890616		chr2	118992606	118992606		chr12	29418973	29419345							chr11	77552011	77552591		chr1	128328277	128328633
chr14	49894902	49895493		chr1	155746338	155747791		chr15	72399006	72399379		chr11	88734367	88734904		chr11	62062475	62062475		chr2	119066277	119066277		chr12	29498357	29499180							chr11	77606634	77607217		chr1	128328888	128329188
chr14	50067208	50067791		chr1	155879607	155880214		chr15	72890881	72891873		chr11	88758833	88759376		chr11	62270192	62270192		chr2	119148289	119148289		chr12	30622919	30623612							chr11	77697875	77698811		chr1	128393312	128393680
chr14	51530903	51531415		chr1	155923672	155924572		chr15	74359531	74362040		chr11	88766702	88767501		chr11	62326779	62326779		chr2	119289442	119289442		chr12	30745848	30746473							chr11	77718242	77719052		chr1	128465331	128465814
chr14	51545937	51547432		chr1	155927830	155928549		chr15	74366029	74366713		chr11	88792918	88793711		chr11	62351896	62351896		chr2	119312447	119312447		chr12	31758610	31759448							chr11	77793536	77794229		chr1	128509522	128509898
chr14	51557993	51558675		chr1	155965047	155966191		chr15	74749949	74750511		chr11	88802592	88803252		chr11	62363365	62363365		chr2	119533554	119533554		chr12	31950222	31951340							chr11	77794960	77796438		chr1	128623041	128623303
chr14	51563995	51564312		chr1	155997186	155997828		chr15	74785453	74786904		chr11	88808052	88808614		chr11	62367238	62367238		chr2	119556734	119556734		chr12	32745343	32745752							chr11	77845408	77845978		chr1	128826184	128826592
chr14	51599266	51599839		chr1	156027922	156028601		chr15	75674689	75675228		chr11	88811348	88811930		chr11	62367872	62367872		chr2	119615976	119615976		chr12	33788902	33790099							chr11	77851178	77851742		chr1	128828394	128828772
chr14	52532635	52534004		chr1	156128495	156129029		chr15	75708110	75708737		chr11	88812109	88812656		chr11	62368553	62368553		chr2	119681553	119681553		chr12	34643029	34643844							chr11	77893648	77894291		chr1	128862971	128863273
chr14	55030779	55031357		chr1	156573614	156574253		chr15	75739291	75740226		chr11	88829511	88830296		chr11	62419328	62419328		chr2	119683397	119683397		chr12	36828772	36829397							chr11	77989652	77990488		chr1	128889871	128890306
chr14	55036412	55037020		chr1	156576598	156577043		chr15	75771017	75772185		chr11	88831237	88831708		chr11	63712143	63712143		chr2	119688605	119688605		chr12	36829488	36830079							chr11	77990927	77994640		chr1	128908486	128908823
chr14	55191567	55192552		chr1	156632982	156633886		chr15	75811542	75813299		chr11	88835002	88835555		chr11	63728050	63728050		chr2	120069953	120069953		chr12	37835349	37836073							chr11	77996439	77997446		chr1	129135307	129135664
chr14	55194347	55195057		chr1	156635183	156635727		chr15	76157289	76158435		chr11	88854978	88855342		chr11	64976468	64976468		chr2	120340136	120340136		chr12	39455008	39455591							chr11	78061229	78061895		chr1	129176875	129177213
chr14	55196251	55197100		chr1	156643791	156644237		chr15	76161092	76162160		chr11	88860361	88861091		chr11	65620817	65620817		chr2	121096422	121096422		chr12	39456799	39458055							chr11	78114728	78115341		chr1	129306291	129306513
chr14	55976949	55977770		chr1	156853505	156854189		chr15	76341880	76342914		chr11	88881980	88882833		chr11	66838700	66838700		chr2	121303317	121303317		chr12	41127494	41127931							chr11	78141625	78142202		chr1	129355565	129355957
chr14	56170203	56170792		chr1	156872902	156873471		chr15	76437445	76438230		chr11	88928609	88929815		chr11	67735769	67735769		chr2	121468946	121468946		chr12	41127934	41128310							chr11	78156765	78157248		chr1	129381393	129381792
chr14	56222589	56223512		chr1	156895884	156896585		chr15	76730040	76730675		chr11	93829237	93829978		chr11	67779995	67779995		chr2	121628968	121628968		chr12	41128429	41128784							chr11	78210973	78211331		chr1	129383691	129384136
chr14	56299835	56301101		chr1	156987143	156987654		chr15	77184956	77187641		chr11	93994557	93995481		chr11	68245674	68245674		chr2	121652183	121652183		chr12	41135700	41136399							chr11	78267686	78268298		chr1	129393345	129393747
chr14	56328356	56328889		chr1	157062499	157062977		chr15	77800543	77801897		chr11	93999369	94000568		chr11	68718387	68718387		chr2	121721133	121721133		chr12	41136524	41136780							chr11	78325394	78325942		chr1	129396664	129397279
chr14	56441876	56443023		chr1	157064952	157065650		chr15	77950040	77950659		chr11	94000596	94000967		chr11	68719449	68719449		chr2	122160129	122160129		chr12	41172728	41173614							chr11	78349119	78350261		chr1	129576416	129576752
chr14	56453156	56454747		chr1	157071052	157071750		chr15	78235696	78237497		chr11	94001775	94002343		chr11	68781683	68781683		chr2	122177916	122177916		chr12	41750693	41751325							chr11	78364092	78364736		chr1	129593062	129593437
chr14	56471859	56472518		chr1	157128423	157129070		chr15	79246715	79247358		chr11	94011539	94012575		chr11	68825858	68825858		chr2	122196203	122196203		chr12	42000288	42001215							chr11	78476063	78476345		chr1	129723783	129724210
chr14	56492521	56493334		chr1	157140549	157141033		chr15	79349027	79350398		chr11	94020415	94021236		chr11	68902004	68902004		chr2	123971523	123971523		chr12	45429798	45431232							chr11	78482089	78482536		chr1	130037670	130037997
chr14	58351370	58352081		chr1	157285783	157286247		chr15	79488728	79490073		chr11	94024087	94025102		chr11	68908564	68908564		chr2	124230567	124230567		chr12	45866246	45866857							chr11	78564914	78565389		chr1	130119938	130120249
chr14	58529157	58529712		chr1	157363733	157364068		chr15	79501077	79501621		chr11	94072409	94072982		chr11	68912372	68912372		chr2	124331940	124331940		chr12	45873187	45873780							chr11	78639741	78640329		chr1	130178381	130178719
chr14	58720044	58720597		chr1	157384297	157384848		chr15	79989530	79990470		chr11	94189027	94189388		chr11	69139747	69139747		chr2	124463029	124463029		chr12	46174729	46175344							chr11	78959830	78960265		chr1	130221416	130221761
chr14	60329723	60330112		chr1	157411904	157412260		chr15	80084979	80086712		chr11	94850852	94851425		chr11	69187255	69187255		chr2	125313922	125313922		chr12	50485977	50486813							chr11	79067902	79068474		chr1	130265263	130265669
chr14	60355618	60356348		chr1	157588106	157588829		chr15	80094237	80095097		chr11	94946126	94946538		chr11	69209504	69209504		chr2	125530840	125530840		chr12	51749225	51750117							chr11	79406949	79407357		chr1	130317036	130317401
chr14	60836518	60836971		chr1	157631990	157632373		chr15	81229809	81230920		chr11	94987704	94988579		chr11	69215122	69215122		chr2	125973644	125973644		chr12	52693960	52695384							chr11	79473622	79474301		chr1	130488983	130489482
chr14	60883713	60884456		chr1	157639043	157639519		chr15	81348356	81348988		chr11	95172524	95173172		chr11	69218057	69218057		chr2	126378282	126378282		chr12	53440471	53440987							chr11	79775642	79776366		chr1	130717194	130717464
chr14	61272795	61273150		chr1	157709983	157710507		chr15	81701965	81703333		chr11	95274939	95275310		chr11	69222390	69222390		chr2	126824044	126824044		chr12	55169049	55170222							chr11	79805950	79806853		chr1	130720737	130721167
chr14	61576498	61577258		chr1	157932905	157933408		chr15	81877815	81878275		chr11	95406156	95406743		chr11	69223373	69223373		chr2	126934856	126934856		chr12	55200948	55201754							chr11	79849037	79849398		chr1	130729137	130729546
chr14	61623858	61624621		chr1	157936581	157937275		chr15	81900188	81901085		chr11	95482805	95483543		chr11	69226548	69226548		chr2	127122093	127122093		chr12	55303484	55304760							chr11	79894253	79894917		chr1	130771867	130772300
chr14	62148385	62148840		chr1	158159555	158159998		chr15	82077460	82078340		chr11	95565236	95566082		chr11	69226866	69226866		chr2	127431060	127431060		chr12	55458704	55459465							chr11	79951215	79951701		chr1	130840308	130840566
chr14	62221811	62222300		chr1	158171741	158172397		chr15	82979503	82980709		chr11	95573799	95574282		chr11	69232262	69232262		chr2	127433324	127433324		chr12	55462480	55464141							chr11	79997019	79998090		chr1	130974874	130975158
chr14	62864586	62864947		chr1	158193451	158193880		chr15	83074692	83075253		chr11	95632909	95633354		chr11	69392811	69392811		chr2	127540687	127540687		chr12	55464420	55465149							chr11	80022224	80022932		chr1	131140884	131141244
chr14	63593897	63594206		chr1	158311366	158311662		chr15	83197184	83198223		chr11	95666722	95667448		chr11	69405917	69405917		chr2	127665300	127665300		chr12	55465178	55465854							chr11	80191307	80191752		chr1	131387716	131388034
chr14	64119092	64119735		chr1	158417512	158418089		chr15	83916732	83917239		chr11	95842029	95842952		chr11	69470360	69470360		chr2	127963655	127963655		chr12	55973119	55973982							chr11	80196504	80197011		chr1	131398357	131398663
chr14	64120261	64121271		chr1	158435270	158435622		chr15	84495452	84496587		chr11	95843639	95844502		chr11	69479641	69479641		chr2	128037663	128037663		chr12	56085785	56086305							chr11	80241786	80242311		chr1	131723504	131723913
chr14	64204949	64205598		chr1	158470258	158470736		chr15	84659730	84660340		chr11	95852059	95853033		chr11	69481404	69481404		chr2	128091286	128091286		chr12	56699641	56700304							chr11	80289937	80290445		chr1	131739902	131740346
chr14	64224568	64225286		chr1	158561018	158561556		chr15	85455974	85456525		chr11	95867677	95869337		chr11	69482436	69482436		chr2	128098609	128098609		chr12	57452214	57452707							chr11	82577403	82578106		chr1	131815976	131816291
chr14	64300335	64300835		chr1	158563134	158563775		chr15	85689630	85690604		chr11	95879143	95879766		chr11	69500131	69500131		chr2	128199528	128199528		chr12	57620676	57621152							chr11	82594383	82594930		chr1	132063866	132064225
chr14	64331833	64332332		chr1	158570641	158571178		chr15	87728996	87729591		chr11	95936463	95937609		chr11	69500614	69500614		chr2	128223684	128223684		chr12	57637672	57638881							chr11	83084563	83085568		chr1	132089310	132089583
chr14	65027037	65027612		chr1	158598617	158600314		chr15	88539051	88540374		chr11	96051319	96052046		chr11	69503530	69503530		chr2	128638866	128638866		chr12	57712553	57713318							chr11	83104854	83105495		chr1	132239019	132239280
chr14	65187472	65187781		chr1	158606223	158606754		chr15	88667510	88668870		chr11	96112151	96112726		chr11	69509401	69509401		chr2	128668783	128668783		chr12	57713568	57714315							chr11	83112283	83112801		chr1	132246862	132247233
chr14	65207961	65209333		chr1	158660834	158661459		chr15	88691961	88693203		chr11	96558125	96558511		chr11	69518794	69518794		chr2	128887635	128887635		chr12	57797196	57797768							chr11	83115865	83116472		chr1	132268754	132269204
chr14	65213459	65214721		chr1	158671797	158672651		chr15	88696400	88699179		chr11	96574368	96575633		chr11	69520419	69520419		chr2	128992861	128992861		chr12	58643452	58644214							chr11	83285650	83286823		chr1	132358846	132359211
chr14	65268624	65269221		chr1	158682376	158682981		chr15	88749718	88750227		chr11	96648098	96648804		chr11	69521640	69521640		chr2	129003516	129003516		chr12	58677145	58677753							chr11	83942976	83943441		chr1	132444582	132444804
chr14	66921514	66922206		chr1	158886271	158887159		chr15	88812821	88813737		chr11	96683897	96684703		chr11	69523034	69523034		chr2	129004506	129004506		chr12	59313296	59315040							chr11	83992763	83993105		chr1	132472600	132472833
chr14	68293633	68294129		chr1	158978486	158979078		chr15	88953125	88953934		chr11	96690609	96692050		chr11	69523432	69523432		chr2	129071915	129071915		chr12	60938751	60939244							chr11	84326871	84327499		chr1	132530553	132530932
chr14	68378703	68379181		chr1	159006193	159006897		chr15	89007447	89008033		chr11	96723173	96723643		chr11	69526975	69526975		chr2	129095128	129095128		chr12	65837577	65838563							chr11	84683348	84684919		chr1	132588495	132588793
chr14	68700912	68701421		chr1	159007064	159007760		chr15	89240261	89240940		chr11	96760469	96761590		chr11	69598512	69598512		chr2	129413501	129413501		chr12	66067262	66067951							chr11	84693184	84694035		chr1	132680721	132681195
chr14	69902896	69903417		chr1	159009199	159010031		chr15	89421690	89422733		chr11	96796100	96796724		chr11	69616287	69616287		chr2	129521701	129521701		chr12	66135156	66135688							chr11	84953588	84954144		chr1	132683609	132683890
chr14	70132133	70133095		chr1	159011532	159012542		chr15	91029613	91030287		chr11	96816897	96818069		chr11	69690744	69690744		chr2	129528175	129528175		chr12	66136789	66137264							chr11	85048154	85049032		chr1	132693467	132693986
chr14	70506469	70507091		chr1	159016091	159017239		chr15	92352007	92352558		chr11	96824885	96825496		chr11	69694532	69694532		chr2	129624280	129624280		chr12	67385326	67385676							chr11	85124442	85125012		chr1	132734876	132735333
chr14	70751653	70752714		chr1	159388379	159389411		chr15	92836068	92836939		chr11	96843478	96844071		chr11	69727597	69727597		chr2	129625805	129625805		chr12	68159971	68160983							chr11	85165828	85166980		chr1	132771655	132772064
chr14	70999614	70999993		chr1	159483175	159483616		chr15	95680077	95680552		chr11	96883011	96883921		chr11	69728725	69728725		chr2	129707626	129707626		chr12	70342735	70343414							chr11	86014370	86015175		chr1	132773431	132773980
chr14	71022614	71023435		chr1	159675646	159676143		chr15	96074573	96075738		chr11	96886946	96887820		chr11	69729340	69729340		chr2	130705817	130705817		chr12	70822070	70822409							chr11	86070840	86071429		chr1	132823118	132823360
chr14	71034110	71035252		chr1	159688397	159688868		chr15	96088124	96088783		chr11	97049003	97050306		chr11	69729734	69729734		chr2	130784886	130784886		chr12	70822521	70823000							chr11	86171544	86172134		chr1	132876029	132876504
chr14	71035262	71036960		chr1	159987089	159987545		chr15	96163666	96164328		chr11	97140706	97141351		chr11	69730155	69730155		chr2	130921905	130921905		chr12	71211777	71212252							chr11	86297488	86298448		chr1	132949862	132950183
chr14	73654199	73654561		chr1	160526978	160527621		chr15	97199464	97200006		chr11	97143506	97143956		chr11	69733592	69733592		chr2	131024152	131024152		chr12	71769203	71769532							chr11	86358052	86358879		chr1	132956778	132957263
chr14	75767134	75767768		chr1	160584268	160584625		chr15	97206479	97207733		chr11	97148279	97148869		chr11	69749033	69749033		chr2	131058418	131058418		chr12	72018293	72019131							chr11	86496950	86497858		chr1	133009178	133009516
chr14	75904945	75905480		chr1	160600271	160600834		chr15	97423947	97425129		chr11	97150678	97151195		chr11	69761732	69761732		chr2	131069763	131069763		chr12	72026325	72026785							chr11	86550928	86551391		chr1	133012479	133012863
chr14	76248393	76250256		chr1	160774688	160775144		chr15	98765615	98766327		chr11	97171384	97171948		chr11	69780314	69780314		chr2	131507354	131507354		chr12	72037201	72037896							chr11	86570789	86571917		chr1	133015647	133015980
chr14	76666949	76667337		chr1	160883562	160884151		chr15	98783054	98784353		chr11	97176680	97177372		chr11	69781308	69781308		chr2	131591518	131591518		chr12	72342382	72342840							chr11	86849791	86849981		chr1	133018645	133018917
chr14	76887158	76887683		chr1	161065318	161065869		chr15	98823291	98824269		chr11	97273401	97274162		chr11	69828745	69828745		chr2	131673422	131673422		chr12	72343248	72344514							chr11	86887290	86887940		chr1	133052043	133052395
chr14	76903861	76904670		chr1	161326492	161327229		chr15	99702819	99703752		chr11	97350830	97351742		chr11	70042611	70042611		chr2	131870466	131870466		chr12	72344542	72345761							chr11	86899976	86900521		chr1	133078244	133078683
chr14	76904795	76906302		chr1	161454083	161454640		chr15	100304153	100304991		chr11	97393011	97393526		chr11	70046263	70046263		chr2	131959308	131959308		chr12	72411194	72411621							chr11	86940213	86940893		chr1	133096638	133096983
chr14	76915271	76915970		chr1	161496133	161496633		chr15	100458099	100458815		chr11	97487751	97488724		chr11	70047675	70047675		chr2	132473147	132473147		chr12	73170684	73172389							chr11	87217521	87218758		chr1	133104086	133104562
chr14	77098387	77099111		chr1	161713994	161714316		chr15	100869806	100870400		chr11	97490882	97491535		chr11	70265558	70265558		chr2	132475160	132475160		chr12	73185436	73186439							chr11	87235943	87236910		chr1	133142482	133142827
chr14	77140061	77140468		chr1	161841054	161841607		chr15	100912168	100913349		chr11	97496667	97497455		chr11	70342324	70342324		chr2	132527640	132527640		chr12	73509371	73509981							chr11	87239715	87241027		chr1	133143062	133143304
chr14	77429552	77429795		chr1	161991969	161992575		chr15	101063435	101064681		chr11	97517247	97519306		chr11	70376314	70376314		chr2	133104590	133104590		chr12	73739063	73739476							chr11	87256878	87257440		chr1	133156888	133157337
chr14	77488680	77489113		chr1	162011076	162011633		chr15	101114073	101115242		chr11	97520039	97520580		chr11	70428742	70428742		chr2	134282157	134282157		chr12	73743472	73744146							chr11	87261429	87261824		chr1	133166720	133167267
chr14	77650330	77651066		chr1	162114553	162115086		chr15	102080807	102081655		chr11	97520678	97524500		chr11	70456758	70456758		chr2	134786371	134786371		chr12	73744435	73745460							chr11	87262270	87262909		chr1	133187239	133187512
chr14	77919152	77919601		chr1	162124894	162125447		chr15	102161920	102162577		chr11	97524903	97525933		chr11	70462276	70462276		chr2	134898734	134898734		chr12	73749866	73750545							chr11	87267174	87267655		chr1	133225749	133226114
chr14	78247743	78248435		chr1	162161076	162161551		chr15	102229461	102230507		chr11	97525943	97526668		chr11	70462971	70462971		chr2	135370740	135370740		chr12	73769596	73770196							chr11	87275953	87276451		chr1	133444902	133445310
chr14	78397590	78397952		chr1	162307759	162308108		chr15	102348004	102349537		chr11	97532062	97533092		chr11	70464545	70464545		chr2	135385199	135385199		chr12	73770657	73771309							chr11	87285034	87285296		chr1	133445580	133445887
chr14	78688542	78689294		chr1	162329569	162329987		chr15	102761883	102762676		chr11	97534375	97534989		chr11	70470222	70470222		chr2	135386044	135386044		chr12	73782463	73783109							chr11	87452623	87453263		chr1	133451685	133452003
chr14	79170184	79170602		chr1	162491473	162491927		chr15	103348921	103350879		chr11	97542835	97543776		chr11	70501467	70501467		chr2	135440752	135440752		chr12	73785118	73785819							chr11	87661241	87661826		chr1	133496892	133497235
chr14	79418329	79418769		chr1	162644703	162645237		chr16	3908246	3909255		chr11	97557897	97558477		chr11	70755029	70755029		chr2	135482464	135482464		chr12	73786011	73786385							chr11	87666261	87666962		chr1	133509997	133510350
chr14	83372562	83373055		chr1	162688273	162688815		chr16	4077334	4078247		chr11	97559893	97560609		chr11	70756269	70756269		chr2	135614893	135614893		chr12	73834023	73834762							chr11	87799810	87800282		chr1	133554717	133555165
chr14	83408276	83408867		chr1	162773705	162774099		chr16	5049355	5050361		chr11	97560907	97561799		chr11	70789947	70789947		chr2	136201268	136201268		chr12	74018119	74018558							chr11	87800785	87801326		chr1	133598019	133598439
chr14	86795647	86796305		chr1	162784497	162785001		chr16	5203266	5204504		chr11	97564246	97564855		chr11	70790879	70790879		chr2	136567406	136567406		chr12	74040766	74041513							chr11	87860139	87861412		chr1	133604783	133605247
chr14	89785251	89785712		chr1	162793126	162793575		chr16	5233468	5234104		chr11	97605970	97606819		chr11	70791189	70791189		chr2	136616463	136616463		chr12	74046617	74047259							chr11	87865865	87866290		chr1	133608874	133609377
chr14	93225848	93226237		chr1	163072480	163073258		chr16	7404500	7405520		chr11	97643229	97644082		chr11	70846953	70846953		chr2	136924283	136924283		chr12	74145226	74146068							chr11	87867979	87868642		chr1	133611586	133611846
chr14	99438099	99438948		chr1	163090150	163090856		chr16	8636950	8638583		chr11	97662845	97663524		chr11	71809569	71809569		chr2	136942205	136942205		chr12	74146116	74147813							chr11	87872530	87872997		chr1	133662044	133662569
chr14	99506848	99507385		chr1	163100697	163101329		chr16	8686148	8687650		chr11	97665096	97665598		chr11	72265651	72265651		chr2	137053387	137053387		chr12	74646094	74647356							chr11	88017452	88018141		chr1	133742867	133743360
chr14	99618998	99619501		chr1	163110668	163111297		chr16	8792172	8792624		chr11	97667196	97668104		chr11	72390196	72390196		chr2	137381907	137381907		chr12	74685653	74686619							chr11	88396623	88397461		chr1	133763697	133764020
chr14	99738827	99739922		chr1	163125527	163126105		chr16	9149275	9150332		chr11	97669776	97670411		chr11	72585148	72585148		chr2	137620852	137620852		chr12	75098174	75098691							chr11	88485996	88486429		chr1	133779297	133779858
chr14	100683475	100684056		chr1	163144493	163145126		chr16	10358056	10358657		chr11	97744659	97746045		chr11	72832491	72832491		chr2	138152420	138152420		chr12	75226884	75227513							chr11	88520198	88520636		chr1	133780350	133780715
chr14	102175770	102176412		chr1	163216761	163217338		chr16	11203005	11203823		chr11	97767154	97767763		chr11	72844588	72844588		chr2	138163880	138163880		chr12	75904769	75905544							chr11	88710063	88710300		chr1	133801980	133802468
chr14	103935606	103935895		chr1	163320192	163320664		chr16	11254054	11254940		chr11	97810862	97811664		chr11	73012497	73012497		chr2	139537629	139537629		chr12	76835840	76836674							chr11	88725935	88726498		chr1	133834339	133834615
chr14	106027826	106028364		chr1	163330209	163330732		chr16	11359471	11360500		chr11	97819884	97820375		chr11	73012909	73012909		chr2	139566768	139566768		chr12	76919654	76920469							chr11	88758795	88759328		chr1	133878124	133878679
chr14	106258184	106259436		chr1	163617637	163618165		chr16	13748809	13749344		chr11	97844504	97845396		chr11	74433185	74433185		chr2	139903619	139903619		chr12	77505308	77507141							chr11	88792862	88793584		chr1	133879329	133879875
chr14	106260078	106260556		chr1	163678254	163678758		chr16	13749913	13751025		chr11	97880536	97880991		chr11	74486697	74486697		chr2	140015619	140015619		chr12	77752646	77754152							chr11	88816503	88817036		chr1	133891736	133892072
chr14	106295479	106296204		chr1	163893093	163893552		chr16	13780513	13781159		chr11	97887757	97888485		chr11	74651358	74651358		chr2	140502732	140502732		chr12	77756917	77758104							chr11	88860329	88861002		chr1	133911332	133911762
chr14	106319658	106320525		chr1	163898999	163899580		chr16	13785909	13786756		chr11	97897178	97897996		chr11	74652056	74652056		chr2	141080446	141080446		chr12	77922825	77923448							chr11	88921644	88922394		chr1	133927226	133927456
chr14	118531581	118532253		chr1	163906319	163907316		chr16	13902855	13903957		chr11	98063792	98064633		chr11	74657573	74657573		chr2	141092667	141092667		chr12	77923584	77924087							chr11	88967037	88967627		chr1	133943000	133943338
chr14	118873251	118873936		chr1	163929902	163930513		chr16	13940497	13941317		chr11	98158774	98159956		chr11	74710558	74710558		chr2	141377523	141377523		chr12	78062351	78063099							chr11	89863987	89864388		chr1	134013241	134013555
chr14	119376383	119377147		chr1	164243680	164244151		chr16	14021205	14021919		chr11	98159996	98160668		chr11	74710779	74710779		chr2	141821085	141821085		chr12	79071214	79071595							chr11	90499022	90499680		chr1	134017763	134018190
chr14	120876432	120877588		chr1	164289397	164289843		chr16	15636905	15638363		chr11	98299901	98300585		chr11	74990078	74990078		chr2	142943415	142943415		chr12	79327703	79328133							chr11	90558712	90559058		chr1	134036621	134037107
chr14	121309528	121310231		chr1	164497563	164498048		chr16	16088382	16088892		chr11	98307803	98308488		chr11	75003897	75003897		chr2	142950779	142950779		chr12	80214437	80215053							chr11	93746831	93747633		chr1	134052336	134052661
chr14	121778541	121779402		chr1	164595242	164595619		chr16	16212981	16214019		chr11	98318572	98319577		chr11	75008817	75008817		chr2	143429942	143429942		chr12	80218247	80218529							chr11	93816897	93817696		chr1	134053940	134054364
chr14	121905330	121906159		chr1	164810070	164810573		chr16	16302643	16303384		chr11	98543380	98544126		chr11	75213788	75213788		chr2	143446801	143446801		chr12	80231404	80232253							chr11	93829388	93830053		chr1	134062557	134062905
chr14	122131258	122131834		chr1	164825963	164826427		chr16	17219889	17221045		chr11	98603212	98603933		chr11	75268239	75268239		chr2	143982995	143982995		chr12	81360196	81361266							chr11	93856904	93857327		chr1	134088792	134089137
chr14	122277316	122278281		chr1	165000683	165001094		chr16	17619154	17620192		chr11	98624606	98625185		chr11	75281513	75281513		chr2	144015799	144015799		chr12	81619103	81621347							chr11	94072550	94072997		chr1	134097006	134097466
chr14	122505830	122506510		chr1	165080480	165081099		chr16	17759386	17759957		chr11	98636421	98637002		chr11	75465254	75465254		chr2	144152588	144152588		chr12	81793157	81794282							chr11	94182912	94183751		chr1	134107602	134108055
chr14	122624493	122625148		chr1	165957597	165957952		chr16	17884100	17884793		chr11	98670783	98671390		chr11	75467715	75467715		chr2	144244052	144244052		chr12	81858149	81859053							chr11	94189032	94189467		chr1	134108554	134109125
chr14	122654504	122655915		chr1	166068651	166069416		chr16	17921470	17922784		chr11	98786710	98788225		chr11	75469529	75469529		chr2	144541097	144541097		chr12	81859447	81860982							chr11	94201556	94201896		chr1	134130240	134130484
chr14	122657294	122657975		chr1	166114331	166115118		chr16	18724716	18725279		chr11	98802581	98803916		chr11	75520583	75520583		chr2	145614939	145614939		chr12	81860987	81861615							chr11	94903515	94903824		chr1	134133029	134133546
chr14	122666817	122667287		chr1	166245291	166245807		chr16	18876254	18878451		chr11	98815961	98816618		chr11	75529594	75529594		chr2	145692111	145692111		chr12	82099560	82100293							chr11	95198025	95198595		chr1	134134196	134134488
chr14	122804960	122806167		chr1	166246777	166247296		chr16	20362060	20362841		chr11	98816659	98817146		chr11	75580638	75580638		chr2	145888443	145888443		chr12	82688407	82688978							chr11	95274914	95275309		chr1	134151065	134151360
chr14	122815236	122815952		chr1	166272259	166272736		chr16	20548060	20549224		chr11	98820771	98821918		chr11	75993140	75993140		chr2	146042145	146042145		chr12	82689104	82689413							chr11	95418354	95418752		chr1	134157594	134158023
chr14	122833226	122833881		chr1	166296802	166297366		chr16	20610371	20611048		chr11	98823689	98826574		chr11	76023540	76023540		chr2	146047552	146047552		chr12	82881244	82881892							chr11	95447378	95447880		chr1	134184637	134185014
chr14	122866743	122868643		chr1	166675036	166675545		chr16	20651284	20652168		chr11	98826876	98827456		chr11	76100947	76100947		chr2	146125987	146125987		chr12	82903415	82904057							chr11	95527805	95528613		chr1	134187589	134187832
chr15	4844998	4845404		chr1	166800682	166801238		chr16	20838150	20838669		chr11	98923028	98923757		chr11	76180446	76180446		chr2	146128235	146128235		chr12	83717919	83718794							chr11	95719611	95720414		chr1	134189295	134189968
chr15	6572484	6572779		chr1	166828853	166829493		chr16	21995307	21996426		chr11	98995388	98996565		chr11	76220532	76220532		chr2	146292606	146292606		chr12	84826742	84828387							chr11	95737575	95737989		chr1	134202849	134203187
chr15	6578569	6579086		chr1	166835064	166835799		chr16	22015590	22015979		chr11	99002751	99003451		chr11	76437186	76437186		chr2	146451028	146451028		chr12	85292119	85292765							chr11	95868079	95869123		chr1	134209199	134209596
chr15	6614016	6614488		chr1	166929563	166930118		chr16	22139564	22140393		chr11	100132802	100133378		chr11	77161772	77161772		chr2	146457117	146457117		chr12	85348553	85349001							chr11	95895943	95896303		chr1	134227895	134228345
chr15	7066557	7067402		chr1	167050409	167050979		chr16	22857011	22858454		chr11	100135896	100136597		chr11	77305161	77305161		chr2	146487240	146487240		chr12	85368137	85368908							chr11	95926506	95927223		chr1	134247667	134247934
chr15	7231206	7231719		chr1	167062549	167062940		chr16	23099536	23101134		chr11	100138926	100139716		chr11	77306631	77306631		chr2	146498724	146498724		chr12	85371294	85371671							chr11	95936710	95938009		chr1	134252318	134252734
chr15	7481387	7481693		chr1	167182162	167182592		chr16	23107115	23108803		chr11	100148108	100148816		chr11	77321181	77321181		chr2	146649324	146649324		chr12	85430327	85430765							chr11	96482534	96482840		chr1	134264057	134264542
chr15	8040689	8041154		chr1	167219893	167220473		chr16	23113991	23115020		chr11	100180829	100181329		chr11	77321871	77321871		chr2	146660245	146660245		chr12	85527163	85527901							chr11	96484016	96484539		chr1	134286861	134287215
chr15	9064605	9065088		chr1	167250350	167251216		chr16	23127467	23128581		chr11	100181394	100182046		chr11	77487144	77487144		chr2	146663504	146663504		chr12	85559142	85559886							chr11	96491047	96491343		chr1	134366154	134366520
chr15	10591656	10592237		chr1	167513629	167514250		chr16	23988601	23989287		chr11	100237245	100237758		chr11	77493759	77493759		chr2	146664580	146664580		chr12	86216465	86218100							chr11	96574415	96575324		chr1	134369101	134369414
chr15	10598065	10598684		chr1	167585135	167585642		chr16	24517728	24518234		chr11	100247669	100248434		chr11	77500667	77500667		chr2	146741997	146741997		chr12	86590875	86591314							chr11	96638654	96639382		chr1	134417294	134417823
chr15	10653192	10653769		chr1	167588655	167589203		chr16	24875664	24876202		chr11	100250964	100251773		chr11	77501201	77501201		chr2	146746863	146746863		chr12	86741153	86741461							chr11	96650143	96650831		chr1	134420415	134420827
chr15	11513787	11514322		chr1	167590613	167591360		chr16	25516905	25517758		chr11	100258137	100259658		chr11	77532840	77532840		chr2	146837395	146837395		chr12	86749119	86749623							chr11	96723184	96723681		chr1	134422429	134422895
chr15	11925525	11926138		chr1	167608894	167609762		chr16	25524521	25525772		chr11	100406551	100407183		chr11	77534490	77534490		chr2	146859018	146859018		chr12	86940383	86941266							chr11	96882988	96883934		chr1	134491220	134491607
chr15	12637977	12638462		chr1	167666149	167666775		chr16	29579157	29579852		chr11	100411144	100411960		chr11	77576822	77576822		chr2	147015428	147015428		chr12	87087238	87088643							chr11	97141992	97142268		chr1	134505651	134506202
chr15	16668799	16669169		chr1	167701545	167702558		chr16	29657569	29658432		chr11	100420769	100421175		chr11	77690303	77690303		chr2	147118708	147118708		chr12	87796967	87797864							chr11	97143490	97143943		chr1	134574669	134575097
chr15	25261653	25262560		chr1	167705592	167706392		chr16	29682486	29684146		chr11	100480319	100481328		chr11	77698432	77698432		chr2	147731474	147731474		chr12	87798039	87799006							chr11	97148205	97148746		chr1	134617019	134617343
chr15	25343884	25344897		chr1	167710430	167711384		chr16	30065104	30065696		chr11	100574603	100575763		chr11	77698937	77698937		chr2	147794585	147794585		chr12	87799058	87803210							chr11	97171198	97171949		chr1	134655111	134655912
chr15	25669864	25670551		chr1	167783596	167784327		chr16	30510532	30511074		chr11	100607840	100608375		chr11	77707441	77707441		chr2	147855149	147855149		chr12	87810866	87811694							chr11	97176671	97177588		chr1	134667974	134668357
chr15	25684033	25684840		chr1	167932528	167933746		chr16	30512333	30513717		chr11	100632144	100632648		chr11	77719755	77719755		chr2	148524466	148524466		chr12	88019585	88020630							chr11	97189516	97189905		chr1	134698942	134699440
chr15	25699388	25700039		chr1	168029688	168030411		chr16	30522334	30523374		chr11	100800545	100801409		chr11	77720528	77720528		chr2	148700727	148700727		chr12	88167114	88168391							chr11	97269414	97269902		chr1	134740229	134740588
chr15	25703227	25704351		chr1	168083353	168084037		chr16	30587295	30588216		chr11	100980928	100981934		chr11	77851451	77851451		chr2	149029816	149029816		chr12	88271421	88272217							chr11	97393025	97393464		chr1	134831522	134831960
chr15	28000718	28001256		chr1	168084129	168085528		chr16	30820871	30821855		chr11	101016949	101017582		chr11	77886196	77886196		chr2	149624576	149624576		chr12	88628303	88628887							chr11	97459520	97460024		chr1	134835567	134835970
chr15	30312793	30313266		chr1	168090617	168091347		chr16	31326655	31327562		chr11	101092114	101092640		chr11	77971225	77971225		chr2	149765579	149765579		chr12	88629052	88629737							chr11	97460174	97460805		chr1	134865201	134865775
chr15	31460993	31461415		chr1	168212682	168213205		chr16	31890101	31891951		chr11	101195774	101196349		chr11	77977590	77977590		chr2	149808260	149808260		chr12	88640139	88640737							chr11	97490855	97491453		chr1	134867218	134867593
chr15	31516371	31516573		chr1	168249163	168249789		chr16	31947849	31948894		chr11	101303258	101304068		chr11	77978648	77978648		chr2	149809131	149809131		chr12	88640761	88641787							chr11	97506109	97506636		chr1	134879292	134879720
chr15	33984055	33984520		chr1	168290316	168290671		chr16	32002878	32003773		chr11	101325479	101327135		chr11	77995163	77995163		chr2	150483264	150483264		chr12	88784269	88784886							chr11	97514779	97515546		chr1	134909991	134910267
chr15	34167442	34167992		chr1	168668076	168668603		chr16	32247053	32247624		chr11	101429673	101430274		chr11	77995523	77995523		chr2	150491532	150491532		chr12	96933668	96934286							chr11	97517572	97518525		chr1	134935998	134936372
chr15	34297388	34298000		chr1	168724748	168725138		chr16	32312405	32313206		chr11	101442622	101443149		chr11	78002147	78002147		chr2	150561651	150561651		chr12	99829590	99830061							chr11	97522761	97523557		chr1	134948439	134948858
chr15	34672943	34673171		chr1	168751223	168751664		chr16	32608603	32609662		chr11	101451317	101452127		chr11	78002822	78002822		chr2	150782094	150782094		chr12	101202709	101204665							chr11	97564114	97564995		chr1	134984103	134984586
chr15	34754176	34754627		chr1	168894624	168895145		chr16	33380410	33381169		chr11	101463687	101464388		chr11	78059413	78059413		chr2	150863633	150863633		chr12	103520357	103521111							chr11	97606186	97606922		chr1	134997994	134998345
chr15	35867639	35868220		chr1	168932562	168932948		chr16	33400123	33400884		chr11	101464889	101466741		chr11	78075214	78075214		chr2	151838712	151838712		chr12	103836598	103837253							chr11	97627617	97628151		chr1	135012784	135012981
chr15	36538497	36539219		chr1	169142257	169142997		chr16	33844070	33844858		chr11	101471755	101472277		chr11	78105047	78105047		chr2	151855354	151855354		chr12	104479883	104480504							chr11	97637860	97639019		chr1	135022287	135022669
chr15	37168159	37168815		chr1	169150556	169151447		chr16	34095476	34096371		chr11	101474893	101475514		chr11	78157035	78157035		chr2	152003222	152003222		chr12	104563081	104563751							chr11	97643191	97644180		chr1	135042511	135042951
chr15	37906651	37907391		chr1	169152558	169154002		chr16	34175468	34176626		chr11	101486151	101486809		chr11	78211108	78211108		chr2	152049297	152049297		chr12	104770841	104771300							chr11	97654494	97654859		chr1	135074074	135074407
chr15	37989469	37990101		chr1	169200521	169202124		chr16	35146043	35146691		chr11	101487573	101489960		chr11	78249536	78249536		chr2	152552759	152552759		chr12	104924346	104924912							chr11	97660662	97662061		chr1	135077592	135078030
chr15	38222583	38223245		chr1	169208992	169209821		chr16	35587604	35588570		chr11	101503309	101503616		chr11	78268054	78268054		chr2	152563359	152563359		chr12	105239066	105239849							chr11	97702429	97702854		chr1	135122578	135122889
chr15	38403041	38403836		chr1	169219674	169220795		chr16	35769998	35770888		chr11	101506832	101506996		chr11	78297277	78297277		chr2	152598093	152598093		chr12	105711116	105711453							chr11	97744673	97746106		chr1	135161953	135162357
chr15	39560253	39560685		chr1	169267408	169268037		chr16	36071031	36072539		chr11	101518529	101519562		chr11	78311345	78311345		chr2	152933212	152933212		chr12	106116708	106117084							chr11	97808621	97809125		chr1	135203360	135203831
chr15	41183663	41184053		chr1	169299932	169300535		chr16	36649279	36649844		chr11	101519680	101520574		chr11	78338648	78338648		chr2	152994139	152994139		chr12	106152862	106153741							chr11	97856957	97857405		chr1	135203988	135204370
chr15	41490302	41490645		chr1	169323307	169324851		chr16	36874638	36875783		chr11	101524568	101525066		chr11	78354557	78354557		chr2	152996564	152996564		chr12	106183215	106183509							chr11	97887437	97888519		chr1	135207880	135208299
chr15	50870581	50870855		chr1	169344849	169345607		chr16	37539508	37540331		chr11	101526416	101527365		chr11	78640176	78640176		chr2	153172814	153172814		chr12	106320354	106320823							chr11	97892098	97892707		chr1	135210974	135211420
chr15	51833909	51834477		chr1	169378220	169378737		chr16	38471718	38472370		chr11	101529685	101530688		chr11	78829541	78829541		chr2	153196784	153196784		chr12	106545676	106546187							chr11	98054080	98055034		chr1	135213135	135213564
chr15	51985000	51985366		chr1	169427660	169428671		chr16	38558383	38559107		chr11	101534423	101535134		chr11	79092363	79092363		chr2	153323060	153323060		chr12	106574275	106576006							chr11	98062959	98064967		chr1	135223632	135224008
chr15	52997939	52998344		chr1	169496755	169497204		chr16	38562446	38563306		chr11	101557172	101558471		chr11	79849201	79849201		chr2	153395519	153395519		chr12	106691996	106692827							chr11	98126393	98126679		chr1	135250082	135250637
chr15	53174822	53175466		chr1	169565430	169566279		chr16	41633960	41634548		chr11	101593783	101594573		chr11	79902940	79902940		chr2	153410350	153410350		chr12	106863775	106866359							chr11	98299848	98300604		chr1	135277164	135277588
chr15	54577111	54577835		chr1	169567013	169567680		chr16	42305751	42306478		chr11	101633140	101634411		chr11	79949780	79949780		chr2	153420881	153420881		chr12	106869673	106870063							chr11	98305047	98305370		chr1	135278536	135279153
chr15	54903191	54904179		chr1	169568050	169568682		chr16	42781183	42782760		chr11	101638195	101638705		chr11	79950435	79950435		chr2	153448375	153448375		chr12	106870867	106871534							chr11	98448313	98448950		chr1	135282085	135282487
chr15	55099275	55099971		chr1	169574853	169575546		chr16	43385670	43386217		chr11	101646000	101647523		chr11	79953738	79953738		chr2	153467663	153467663		chr12	107409377	107409860							chr11	98543365	98544096		chr1	135506836	135507272
chr15	55149356	55149860		chr1	169599788	169600384		chr16	43801831	43802500		chr11	101757835	101758882		chr11	79954379	79954379		chr2	153468913	153468913		chr12	107685803	107686290							chr11	98670554	98671296		chr1	135510373	135510894
chr15	55708490	55709541		chr1	169712220	169712664		chr16	46500664	46501580		chr11	101771546	101772406		chr11	79956456	79956456		chr2	154163946	154163946		chr12	107686487	107686996							chr11	98724593	98725135		chr1	135609234	135609720
chr15	57966251	57967173		chr1	169845278	169845863		chr16	48309035	48309489		chr11	101786715	101787331		chr11	79967554	79967554		chr2	154242935	154242935		chr12	109153411	109154580							chr11	98768596	98769349		chr1	135612969	135613508
chr15	59223460	59223914		chr1	169872103	169872521		chr16	48435532	48436155		chr11	101789241	101790158		chr11	80224219	80224219		chr2	154249432	154249432		chr12	109154657	109155672							chr11	98820612	98821952		chr1	135632844	135633173
chr15	59815213	59815713		chr1	169995646	169996353		chr16	57121061	57122025		chr11	101995308	101996512		chr11	80290171	80290171		chr2	154252254	154252254		chr12	109512862	109513346							chr11	98885254	98885885		chr1	135792936	135793278
chr15	60671187	60671895		chr1	170144120	170144908		chr16	57243084	57244367		chr11	102109929	102110609		chr11	82619413	82619413		chr2	154253825	154253825		chr12	109544165	109545177							chr11	99091398	99092467		chr1	135807966	135808437
chr15	61826242	61826711		chr1	170306386	170307008		chr16	57606590	57607529		chr11	102110713	102111394		chr11	82689451	82689451		chr2	154291868	154291868		chr12	109556363	109557171							chr11	100180697	100181433		chr1	135933079	135933454
chr15	61842107	61842854		chr1	171389410	171389896		chr16	59471422	59472173		chr11	102158139	102159192		chr11	82713544	82713544		chr2	154905726	154905726		chr12	109940274	109941109							chr11	100181442	100182053		chr1	135942585	135942893
chr15	61844050	61844720		chr1	171425849	171426149		chr16	59545117	59545669		chr11	102170177	102170828		chr11	83116283	83116283		chr2	155048267	155048267		chr12	110291216	110291951							chr11	100183344	100184548		chr1	135945395	135945668
chr15	61863381	61863833		chr1	171600806	171601118		chr16	59565374	59565797		chr11	102172066	102172669		chr11	83755637	83755637		chr2	155333660	155333660		chr12	110305686	110306160							chr11	100216662	100217968		chr1	135949712	135950151
chr15	61924111	61924917		chr1	171847956	171848619		chr16	64884875	64885455		chr11	102176908	102177434		chr11	83777879	83777879		chr2	155395144	155395144		chr12	110306546	110306972							chr11	100302166	100302548		chr1	136003281	136003853
chr15	61963242	61963670		chr1	171849168	171849789		chr16	65649144	65649778		chr11	102177614	102178556		chr11	83881790	83881790		chr2	155563706	155563706		chr12	110691698	110692201							chr11	100333797	100334431		chr1	136007615	136007896
chr15	62790391	62790934		chr1	171880688	171881190		chr16	67652680	67653160		chr11	102179522	102180355		chr11	83943043	83943043		chr2	156170997	156170997		chr12	110698007	110698542							chr11	100388909	100389831		chr1	136016645	136017180
chr15	64873626	64873939		chr1	172066374	172066879		chr16	73096828	73097469		chr11	102180514	102182341		chr11	84632362	84632362		chr2	156251524	156251524		chr12	110764437	110765374							chr11	100406263	100407186		chr1	136018772	136019062
chr15	65090303	65090619		chr1	172148546	172149075		chr16	76319838	76320376		chr11	102183465	102183834		chr11	84632982	84632982		chr2	156275329	156275329		chr12	110765515	110767013							chr11	100480573	100481333		chr1	136048193	136048558
chr15	65580968	65581556		chr1	172222547	172223223		chr16	76321739	76322356		chr11	102184613	102185244		chr11	84642633	84642633		chr2	156316418	156316418		chr12	111061329	111061752							chr11	100483908	100484500		chr1	136051235	136051633
chr15	66273052	66273373		chr1	172407715	172408171		chr16	76539819	76540471		chr11	102188489	102188975		chr11	84771423	84771423		chr2	156516692	156516692		chr12	111139074	111140299							chr11	100573396	100574139		chr1	136085757	136085975
chr15	66800849	66801793		chr1	172543132	172543812		chr16	84735105	84736286		chr11	102189671	102190262		chr11	84953349	84953349		chr2	156621282	156621282		chr12	111147118	111149312							chr11	100599278	100600053		chr1	136093081	136093532
chr15	66902502	66903244		chr1	172562467	172562959		chr16	84769340	84770061		chr11	102190611	102191466		chr11	84996492	84996492		chr2	156668038	156668038		chr12	111173139	111174349							chr11	100870196	100871065		chr1	136098529	136099008
chr15	68194703	68195349		chr1	172831623	172832549		chr16	84778730	84780583		chr11	102192712	102193636		chr11	85000204	85000204		chr2	156970089	156970089		chr12	111425773	111426497							chr11	100943314	100944166		chr1	136113108	136113511
chr15	72398850	72399471		chr1	172922664	172923050		chr16	87208155	87208594		chr11	102195023	102195510		chr11	85054067	85054067		chr2	157012380	157012380		chr12	111517396	111518330							chr11	100948051	100948821		chr1	136140773	136141179
chr15	72520210	72520637		chr1	172926842	172927220		chr16	88720112	88720871		chr11	102236417	102238214		chr11	85166485	85166485		chr2	157074014	157074014		chr12	111975429	111976075							chr11	100980880	100981788		chr1	136178173	136178611
chr15	72851384	72852113		chr1	172937050	172937382		chr16	90165630	90166218		chr11	102238451	102238931		chr11	85869525	85869525		chr2	157154383	157154383		chr12	111976591	111977064							chr11	101114872	101115319		chr1	136187435	136188016
chr15	73363168	73363815		chr1	173040916	173041714		chr16	90297726	90298719		chr11	102254456	102255005		chr11	86400046	86400046		chr2	157202333	157202333		chr12	112614890	112615727							chr11	101139683	101140606		chr1	136228388	136228848
chr15	73906334	73906845		chr1	173048434	173048952		chr16	90437418	90438086		chr11	102268652	102270234		chr11	86400366	86400366		chr2	157244462	157244462		chr12	112625335	112625716							chr11	101176797	101177773		chr1	136236215	136236759
chr15	74044178	74044715		chr1	173150737	173152314		chr16	90934406	90935643		chr11	102291382	102291949		chr11	86400818	86400818		chr2	157312549	157312549		chr12	112625894	112626570							chr11	101278460	101278961		chr1	136265290	136265704
chr15	74366028	74366875		chr1	173168318	173169087		chr16	91010744	91012079		chr11	102417296	102417933		chr11	86505483	86505483		chr2	157666620	157666620		chr12	112667436	112668854							chr11	101412896	101414378		chr1	136296245	136296720
chr15	74785372	74786945		chr1	173186920	173187679		chr16	91333050	91333564		chr11	102440482	102441457		chr11	86506505	86506505		chr2	157674761	157674761		chr12	112723138	112724899							chr11	101443423	101443764		chr1	136332030	136332299
chr15	75708129	75708674		chr1	173194240	173194651		chr16	92475175	92476000		chr11	102443417	102444562		chr11	86807438	86807438		chr2	157783712	157783712		chr12	112909435	112910570							chr11	101450731	101451128		chr1	136347568	136347931
chr15	75832278	75833801		chr1	173290469	173292297		chr16	93907918	93908351		chr11	102680673	102681349		chr11	87172585	87172585		chr2	157793885	157793885		chr12	113299372	113299955							chr11	101465681	101466869		chr1	136391565	136391979
chr15	76137331	76138352		chr1	173309992	173310752		chr16	94747719	94748971		chr11	102681730	102682282		chr11	87257152	87257152		chr2	157978755	157978755		chr12	113382318	113383377							chr11	101488055	101488719		chr1	136415239	136415544
chr15	76341946	76342748		chr1	173317153	173317759		chr16	95315280	95315802		chr11	102963955	102964481		chr11	87262587	87262587		chr2	157980176	157980176		chr12	113384171	113385367							chr11	101488803	101489954		chr1	136420937	136421346
chr15	76447118	76448316		chr1	173349566	173350310		chr16	96349510	96350139		chr11	102973028	102973997		chr11	87276213	87276213		chr2	158003505	158003505		chr12	113826977	113827816							chr11	101503314	101503613		chr1	136533172	136533556
chr15	76729941	76730542		chr1	173400343	173400740		chr16	96366663	96367659		chr11	102977189	102978580		chr11	87284455	87284455		chr2	158303616	158303616		chr12	113883143	113883946							chr11	101506737	101506990		chr1	136535142	136535499
chr15	76901647	76902479		chr1	173409053	173409582		chr16	97984778	97985737		chr11	103002853	103003508		chr11	87285182	87285182		chr2	158382781	158382781		chr12	113917340	113918919							chr11	101518903	101519407		chr1	136538062	136538540
chr15	77166452	77167760		chr1	173433311	173434258		chr17	3084049	3084594		chr11	103128455	103129316		chr11	87409154	87409154		chr2	158417218	158417218		chr12	114123820	114125645							chr11	101519677	101520458		chr1	136570949	136571298
chr15	77185683	77186261		chr1	173464653	173465035		chr17	4163447	4163868		chr11	103267794	103268169		chr11	87452909	87452909		chr2	158615057	158615057		chr12	114128979	114129705							chr11	101526473	101527232		chr1	136601493	136602006
chr15	77188549	77189878		chr1	173494250	173494912		chr17	5052887	5053966		chr11	104149981	104151509		chr11	87550782	87550782		chr2	158838646	158838646		chr12	114166351	114166699							chr11	101593792	101594576		chr1	136637952	136638397
chr15	77718661	77719252		chr1	173496854	173497457		chr17	5439885	5440607		chr11	104154322	104155091		chr11	87562364	87562364		chr2	158912725	158912725		chr12	114188128	114189028							chr11	101633727	101634251		chr1	136642222	136642743
chr15	77950058	77950595		chr1	173629106	173629534		chr17	5848706	5849275		chr11	104156673	104157473		chr11	87569123	87569123		chr2	158945254	158945254		chr12	114378506	114379742							chr11	101645802	101646841		chr1	136726174	136726484
chr15	78411757	78412394		chr1	173745915	173746421		chr17	5853796	5854716		chr11	104166861	104167531		chr11	87572090	87572090		chr2	159060863	159060863		chr12	114439490	114439961							chr11	101758272	101758785		chr1	136750951	136751308
chr15	78857602	78858583		chr1	173755473	173756038		chr17	9360377	9361082		chr11	104170789	104171401		chr11	87661547	87661547		chr2	159244416	159244416		chr12	116208890	116209193							chr11	101901441	101901864		chr1	136857317	136857542
chr15	78859389	78860505		chr1	173756297	173756788		chr17	9395291	9395870		chr11	104171409	104172308		chr11	87779926	87779926		chr2	159885064	159885064		chr12	116855269	116856093							chr11	102046110	102046953		chr1	136885921	136886395
chr15	79356812	79358107		chr1	173904916	173905377		chr17	9861989	9862753		chr11	104303746	104304538		chr11	87866394	87866394		chr2	159937107	159937107		chr12	120031653	120032347							chr11	102091357	102091906		chr1	136926726	136927019
chr15	79757542	79759021		chr1	173930711	173931166		chr17	10548681	10549855		chr11	105945004	105946076		chr11	87867785	87867785		chr2	159939421	159939421		chr12	120085039	120085621							chr11	102109894	102110575		chr1	136959540	136959905
chr15	79906242	79907965		chr1	173954028	173954879		chr17	10558803	10560004		chr11	106077536	106078481		chr11	87868285	87868285		chr2	160186146	160186146		chr13	3360031	3360691							chr11	102161083	102161516		chr1	137002496	137002942
chr15	79910940	79911927		chr1	173976926	173977557		chr17	10566916	10567675		chr11	106133867	106134764		chr11	87869084	87869084		chr2	160223282	160223282		chr13	3610344	3611219							chr11	102172021	102172885		chr1	137005129	137005641
chr15	79921093	79922752		chr1	174049768	174050338		chr17	10625383	10626256		chr11	106361846	106363195		chr11	87869660	87869660		chr2	160297475	160297475		chr13	3618034	3618520							chr11	102181266	102182373		chr1	137006661	137007105
chr15	79963374	79964231		chr1	174073652	174074068		chr17	13102250	13103041		chr11	106474351	106474793		chr11	87881449	87881449		chr2	160482150	160482150		chr13	3622707	3623050							chr11	102190835	102191337		chr1	137009166	137009708
chr15	80087296	80089229		chr1	174092072	174092583		chr17	13185279	13185879		chr11	106530412	106530992		chr11	87881821	87881821		chr2	160850564	160850564		chr13	4336734	4337588							chr11	102238484	102238987		chr1	137026937	137027234
chr15	80534804	80535071		chr1	174147057	174147800		chr17	14830661	14831288		chr11	106534277	106534935		chr11	87900628	87900628		chr2	161022640	161022640		chr13	4572001	4572520							chr11	102254443	102255006		chr1	137028956	137029373
chr15	81200905	81201332		chr1	174173804	174174390		chr17	15384346	15385778		chr11	106554222	106554600		chr11	87952917	87952917		chr2	162070591	162070591		chr13	4825768	4826376							chr11	102268206	102270171		chr1	137033093	137033563
chr15	81296177	81297433		chr1	174177523	174178329		chr17	15517245	15518716		chr11	106583830	106584770		chr11	88121505	88121505		chr2	162138531	162138531		chr13	4830420	4830832							chr11	102291341	102292016		chr1	137050970	137051401
chr15	81348382	81348958		chr1	174235701	174236272		chr17	15636514	15637386		chr11	106584993	106586158		chr11	88312245	88312245		chr2	162484749	162484749		chr13	5693845	5694186							chr11	102401065	102401411		chr1	137068610	137068950
chr15	81352298	81354006		chr1	174239627	174240778		chr17	15814856	15815417		chr11	106649522	106650871		chr11	88396035	88396035		chr2	162754046	162754046		chr13	6640736	6641363							chr11	102417280	102418095		chr1	137152872	137153351
chr15	82731588	82732191		chr1	174241290	174243056		chr17	21202544	21202951		chr11	106782140	106782698		chr11	88486197	88486197		chr2	162857521	162857521		chr13	6641633	6642339							chr11	102465376	102465952		chr1	137155666	137156026
chr15	83078383	83079256		chr1	174254700	174255315		chr17	21586975	21587695		chr11	106860503	106861265		chr11	88579536	88579536		chr2	162860599	162860599		chr13	7172208	7172679							chr11	102494634	102495116		chr1	137158322	137158827
chr15	83342935	83343483		chr1	174256143	174257102		chr17	22255825	22256281		chr11	106873751	106874411		chr11	88802950	88802950		chr2	162877741	162877741		chr13	7632036	7632428							chr11	102785854	102787106		chr1	137164668	137164987
chr15	83555318	83556033		chr1	174263678	174264083		chr17	23722640	23723828		chr11	107050337	107050837		chr11	90252238	90252238		chr2	162878858	162878858		chr13	8023680	8024319							chr11	102807954	102808139		chr1	137264826	137265257
chr15	83916598	83917357		chr1	174287430	174288186		chr17	23907965	23908981		chr11	107071042	107072166		chr11	90548980	90548980		chr2	162887873	162887873		chr13	8901839	8902441							chr11	102878250	102878613		chr1	137348831	137349212
chr15	84063094	84063693		chr1	174294802	174295351		chr17	24210029	24210791		chr11	107138005	107138792		chr11	93476413	93476413		chr2	162892640	162892640		chr13	10775722	10776081							chr11	102889320	102890297		chr1	137357749	137358110
chr15	84452323	84452772		chr1	174339072	174339523		chr17	24300263	24300919		chr11	107213807	107214628		chr11	93810546	93810546		chr2	162893014	162893014		chr13	10895554	10896190							chr11	102916124	102916553		chr1	137436897	137437295
chr15	84659740	84660311		chr1	174340984	174341362		chr17	24843933	24844910		chr11	107215731	107216356		chr11	93857128	93857128		chr2	163143179	163143179		chr13	12197795	12199031							chr11	102963948	102964561		chr1	137441315	137441722
chr15	85295604	85295942		chr1	174342358	174342931		chr17	24986457	24987845		chr11	107273515	107274103		chr11	93857462	93857462		chr2	163289231	163289231		chr13	12353480	12353957							chr11	102973056	102973947		chr1	137464887	137465251
chr15	85696416	85696941		chr1	174411535	174412612		chr17	25022818	25024063		chr11	107274405	107274988		chr11	94077786	94077786		chr2	163720267	163720267		chr13	12611987	12612971							chr11	102976510	102978221		chr1	137567041	137567379
chr15	88564600	88565141		chr1	174420020	174420948		chr17	25031382	25032407		chr11	107296845	107297695		chr11	94147725	94147725		chr2	163890700	163890700		chr13	12981868	12982122							chr11	102993942	102994831		chr1	137567869	137568297
chr15	88667576	88668734		chr1	174431795	174432978		chr17	25320887	25322070		chr11	107302302	107302750		chr11	94463284	94463284		chr2	164244077	164244077		chr13	13005029	13005433							chr11	103060394	103061424		chr1	137572399	137572761
chr15	88696427	88698474		chr1	174458710	174459395		chr17	25376446	25377447		chr11	107310304	107310947		chr11	94506407	94506407		chr2	164277537	164277537		chr13	13017761	13018731							chr11	103273678	103274626		chr1	137596033	137596324
chr15	89283727	89284171		chr1	174462585	174463174		chr17	25410252	25411715		chr11	107325464	107325843		chr11	94515148	94515148		chr2	164526263	164526263		chr13	13019145	13019690							chr11	103305049	103305311		chr1	137597109	137597531
chr15	89308140	89308837		chr1	174492706	174493960		chr17	25910292	25911100		chr11	107330214	107330878		chr11	94538748	94538748		chr2	164649570	164649570		chr13	13019947	13021061							chr11	103325799	103326112		chr1	137616105	137616341
chr15	89978306	89978552		chr1	174524629	174525096		chr17	25928886	25929682		chr11	107331863	107332375		chr11	94852185	94852185		chr2	164680818	164680818		chr13	13023923	13024176							chr11	103558660	103559556		chr1	137649380	137649904
chr15	90886585	90886994		chr1	174549446	174549746		chr17	25960294	25961565		chr11	107340500	107341103		chr11	94868043	94868043		chr2	164783292	164783292		chr13	13875995	13876804							chr11	103772575	103772937		chr1	137656860	137657185
chr15	90908418	90908801		chr1	174562470	174563659		chr17	26078537	26079259		chr11	108770661	108771342		chr11	94902769	94902769		chr2	164891770	164891770		chr13	13930902	13931385							chr11	103781973	103782303		chr1	137677873	137678195
chr15	93228139	93228493		chr1	174580609	174581031		chr17	26644801	26646065		chr11	108971092	108971595		chr11	95120601	95120601		chr2	164987892	164987892		chr13	13952191	13952582							chr11	103815091	103815712		chr1	137684442	137684722
chr15	93302335	93302864		chr1	175253873	175254412		chr17	26685532	26686992		chr11	109220576	109221161		chr11	95172748	95172748		chr2	165047669	165047669		chr13	13953238	13953729							chr11	103827529	103828319		chr1	137685394	137685699
chr15	93351410	93352017		chr1	175269513	175270180		chr17	27053587	27054330		chr11	113544442	113544923		chr11	95246284	95246284		chr2	165453801	165453801		chr13	13954306	13955700							chr11	104150473	104151466		chr1	137686375	137686920
chr15	95497832	95498199		chr1	175307471	175308018		chr17	27178014	27178742		chr11	113570616	113572402		chr11	95275423	95275423		chr2	165626040	165626040		chr13	13956877	13957668							chr11	104303437	104304726		chr1	137707838	137708290
chr15	96009689	96010209		chr1	175319900	175320616		chr17	27976405	27977478		chr11	114432408	114433388		chr11	95685713	95685713		chr2	165633891	165633891		chr13	16191909	16193100							chr11	104411698	104412347		chr1	137725489	137725987
chr15	96028465	96029072		chr1	175328677	175329161		chr17	28044134	28044986		chr11	114553811	114554471		chr11	95737431	95737431		chr2	165635635	165635635		chr13	19039958	19041101							chr11	104987338	104987982		chr1	137743526	137744230
chr15	96084297	96084894		chr1	175386411	175386901		chr17	28216159	28218126		chr11	114555925	114556537		chr11	95817814	95817814		chr2	165683221	165683221		chr13	19228188	19228719							chr11	105042500	105043002		chr1	137747215	137747647
chr15	96163593	96164212		chr1	176099147	176099622		chr17	28730542	28731335		chr11	114691305	114691915		chr11	95818320	95818320		chr2	165700424	165700424		chr13	19229110	19229869							chr11	105817279	105817695		chr1	137761984	137762507
chr15	96472739	96473950		chr1	176399839	176400348		chr17	28921833	28922623		chr11	114734201	114734963		chr11	95818898	95818898		chr2	165703966	165703966		chr13	19230601	19231359							chr11	105898683	105899322		chr1	137779338	137779682
chr15	96517649	96518353		chr1	176483724	176484148		chr17	29144164	29145687		chr11	114960611	114961307		chr11	95842709	95842709		chr2	165720127	165720127		chr13	19714781	19715714							chr11	105926945	105927737		chr1	137841323	137841803
chr15	96529949	96531504		chr1	176525085	176525514		chr17	29182780	29183613		chr11	114962671	114963548		chr11	95852500	95852500		chr2	165724384	165724384		chr13	20182276	20182719							chr11	105944934	105946035		chr1	137842116	137842655
chr15	97206853	97207627		chr1	176929893	176930302		chr17	29193163	29194999		chr11	114964649	114965272		chr11	95852859	95852859		chr2	165805021	165805021		chr13	20182837	20183581							chr11	106054467	106055387		chr1	137855005	137855444
chr15	97214040	97214668		chr1	177229683	177230096		chr17	29217714	29218612		chr11	115324587	115325224		chr11	95864945	95864945		chr2	165807168	165807168		chr13	21559830	21560514							chr11	106077508	106078542		chr1	137942380	137942839
chr15	97424094	97425170		chr1	177599204	177599566		chr17	29323236	29324673		chr11	115397383	115398078		chr11	95866379	95866379		chr2	165826485	165826485		chr13	21570676	21571088							chr11	106134014	106134914		chr1	137944040	137944322
chr15	97820548	97821066		chr1	177741743	177742155		chr17	29534671	29535492		chr11	115425264	115426019		chr11	95870417	95870417		chr2	165837788	165837788		chr13	21992019	21992350							chr11	106348907	106349581		chr1	137948087	137948372
chr15	98467375	98467902		chr1	177853961	177854404		chr17	29535977	29536883		chr11	115473845	115474561		chr11	95908263	95908263		chr2	165892145	165892145		chr13	21992485	21992862							chr11	106361801	106364927		chr1	137972737	137973038
chr15	98760329	98761880		chr1	177866350	177866995		chr17	29587708	29589163		chr11	115488955	115489783		chr11	95909496	95909496		chr2	165982408	165982408		chr13	22254048	22254204							chr11	106474368	106474856		chr1	138012643	138013132
chr15	98783584	98784381		chr1	178153262	178153793		chr17	29600678	29601410		chr11	115626432	115627023		chr11	95926110	95926110		chr2	166020172	166020172		chr13	22260079	22260656							chr11	106583867	106584768		chr1	138056455	138056782
chr15	98823166	98824654		chr1	178261455	178261947		chr17	29990936	29993428		chr11	115684911	115685430		chr11	95973199	95973199		chr2	166084532	166084532		chr13	23078683	23079116							chr11	106640661	106641417		chr1	138066744	138067211
chr15	98924005	98924684		chr1	178588777	178589092		chr17	31193987	31194936		chr11	115691714	115692282		chr11	95986084	95986084		chr2	166181138	166181138		chr13	23085903	23086487							chr11	106649563	106650972		chr1	138071782	138072185
chr15	99415017	99415687		chr1	178627172	178627550		chr17	31250201	31251442		chr11	115693685	115694255		chr11	96484239	96484239		chr2	166244032	166244032		chr13	23437071	23438091							chr11	106781799	106782788		chr1	138109387	138109788
chr15	99508751	99509322		chr1	178629915	178630265		chr17	31383727	31384688		chr11	115697449	115698408		chr11	96491269	96491269		chr2	166348870	166348870		chr13	24025810	24026584							chr11	106848012	106849033		chr1	138203104	138203311
chr15	99532190	99532851		chr1	178642538	178642938		chr17	31717255	31717849		chr11	115806445	115806945		chr11	96554917	96554917		chr2	166377906	166377906		chr13	24317204	24317620							chr11	106860512	106861419		chr1	138324081	138324362
chr15	99602683	99603343		chr1	178792215	178792598		chr17	31725027	31726134		chr11	115885174	115886092		chr11	96558321	96558321		chr2	166481992	166481992		chr13	24322127	24323438							chr11	106873690	106874378		chr1	138355566	138355925
chr15	99702809	99703786		chr1	178807766	178808297		chr17	31727324	31728290		chr11	115891205	115892228		chr11	96573773	96573773		chr2	166705242	166705242		chr13	24730151	24731176							chr11	107050007	107050989		chr1	138417854	138418399
chr15	100444089	100444472		chr1	179118813	179119331		chr17	31943480	31943913		chr11	115948089	115948685		chr11	96628521	96628521		chr2	166884586	166884586		chr13	25098399	25099342							chr11	107340445	107341128		chr1	138421552	138421938
chr15	101323260	101323663		chr1	179125406	179125823		chr17	31944935	31946081		chr11	115965331	115965906		chr11	96641961	96641961		chr2	166897977	166897977		chr13	25143086	25143527							chr11	107720679	107720933		chr1	138423800	138424230
chr15	102065304	102066861		chr1	179187165	179187785		chr17	31955879	31956816		chr11	116135206	116135907		chr11	96651554	96651554		chr2	166970456	166970456		chr13	25147578	25148548							chr11	108205140	108205540		chr1	138447516	138447901
chr15	102070891	102071519		chr1	179614993	179615463		chr17	32432731	32433217		chr11	116188175	116188982		chr11	96652212	96652212		chr2	166981695	166981695		chr13	26466469	26467054							chr11	108286208	108286751		chr1	138453358	138453748
chr15	102072862	102074741		chr1	179635367	179635789		chr17	33015669	33016261		chr11	116288094	116288872		chr11	96671362	96671362		chr2	167024612	167024612		chr13	28431329	28431724							chr11	109173441	109173922		chr1	138461512	138461830
chr15	102076344	102077805		chr1	180233443	180234008		chr17	33199882	33200439		chr11	116290199	116291324		chr11	96672425	96672425		chr2	167073558	167073558		chr13	29043514	29044933							chr11	109334370	109334906		chr1	138606869	138607132
chr15	102077883	102078763		chr1	180281754	180282165		chr17	33276141	33276915		chr11	116292569	116293537		chr11	96672731	96672731		chr2	167152200	167152200		chr13	29328196	29328487							chr11	109335006	109335446		chr1	138622725	138623098
chr15	102078786	102080108		chr1	180290200	180290804		chr17	33736517	33737383		chr11	116294940	116295549		chr11	96673126	96673126		chr2	167204996	167204996		chr13	30228409	30228785							chr11	109512124	109512453		chr1	138636137	138636407
chr15	102223884	102224533		chr1	180379240	180379778		chr17	34027367	34028122		chr11	116297853	116298917		chr11	96673588	96673588		chr2	167248841	167248841		chr13	31649582	31649956							chr11	110232982	110233501		chr1	138645752	138646195
chr15	102228963	102230748		chr1	180393633	180394323		chr17	34066028	34067237		chr11	116446924	116448638		chr11	96675267	96675267		chr2	167355745	167355745		chr13	31650216	31651480							chr11	110927130	110927642		chr1	138655331	138656053
chr15	102333939	102335685		chr1	180426875	180427366		chr17	34077075	34077880		chr11	116453063	116453377		chr11	96680742	96680742		chr2	167365819	167365819		chr13	31651493	31651794							chr11	113062920	113063426		chr1	138670389	138670740
chr15	102455086	102456521		chr1	180457285	180459609		chr17	34255529	34258824		chr11	116566054	116567048		chr11	96685474	96685474		chr2	167950827	167950827		chr13	31762525	31763202							chr11	113510557	113511091		chr1	138752684	138753040
chr15	102501084	102502585		chr1	180460408	180461347		chr17	34477525	34478057		chr11	116586164	116586995		chr11	96790531	96790531		chr2	167980096	167980096		chr13	31763897	31764368							chr11	113571136	113572146		chr1	138763283	138763663
chr15	102751032	102751471		chr1	180619648	180619995		chr17	34699505	34700107		chr11	116704444	116704924		chr11	96805369	96805369		chr2	168021465	168021465		chr13	31899039	31899498							chr11	113612853	113613873		chr1	138884941	138885147
chr15	102761706	102762758		chr1	180681765	180682208		chr17	34973260	34974389		chr11	116713971	116715341		chr11	96817413	96817413		chr2	168039693	168039693		chr13	33046619	33047150							chr11	114334186	114334719		chr1	138900421	138900741
chr15	102769960	102770648		chr1	180845058	180845822		chr17	35137604	35138553		chr11	116801938	116802415		chr11	96840875	96840875		chr2	168590200	168590200		chr13	33826343	33826864							chr11	114497608	114497986		chr1	138950528	138950796
chr15	103070709	103071530		chr1	180881979	180882507		chr17	35213190	35214181		chr11	116831986	116832618		chr11	96849249	96849249		chr2	168592717	168592717		chr13	34254589	34258705							chr11	114502981	114503931		chr1	139014475	139014850
chr15	103078142	103079359		chr1	180890255	180890817		chr17	35225939	35226811		chr11	116835352	116836333		chr11	96880106	96880106		chr2	168595020	168595020		chr13	34265736	34266413							chr11	114529674	114530080		chr1	139105206	139105485
chr15	103143851	103144287		chr1	181017640	181018126		chr17	35271574	35272892		chr11	116937706	116938378		chr11	96887213	96887213		chr2	168605717	168605717		chr13	34435648	34436550							chr11	114536445	114537209		chr1	139114679	139115030
chr15	103196698	103197701		chr1	181126532	181127072		chr17	35301853	35302596		chr11	116939625	116940228		chr11	96902981	96902981		chr2	168616720	168616720		chr13	34744489	34745065							chr11	114691036	114691898		chr1	139121943	139122566
chr15	103350038	103350941		chr1	181128821	181129229		chr17	35372477	35373726		chr11	116942889	116944324		chr11	96912152	96912152		chr2	168664489	168664489		chr13	34838287	34839637							chr11	114951216	114951479		chr1	139123111	139123619
chr16	3849807	3850289		chr1	181162076	181162602		chr17	35406825	35407379		chr11	116944749	116945207		chr11	96928127	96928127		chr2	168667239	168667239		chr13	36059726	36061693							chr11	114960641	114961299		chr1	139194792	139195035
chr16	6964752	6965438		chr1	181381232	181381652		chr17	35640616	35642470		chr11	116945260	116945889		chr11	97012008	97012008		chr2	168785060	168785060		chr13	37917648	37918824							chr11	114964729	114965270		chr1	139220559	139220999
chr16	7038720	7039184		chr1	181471681	181471949		chr17	35642511	35643627		chr11	116948611	116949096		chr11	97142088	97142088		chr2	168994053	168994053		chr13	38038880	38039928							chr11	115024207	115024863		chr1	139227245	139227455
chr16	8778614	8779351		chr1	181523004	181523558		chr17	36016355	36017034		chr11	116949561	116950476		chr11	97171006	97171006		chr2	168994922	168994922		chr13	38242871	38244418							chr11	115137937	115138943		chr1	139230634	139231185
chr16	9230037	9230659		chr1	181534534	181535055		chr17	36981102	36981810		chr11	116952434	116953747		chr11	97223521	97223521		chr2	169098275	169098275		chr13	38436889	38437717							chr11	115228788	115229192		chr1	139941088	139941507
chr16	9264722	9265109		chr1	181553783	181554216		chr17	37095172	37095861		chr11	116953899	116954439		chr11	97261708	97261708		chr2	169114606	169114606		chr13	40034368	40034825							chr11	115264820	115265224		chr1	139982420	139982739
chr16	9284501	9284973		chr1	181554357	181554967		chr17	37132298	37132871		chr11	116975690	116976573		chr11	97273615	97273615		chr2	169119009	169119009		chr13	40800136	40800757							chr11	115336434	115337340		chr1	140016516	140016927
chr16	9390872	9391564		chr1	181575659	181576307		chr17	37133809	37134847		chr11	117037324	117038016		chr11	97274340	97274340		chr2	169382021	169382021		chr13	40826586	40827255							chr11	115375385	115376094		chr1	140172457	140172736
chr16	11510918	11511342		chr1	181664425	181665056		chr17	37164335	37164870		chr11	117168967	117170400		chr11	97276818	97276818		chr2	169554247	169554247		chr13	41345569	41345992							chr11	115424767	115425241		chr1	140224860	140225273
chr16	12960732	12961421		chr1	181774825	181775419		chr17	37215763	37216509		chr11	117181006	117182352		chr11	97301539	97301539		chr2	169713780	169713780		chr13	42279239	42279739							chr11	115425257	115426043		chr1	140454791	140455283
chr16	13160170	13160725		chr1	182046579	182047005		chr17	37216811	37217690		chr11	117186760	117187687		chr11	97373461	97373461		chr2	169744846	169744846		chr13	43380071	43380592							chr11	115464648	115465799		chr1	140516634	140517029
chr16	13785878	13786471		chr1	182105199	182105751		chr17	43153158	43153910		chr11	117206526	117207136		chr11	97393297	97393297		chr2	169991311	169991311		chr13	43398530	43399215							chr11	115473958	115474985		chr1	140534451	140534815
chr16	14124016	14124414		chr1	182111989	182112539		chr17	43172883	43173459		chr11	117275283	117275839		chr11	97435730	97435730		chr2	170019102	170019102		chr13	43480497	43482301							chr11	115488963	115489913		chr1	140611738	140612181
chr16	16825532	16825971		chr1	182144720	182145624		chr17	43848796	43849415		chr11	117446804	117447337		chr11	97436607	97436607		chr2	170071356	170071356		chr13	43490640	43492171							chr11	115569682	115570436		chr1	140648963	140649354
chr16	17201423	17202010		chr1	182156160	182157026		chr17	44913556	44914231		chr11	117459388	117460088		chr11	97460544	97460544		chr2	170237324	170237324		chr13	43654714	43655182							chr11	115626340	115627030		chr1	140731916	140732378
chr16	17216996	17217687		chr1	182193638	182194223		chr17	45602003	45602734		chr11	117461988	117462981		chr11	97461114	97461114		chr2	170376601	170376601		chr13	43880133	43881314							chr11	115882467	115883893		chr1	141052844	141053328
chr16	17927791	17928815		chr1	182198621	182199567		chr17	45710564	45711823		chr11	117467537	117468410		chr11	97485566	97485566		chr2	170483321	170483321		chr13	45579640	45580247							chr11	115885317	115886345		chr1	141058261	141058582
chr16	18484628	18485451		chr1	182295280	182295882		chr17	45737523	45739562		chr11	117469326	117470721		chr11	97486189	97486189		chr2	170597916	170597916		chr13	46059304	46059781							chr11	115891277	115892693		chr1	141059451	141059852
chr16	18858715	18859100		chr1	182317427	182318108		chr17	45743929	45744796		chr11	117724723	117725373		chr11	97488428	97488428		chr2	170601377	170601377		chr13	46060388	46061618							chr11	115948121	115949210		chr1	141164489	141164787
chr16	20191276	20191657		chr1	182336982	182337953		chr17	45763428	45764176		chr11	117736489	117737652		chr11	97515069	97515069		chr2	170663839	170663839		chr13	46174180	46174892							chr11	115999891	116000551		chr1	141210885	141211230
chr16	20450298	20450732		chr1	182351701	182353042		chr17	45766367	45767815		chr11	117749247	117751014		chr11	97518047	97518047		chr2	171056892	171056892		chr13	46670916	46671306							chr11	116029173	116030014		chr1	141237112	141237311
chr16	20478456	20479025		chr1	182358324	182358889		chr17	45984842	45985994		chr11	117751171	117752548		chr11	97520267	97520267		chr2	171068117	171068117		chr13	47105008	47106060							chr11	116135202	116135828		chr1	141275754	141276229
chr16	20610539	20611054		chr1	182364126	182364851		chr17	46023033	46024110		chr11	117773007	117773474		chr11	97522090	97522090		chr2	171086837	171086837		chr13	47106560	47107034							chr11	116167846	116168369		chr1	141304159	141304552
chr16	20619474	20619919		chr1	182414101	182414623		chr17	46247564	46248307		chr11	117773966	117774444		chr11	97537200	97537200		chr2	171104928	171104928		chr13	47108972	47110027							chr11	116294616	116295637		chr1	141318349	141318726
chr16	20651468	20652109		chr1	182480892	182481417		chr17	46464481	46465604		chr11	117793280	117794195		chr11	97545683	97545683		chr2	171111492	171111492		chr13	47217973	47218838							chr11	116297946	116298724		chr1	141335020	141335322
chr16	21694072	21694957		chr1	182536871	182537669		chr17	46633505	46634369		chr11	117795200	117796382		chr11	97546321	97546321		chr2	171400060	171400060		chr13	47378126	47378551							chr11	116351515	116352294		chr1	141376743	141377286
chr16	22075574	22076472		chr1	182554063	182554420		chr17	46782283	46783826		chr11	117824338	117825437		chr11	97546974	97546974		chr2	171572841	171572841		chr13	48350064	48350391							chr11	116485326	116485872		chr1	142068177	142068487
chr16	22139828	22140377		chr1	182650439	182650929		chr17	46848073	46848631		chr11	117826340	117827386		chr11	97557800	97557800		chr2	171573358	171573358		chr13	48357002	48358190							chr11	116518808	116519664		chr1	142380633	142380940
chr16	23099387	23100997		chr1	182693807	182694519		chr17	46888393	46889649		chr11	117828901	117831632		chr11	97627923	97627923		chr2	171666526	171666526		chr13	48721136	48721688							chr11	116532367	116533324		chr1	142428162	142428457
chr16	23106992	23109555		chr1	182804032	182804682		chr17	46936315	46937572		chr11	117833552	117834555		chr11	97637292	97637292		chr2	171704843	171704843		chr13	49062460	49063137							chr11	116565952	116566953		chr1	142557954	142558378
chr16	23113953	23115111		chr1	182818007	182819837		chr17	47647937	47649036		chr11	117835367	117838186		chr11	97638428	97638428		chr2	171994306	171994306		chr13	49241575	49242288							chr11	116586197	116586967		chr1	143332050	143332322
chr16	23262929	23263438		chr1	182849672	182850264		chr17	47708199	47709346		chr11	117868651	117869949		chr11	97641777	97641777		chr2	172063986	172063986		chr13	49242651	49243080							chr11	116704429	116705309		chr1	143858228	143858648
chr16	23890242	23890735		chr1	182854485	182855665		chr17	47824130	47825421		chr11	117870468	117871578		chr11	97700481	97700481		chr2	172342289	172342289		chr13	49282921	49283770							chr11	116711434	116712311		chr1	144638914	144639296
chr16	24741266	24741650		chr1	182904179	182905022		chr17	47874672	47877005		chr11	117895428	117896217		chr11	97808935	97808935		chr2	172370129	172370129		chr13	49695520	49695916							chr11	116712723	116713858		chr1	145491434	145491757
chr16	24875688	24876169		chr1	182906402	182906923		chr17	48001219	48002009		chr11	117896271	117896960		chr11	97857308	97857308		chr2	172402928	172402928		chr13	49999678	50000379							chr11	116714097	116715336		chr1	145549925	145550289
chr16	25038704	25039167		chr1	182917741	182918494		chr17	48755457	48756267		chr11	117916884	117917376		chr11	97866562	97866562		chr2	172444649	172444649		chr13	50439393	50439898							chr11	116801713	116802505		chr1	145577987	145578451
chr16	25523483	25524444		chr1	182922221	182922815		chr17	48954109	48954870		chr11	118001888	118002839		chr11	97884003	97884003		chr2	172536294	172536294		chr13	50482761	50483252							chr11	116937778	116938319		chr1	145624176	145624441
chr16	25524446	25525826		chr1	182952183	182952913		chr17	51978624	51979174		chr11	118150988	118151969		chr11	97888749	97888749		chr2	172559226	172559226		chr13	51131387	51132591							chr11	116942735	116944207		chr1	145635850	145636312
chr16	25871551	25872031		chr1	183003225	183003601		chr17	53617861	53618793		chr11	119129025	119129521		chr11	97890391	97890391		chr2	173064284	173064284		chr13	51133138	51133616							chr11	116949844	116950306		chr1	145650719	145650984
chr16	26961914	26962557		chr1	183162731	183163202		chr17	53700787	53701514		chr11	119253290	119253871		chr11	97891916	97891916		chr2	173072947	173072947		chr13	51138928	51139354							chr11	116953011	116953449		chr1	145661017	145661381
chr16	28564076	28564536		chr1	183202870	183203504		chr17	56358211	56358737		chr11	120025275	120026629		chr11	97892612	97892612		chr2	173110431	173110431		chr13	51170967	51171555							chr11	116975733	116976722		chr1	145853842	145854045
chr16	29579158	29579669		chr1	183309703	183310198		chr17	56394807	56396426		chr11	120028237	120029191		chr11	97918866	97918866		chr2	173416510	173416510		chr13	51172525	51173301							chr11	117276099	117276621		chr1	146026734	146027000
chr16	29682589	29684071		chr1	183440422	183441022		chr17	56615769	56616322		chr11	120029197	120029703		chr11	98010414	98010414		chr2	173583573	173583573		chr13	51180409	51181496							chr11	117469370	117469731		chr1	146044810	146045184
chr16	29882427	29883983		chr1	183474080	183474595		chr17	56616947	56618142		chr11	120030426	120031323		chr11	98011790	98011790		chr2	173876878	173876878		chr13	51190619	51191666							chr11	117515596	117516209		chr1	146253780	146254188
chr16	30065039	30065647		chr1	183475395	183476007		chr17	56766100	56767735		chr11	120092589	120093169		chr11	98014262	98014262		chr2	174059141	174059141		chr13	51191847	51192511							chr11	117709987	117710844		chr1	148375645	148376046
chr16	30205250	30205746		chr1	183546127	183546748		chr17	57022963	57023613		chr11	120093678	120094453		chr11	98017480	98017480		chr2	174083152	174083152		chr13	51193183	51194779							chr11	117830231	117831041		chr1	149070417	149070666
chr16	30510437	30511502		chr1	183547404	183547962		chr17	65998033	65998607		chr11	120101459	120102021		chr11	98063315	98063315		chr2	174083989	174083989		chr13	51197857	51198569							chr11	118151248	118152253		chr1	149152557	149152912
chr16	30512273	30512899		chr1	183658755	183659331		chr17	66634607	66635174		chr11	120210234	120212305		chr11	98273798	98273798		chr2	174087105	174087105		chr13	51199406	51199762							chr11	118216435	118216838		chr1	150840852	150841025
chr16	30550223	30551092		chr1	183810787	183812250		chr17	66670990	66671739		chr11	120298795	120299266		chr11	98305239	98305239		chr2	174113536	174113536		chr13	51204987	51205559							chr11	118307153	118307531		chr1	151101345	151101638
chr16	31023636	31024442		chr1	183818837	183819659		chr17	66806493	66807463		chr11	120345615	120346254		chr11	98318821	98318821		chr2	174392443	174392443		chr13	51266107	51267177							chr11	119161232	119161820		chr1	151605593	151605975
chr16	31169295	31170036		chr1	183960034	183960943		chr17	66818936	66819813		chr11	120433917	120435126		chr11	98412478	98412478		chr2	174490990	174490990		chr13	51488292	51488930							chr11	119352396	119353139		chr1	151642552	151642775
chr16	31469171	31469424		chr1	184024123	184025714		chr17	66827561	66831002		chr11	120494812	120495381		chr11	98448581	98448581		chr2	174737842	174737842		chr13	51740616	51741360							chr11	119804190	119804717		chr1	151656638	151656951
chr16	31547033	31547427		chr1	184044060	184046184		chr17	69626590	69627243		chr11	120524818	120525416		chr11	98557834	98557834		chr2	174739559	174739559		chr13	51887972	51888820							chr11	120092590	120093065		chr1	151680032	151680373
chr16	31890727	31891666		chr1	184054459	184055016		chr17	70136328	70136771		chr11	120533950	120535025		chr11	98590737	98590737		chr2	174742974	174742974		chr13	51941977	51943868							chr11	120093689	120094462		chr1	151703717	151704254
chr16	32302867	32303761		chr1	184060966	184061409		chr17	70752843	70753549		chr11	120637385	120637781		chr11	98636656	98636656		chr2	176914159	176914159		chr13	52079381	52080848							chr11	120101326	120102079		chr1	152104876	152105024
chr16	32666305	32666789		chr1	184069968	184070921		chr17	71087263	71088361		chr11	120657434	120657982		chr11	98638319	98638319		chr2	177858602	177858602		chr13	52144695	52145926							chr11	120206340	120207068		chr1	152113735	152114022
chr16	33844147	33844907		chr1	184073462	184073833		chr17	71177488	71180031		chr11	120685144	120686521		chr11	98650320	98650320		chr2	178378726	178378726		chr13	52149491	52150800							chr11	120239806	120240493		chr1	152154809	152155103
chr16	34175553	34176147		chr1	184080080	184080594		chr17	71213910	71216395		chr11	120811907	120812607		chr11	98656388	98656388		chr2	178566128	178566128		chr13	52151528	52152093							chr11	120298925	120299253		chr1	152220031	152220361
chr16	35001306	35001855		chr1	184217965	184218321		chr17	71249848	71250552		chr11	121007099	121007673		chr11	98657992	98657992		chr2	178583394	178583394		chr13	52421559	52421857							chr11	120319137	120319693		chr1	152239911	152240365
chr16	35146056	35146639		chr1	184241432	184241949		chr17	71351367	71352272		chr11	121215316	121216157		chr11	98724922	98724922		chr2	178698458	178698458		chr13	52450564	52451099							chr11	120328413	120329224		chr1	152288966	152289212
chr16	35404878	35405487		chr1	184311407	184311952		chr17	71875864	71876732		chr11	121380404	121381327		chr11	98797680	98797680		chr2	178826234	178826234		chr13	52453380	52454188							chr11	120345582	120346471		chr1	152344855	152345176
chr16	35587876	35588410		chr1	184324922	184325448		chr17	72513367	72513942		chr12	3235176	3236063		chr11	98798961	98798961		chr2	178856156	178856156		chr13	52476706	52477373							chr11	120352960	120353499		chr1	152387306	152387755
chr16	35588732	35589593		chr1	184405472	184405936		chr17	72952284	72952956		chr12	3309737	3310419		chr11	98799399	98799399		chr2	179304007	179304007		chr13	52484403	52485459							chr11	120433915	120435227		chr1	152403859	152404247
chr16	35772514	35773137		chr1	184419798	184420661		chr17	73231096	73231555		chr12	3426465	3427205		chr11	98803556	98803556		chr2	179502328	179502328		chr13	53076585	53077299							chr11	120442784	120443413		chr1	152438283	152438710
chr16	36040794	36041592		chr1	184446970	184448171		chr17	74927030	74927961		chr12	3662654	3663224		chr11	98821755	98821755		chr2	179724068	179724068		chr13	53233270	53234784							chr11	120478944	120479625		chr1	152479612	152479972
chr16	36649303	36649823		chr1	184458219	184459126		chr17	75116612	75117574		chr12	3884830	3885618		chr11	98824024	98824024		chr2	180180344	180180344		chr13	53235504	53235784							chr11	120494757	120495475		chr1	152627149	152627462
chr16	36821618	36822059		chr1	184469109	184469995		chr17	76510966	76511565		chr12	3889575	3890449		chr11	98825858	98825858		chr2	180192649	180192649		chr13	53244507	53245319							chr11	120504663	120505526		chr1	152696781	152697083
chr16	37654419	37654837		chr1	184483777	184484666		chr17	78879143	78879691		chr12	4166922	4167644		chr11	98836641	98836641		chr2	180223092	180223092		chr13	53245353	53245697							chr11	120533888	120534967		chr1	152767490	152767812
chr16	38522351	38523297		chr1	184490378	184490923		chr17	79034908	79035614		chr12	4179512	4180121		chr11	98852489	98852489		chr2	180265381	180265381		chr13	53280544	53281461							chr11	120574809	120575487		chr1	152840743	152841218
chr16	41634010	41634440		chr1	184722464	184723011		chr17	79234384	79235178		chr12	4189033	4189467		chr11	98853439	98853439		chr2	180444253	180444253		chr13	53332225	53333142							chr11	120637377	120637743		chr1	152856610	152856951
chr16	42169916	42170181		chr1	184782388	184782734		chr17	79335982	79336933		chr12	4233774	4234673		chr11	99070117	99070117		chr2	180462478	180462478		chr13	53380156	53381261							chr11	120657492	120658138		chr1	152858012	152858499
chr16	42305762	42307015		chr1	184825828	184826320		chr17	79534386	79534941		chr12	4356170	4356704		chr11	99091696	99091696		chr2	180475342	180475342		chr13	53567441	53568204							chr11	120685186	120685544		chr1	152882173	152882485
chr16	42575387	42576205		chr1	184890121	184890893		chr17	79741849	79742836		chr12	4356849	4357470		chr11	99092195	99092195		chr2	180502633	180502633		chr13	54150270	54151332							chr11	120810217	120810665		chr1	152898219	152898489
chr16	42781752	42782614		chr1	184913021	184913684		chr17	79763808	79764740		chr12	4358990	4359214		chr11	99247278	99247278		chr2	180640437	180640437		chr13	54287325	54288199							chr11	121007151	121007741		chr1	152926086	152926485
chr16	43753870	43754286		chr1	184920973	184921634		chr17	80053454	80053949		chr12	4392584	4393007		chr11	99247569	99247569		chr2	180687746	180687746		chr13	54309099	54310451							chr11	121097781	121099043		chr1	152950177	152950479
chr16	43800163	43801076		chr1	185480890	185481345		chr17	80772102	80773879		chr12	4563717	4564217		chr11	99250647	99250647		chr2	180688638	180688638		chr13	54521484	54522140							chr11	121215289	121216187		chr1	153200126	153200366
chr16	43801856	43802560		chr1	185678155	185678391		chr17	81184771	81185797		chr12	4599452	4600025		chr11	100183817	100183817		chr2	180862735	180862735		chr13	54524829	54525572							chr11	121312877	121313474		chr1	153224589	153224789
chr16	44140674	44141081		chr1	186059313	186059967		chr17	82671988	82672744		chr12	4914507	4914813		chr11	100184460	100184460		chr2	180947971	180947971		chr13	54525588	54526043							chr11	121534147	121534996		chr1	153237236	153237505
chr16	44516759	44517191		chr1	186086853	186087291		chr17	83868771	83869423		chr12	4921254	4922122		chr11	100248108	100248108		chr2	180979660	180979660		chr13	54526491	54527002							chr11	121708728	121709803		chr1	153290334	153290651
chr16	45724547	45725367		chr1	186089882	186090443		chr17	83913246	83914173		chr12	4923774	4924314		chr11	100276059	100276059		chr2	181056964	181056964		chr13	54604624	54605067							chr11	121794020	121794361		chr1	153308329	153308693
chr16	46500803	46501237		chr1	186219013	186219603		chr17	83921172	83922454		chr12	8506677	8507321		chr11	100488222	100488222		chr2	181067410	181067410		chr13	54866922	54868174							chr12	3235103	3236013		chr1	153330765	153331047
chr16	48422382	48423021		chr1	186271883	186272229		chr17	84064047	84064574		chr12	8875401	8875942		chr11	100573686	100573686		chr2	181508353	181508353		chr13	54870458	54871862							chr12	3309646	3310460		chr1	153344188	153344693
chr16	48435641	48436123		chr1	186315861	186316483		chr17	84402951	84404085		chr12	11059434	11059775		chr11	100632356	100632356		chr2	181653520	181653520		chr13	54872173	54872515							chr12	3426401	3426994		chr1	153411387	153411919
chr16	48475201	48475706		chr1	186320750	186321292		chr17	84750501	84751122		chr12	11272220	11273056		chr11	100643539	100643539		chr3	3666837	3666837		chr13	54877213	54877597							chr12	3427123	3427995		chr1	153495214	153495642
chr16	48606196	48607171		chr1	186561669	186562174		chr17	85189163	85190519		chr12	12183030	12183862		chr11	100711814	100711814		chr3	3667950	3667950		chr13	54883780	54884316							chr12	3959502	3960342		chr1	153549823	153550212
chr16	48608076	48609052		chr1	186565221	186565561		chr17	87150661	87151309		chr12	12183924	12184906		chr11	100831887	100831887		chr3	5308048	5308048		chr13	55573339	55574436							chr12	4082206	4083146		chr1	153553227	153553583
chr16	49803848	49804472		chr1	186595363	186596015		chr17	87577752	87579119		chr12	12790541	12791903		chr11	100931359	100931359		chr3	5326943	5326943		chr13	55885164	55885511							chr12	4233555	4234654		chr1	153614176	153614593
chr16	57131618	57132121		chr1	186626298	186626749		chr17	87870998	87871569		chr12	12793774	12796223		chr11	100956877	100956877		chr3	6087505	6087505		chr13	55885556	55886080							chr12	4356898	4357489		chr1	153667626	153667966
chr16	57157774	57158262		chr1	186648306	186649392		chr17	87957732	87958244		chr12	12809132	12809763		chr11	101032707	101032707		chr3	6174033	6174033		chr13	55926598	55927033							chr12	4396136	4396670		chr1	153693522	153693979
chr16	57391557	57391976		chr1	186676013	186676644		chr17	88034937	88035965		chr12	12810344	12811220		chr11	101087786	101087786		chr3	6768130	6768130		chr13	55927263	55928124							chr12	4559542	4560236		chr1	153708525	153708824
chr16	57575986	57576423		chr1	186677005	186677749		chr17	88071234	88072183		chr12	12817001	12818313		chr11	101121657	101121657		chr3	7166682	7166682		chr13	55936991	55937495							chr12	4560629	4560961		chr1	153838726	153839033
chr16	58155553	58155764		chr1	186742350	186742851		chr17	88372139	88373650		chr12	12819560	12820123		chr11	101137915	101137915		chr3	7366913	7366913		chr13	56292037	56293179							chr12	4749136	4749264		chr1	154033655	154033965
chr16	64885475	64885851		chr1	186789405	186790166		chr17	88746042	88746824		chr12	12826453	12827139		chr11	101163555	101163555		chr3	7510332	7510332		chr13	56352880	56353624							chr12	4823968	4824618		chr1	154079059	154079457
chr16	65529882	65530254		chr1	186922904	186923241		chr17	88910165	88910954		chr12	12834928	12835591		chr11	101277973	101277973		chr3	7578945	7578945		chr13	56359809	56360530							chr12	4914030	4914413		chr1	154127209	154127538
chr16	71835497	71835976		chr1	187011065	187011684		chr17	90333374	90333808		chr12	12878029	12878454		chr11	101278646	101278646		chr3	7579694	7579694		chr13	56396934	56398358							chr12	4914479	4914881		chr1	154137931	154138393
chr16	72663678	72664311		chr1	187017288	187017960		chr17	91243106	91243759		chr12	12879883	12880882		chr11	101286414	101286414		chr3	8005802	8005802		chr13	56539561	56540229							chr12	4923736	4924411		chr1	154160445	154161018
chr16	73096880	73097377		chr1	187086365	187086804		chr17	95148727	95149680		chr12	12909242	12909706		chr11	101307783	101307783		chr3	8469778	8469778		chr13	56710607	56711447							chr12	8319962	8320520		chr1	154216359	154216766
chr16	76321855	76322219		chr1	187325566	187326248		chr17	95233690	95234655		chr12	12916141	12917516		chr11	101309728	101309728		chr3	8510756	8510756		chr13	56854227	56855161							chr12	8506504	8507262		chr1	154358290	154358730
chr16	76539841	76540363		chr1	187505796	187506250		chr18	3336616	3338105		chr12	12933858	12934689		chr11	101326614	101326614		chr3	8964491	8964491		chr13	57625098	57625591							chr12	8680215	8681247		chr1	154367895	154368240
chr16	78265141	78265901		chr1	187508460	187508882		chr18	3821952	3822593		chr12	12943579	12944931		chr11	101329335	101329335		chr3	8988692	8988692		chr13	58008789	58009657							chr12	8905991	8906513		chr1	154372162	154372460
chr16	84769355	84770158		chr1	187638771	187639129		chr18	4375317	4376103		chr12	12945164	12948162		chr11	101329596	101329596		chr3	9008817	9008817		chr13	58229076	58229715							chr12	8928086	8929543		chr1	154465579	154465876
chr16	87603986	87604780		chr1	187667159	187667603		chr18	5011418	5011939		chr12	12948217	12951084		chr11	101413110	101413110		chr3	9098674	9098674		chr13	58374700	58375212							chr12	9036413	9037507		chr1	154525653	154525996
chr16	88719987	88720756		chr1	188064862	188065467		chr18	5162925	5163864		chr12	16594503	16595062		chr11	101413991	101413991		chr3	9101605	9101605		chr13	58482125	58484070							chr12	10087602	10088053		chr1	154571493	154571739
chr16	89844881	89845186		chr1	188085299	188085749		chr18	6275365	6276058		chr12	16740799	16741254		chr11	101443599	101443599		chr3	9244277	9244277		chr13	58569827	58570225							chr12	11048650	11048983		chr1	154593627	154593943
chr16	89863447	89864093		chr1	188216882	188217313		chr18	6764702	6765629		chr12	16857436	16857995		chr11	101503434	101503434		chr3	9326859	9326859		chr13	58907854	58908596							chr12	11272365	11273204		chr1	154615304	154615738
chr16	90165615	90166113		chr1	188279937	188280542		chr18	9449866	9450568		chr12	17355022	17355502		chr11	101506538	101506538		chr3	9347888	9347888		chr13	58909508	58910331							chr12	12407787	12408184		chr1	154626103	154626636
chr16	90298221	90298712		chr1	188334364	188334983		chr18	9957671	9958700		chr12	17745080	17745750		chr11	101506930	101506930		chr3	9520093	9520093		chr13	58929675	58930241							chr12	12826504	12827087		chr1	154637291	154637726
chr16	90299688	90300331		chr1	188529020	188530243		chr18	10460944	10461773		chr12	17888399	17888942		chr11	101633969	101633969		chr3	9591992	9591992		chr13	59209463	59210171							chr12	12948331	12948848		chr1	154662343	154662717
chr16	90310033	90310522		chr1	188536553	188537158		chr18	11645221	11645888		chr12	17898567	17899037		chr11	101647142	101647142		chr3	9611300	9611300		chr13	59222181	59222991							chr12	16901015	16901876		chr1	154751725	154752100
chr16	90437465	90438047		chr1	188543599	188544083		chr18	13871000	13871592		chr12	21117285	21117608		chr11	101846114	101846114		chr3	9641994	9641994		chr13	59226669	59227360							chr12	17025761	17026054		chr1	154882648	154883105
chr16	91011324	91012056		chr1	188657194	188658102		chr18	14750918	14751198		chr12	21173383	21174056		chr11	101943814	101943814		chr3	9654656	9654656		chr13	59452634	59453012							chr12	17354957	17355491		chr1	154887238	154887668
chr16	91225253	91226040		chr1	188783220	188783734		chr18	14864373	14864994		chr12	21291930	21292508		chr11	102051025	102051025		chr3	9864254	9864254		chr13	59657875	59658332							chr12	17551133	17551849		chr1	154895222	154895513
chr16	91333163	91333538		chr1	188855530	188856135		chr18	17577197	17577911		chr12	21379242	21379982		chr11	102127221	102127221		chr3	10193126	10193126		chr13	60121937	60122682							chr12	17888460	17888851		chr1	154913439	154913862
chr16	91480622	91481205		chr1	188961293	188961769		chr18	20647966	20648548		chr12	21423192	21424024		chr11	102137978	102137978		chr3	10354217	10354217		chr13	60276747	60277719							chr12	18393877	18394504		chr1	154939302	154939693
chr16	91484953	91485459		chr1	189056979	189057592		chr18	23673994	23674410		chr12	21424445	21425044		chr11	102146032	102146032		chr3	11211481	11211481		chr13	60297629	60298173							chr12	19181696	19181977		chr1	154944040	154944480
chr16	91548912	91549308		chr1	189190642	189191110		chr18	24147836	24148454		chr12	21437802	21438198		chr11	102150423	102150423		chr3	11212649	11212649		chr13	60305233	60305887							chr12	20317910	20318273		chr1	154948588	154949110
chr16	91812024	91812524		chr1	189272030	189272507		chr18	24629005	24629495		chr12	21439972	21440513		chr11	102151226	102151226		chr3	11563967	11563967		chr13	60306063	60306564							chr12	20821683	20822083		chr1	154962442	154962744
chr16	91830605	91831001		chr1	189275930	189276504		chr18	25027089	25027606		chr12	21468496	21468944		chr11	102152110	102152110		chr3	11616620	11616620		chr13	63666287	63666632							chr12	20927000	20927152		chr1	155162294	155162618
chr16	91837345	91838278		chr1	189278231	189278670		chr18	25826449	25827021		chr12	25335704	25336228		chr11	102157631	102157631		chr3	12216235	12216235		chr13	63673490	63674666							chr12	21117297	21117739		chr1	155179229	155179455
chr16	94549268	94550294		chr1	189569523	189569968		chr18	29863276	29863881		chr12	25391428	25392117		chr11	102165690	102165690		chr3	12328650	12328650		chr13	64157478	64157969							chr12	21291869	21292471		chr1	155233892	155234208
chr16	95315354	95315760		chr1	189798360	189798715		chr18	30281013	30282118		chr12	25392725	25393840		chr11	102170496	102170496		chr3	13407170	13407170		chr13	64269929	64270626							chr12	21379146	21379999		chr1	155248924	155249244
chr16	96174689	96175110		chr1	189813984	189814419		chr18	30849583	30850208		chr12	27825093	27825665		chr11	102171685	102171685		chr3	13982803	13982803		chr13	64270751	64271115							chr12	21422966	21424058		chr1	155298445	155298724
chr16	96349419	96349961		chr1	190145344	190145903		chr18	31728338	31729006		chr12	29320389	29321135		chr11	102172422	102172422		chr3	14478823	14478823		chr13	64272592	64273033							chr12	25256648	25257300		chr1	155327522	155327958
chr16	98217688	98218278		chr1	190367364	190367606		chr18	32399560	32400395		chr12	29780526	29781312		chr11	102173302	102173302		chr3	14621512	14621512		chr13	64375590	64376046							chr12	25391330	25392086		chr1	155336188	155336555
chr17	4967240	4967658		chr1	190532009	190532423		chr18	32996656	32997405		chr12	31596173	31596885		chr11	102179545	102179545		chr3	14648922	14648922		chr13	64665753	64666183							chr12	25399708	25400113		chr1	155349216	155349496
chr17	5189543	5190341		chr1	190803887	190804441		chr18	33995279	33996158		chr12	32634013	32634511		chr11	102180869	102180869		chr3	14863318	14863318		chr13	65277070	65277716							chr12	25780802	25781431		chr1	155357734	155358132
chr17	5440016	5440999		chr1	190850529	190851187		chr18	34291776	34292905		chr12	33504601	33505532		chr11	102189321	102189321		chr3	14959868	14959868		chr13	65359867	65361801							chr12	26756503	26756709		chr1	155398032	155398271
chr17	5977601	5978595		chr1	190852122	190852636		chr18	34490365	34491299		chr12	33814106	33814676		chr11	102237320	102237320		chr3	15000071	15000071		chr13	65362146	65362896							chr12	28027331	28028641		chr1	155404074	155404539
chr17	7444803	7445374		chr1	190904651	190905105		chr18	34918479	34919513		chr12	34112123	34112684		chr11	102263450	102263450		chr3	15000904	15000904		chr13	65363279	65363778							chr12	29320508	29321146		chr1	155406407	155406724
chr17	7721975	7722519		chr1	190966211	190967146		chr18	34942967	34943628		chr12	36883092	36884045		chr11	102298587	102298587		chr3	16331678	16331678		chr13	66648858	66649229							chr12	29334006	29334763		chr1	155410844	155411157
chr17	8607184	8607673		chr1	191051143	191051845		chr18	34974844	34975456		chr12	39505789	39506326		chr11	102438720	102438720		chr3	16788262	16788262		chr13	69137489	69138109							chr12	29359510	29360672		chr1	155589592	155589997
chr17	9359949	9360987		chr1	191077046	191077586		chr18	35258152	35259031		chr12	40724543	40725147		chr11	102465798	102465798		chr3	16841432	16841432		chr13	69750983	69751558							chr12	29435044	29435610		chr1	155593900	155594218
chr17	9395311	9395798		chr1	191374623	191375170		chr18	35297568	35298242		chr12	40763713	40764336		chr11	102494941	102494941		chr3	17138603	17138603		chr13	69877138	69877848							chr12	29975645	29976372		chr1	155596271	155596753
chr17	9772691	9773297		chr1	191403109	191403731		chr18	35658171	35658949		chr12	41234543	41235011		chr11	102526762	102526762		chr3	17389932	17389932		chr13	69877935	69878674							chr12	31268925	31269747		chr1	155654506	155655002
chr17	12349439	12349967		chr1	191451847	191452650		chr18	35824284	35824795		chr12	41722114	41722675		chr11	102636028	102636028		chr3	17687387	17687387		chr13	70134125	70134575							chr12	31281923	31282126		chr1	155694082	155694362
chr17	13185326	13185866		chr1	191524864	191525300		chr18	36032560	36035175		chr12	42830792	42831198		chr11	102680457	102680457		chr3	17750202	17750202		chr13	72094650	72095060							chr12	31596178	31596978		chr1	155741986	155742488
chr17	13819972	13821390		chr1	191527025	191527451		chr18	36412855	36413377		chr12	45310942	45311527		chr11	102742176	102742176		chr3	18156883	18156883		chr13	72766690	72767127							chr12	32036106	32036645		chr1	155879609	155880060
chr17	13869812	13870300		chr1	191585249	191585742		chr18	36574476	36575863		chr12	45369726	45370662		chr11	102765681	102765681		chr3	18239398	18239398		chr13	73397422	73397916							chr12	32184089	32185268		chr1	155923774	155924236
chr17	14830074	14831019		chr1	191691858	191692303		chr18	36942439	36943546		chr12	45636630	45637049		chr11	102808032	102808032		chr3	18524226	18524226		chr13	73593002	73594329							chr12	32339327	32340139		chr1	155965291	155965529
chr17	15343931	15344559		chr1	191706582	191708193		chr18	36953168	36953955		chr12	52448561	52449565		chr11	102855435	102855435		chr3	18595621	18595621		chr13	73983956	73985044							chr12	32633990	32634700		chr1	155965776	155966138
chr17	15814788	15815256		chr1	191711325	191712229		chr18	37815027	37815865		chr12	52792742	52793577		chr11	102955720	102955720		chr3	18597181	18597181		chr13	74258797	74259224							chr12	32634879	32635989		chr1	155999749	156000199
[truncated: 35,238 more rows]
