# Supplementary material for: Multiple Structural Maintenance of Chromosome Complexes at Transcriptional Regulatory Elements
Source: Stem Cell Reports. 2013 Oct 24;1(5):371–8. doi: 10.1016/j.stemcr.2013.09.002 (PMC3841252; doi:10.1016/j.stemcr.2013.09.002)
Supplement: Table S2. Related to CAPH2 and SMC1 Expression Data at Bound Genes, Related to Figure 3 [file mmc3.xlsx]

## Sheet: Table_S2
Table S2
CAPH2 and SMC1 expression data at bound genes (log2 change vs. GFP)
Gene	CAPH2_Avg	SMC1	CAPH2_replicate_1	CAPH2_replicate_2
NM_030184	-0.1024	-0.1317	0.009388	-0.2142
NM_027456	-0.1221	-0.1657	-0.02262	-0.2217
NM_145519	0.04112	0.4501	0.02656	0.05567
NM_013862	0.4278	1.033	0.4533	0.4023
NM_172294	0.5974	1.307	0.629	0.5658
NM_008678	0.0884	0.7827	0.04238	0.1344
NM_001077695	0.08802	0.7802	0.04161	0.1344
NM_001077353	0.8174	-1.496	1.018	0.6168
NM_010356	0.8176	-1.494	1.018	0.6168
NM_028534	-0.03154	0.1219	0.03491	-0.09798
NM_133833	0.05371	0.4454	0.04172	0.0657
NM_134448	0.1158	0.5313	0.08864	0.1431
NM_010678	0.3178	1.769	0.0812	0.5545
NM_008696	0.204	-0.1727	0.1966	0.2113
NM_028450	0.3573	1.49	0.3676	0.347
NM_010863	0.1051	0.2406	0.03408	0.1761
NM_001161817	0.1046	0.2347	0.03516	0.1741
NM_001037725	-0.4054	-0.4041	-0.5673	-0.2435
NM_001077407	0.3681	0.324	0.226	0.5102
NM_001077406	0.3682	0.3242	0.2261	0.5102
NM_010939	0.04022	-0.5285	-0.07328	0.1537
NM_001077405	0.04027	-0.5284	-0.07327	0.1538
NM_001077403	0.04079	-0.5227	-0.07653	0.1581
NM_001077404	0.04083	-0.5226	-0.07651	0.1582
NM_001097644	-0.009472	0.308	0.08879	-0.1077
NM_027884	0.2072	0.5962	0.4139	0.0005447
NM_007936	0.3332	0.3149	0.3459	0.3204
NM_133975	0.2841	-0.03417	0.3329	0.2353
NM_152915	-0.5049	-2.051	-0.6185	-0.3913
NM_001003948	0.9388	1.096	1.3	0.578
NM_178119	-0.07034	0.6876	-0.003302	-0.1374
NM_001037136	-0.07387	0.6954	0	-0.1477
NM_207225	0.03829	-0.2459	-0.03389	0.1105
NM_013626	0.3233	0.8962	0.5288	0.1178
NM_133821	0.01417	0.5594	-0.128	0.1564
NM_001081276	0.1907	0.9365	0.1501	0.2314
NM_177548	0.1907	0.9368	0.15	0.2313
NM_029709	0.1904	0.9362	0.1494	0.2314
NM_145506	-0.07393	0.6981	-0.03972	-0.1081
NM_001081125	-0.2529	-0.3278	-0.3855	-0.1203
NM_001113416	0.08546	0.8582	0.04701	0.1239
NM_001145804	-0.07683	-0.2838	-0.1385	-0.01521
NM_175294	-0.07683	-0.2838	-0.1385	-0.0152
NM_175460	-0.4562	-1.244	-0.5583	-0.3542
NM_001038621	0.266	0.7794	0.2219	0.3102
NM_001160049	0.1432	-0.363	0.2782	0.008113
NM_011137	0.7444	1.242	0.5632	0.9256
NM_198932	0.7415	1.241	0.5641	0.9189
NM_001033344	0.1432	-0.363	0.2782	0.008121
NM_030724	-0.163	-0.4176	-0.2871	-0.03885
NM_146105	-0.0514	-0.04939	0.008119	-0.1109
NM_008976	0.8047	1.879	1.046	0.5638
NM_008882	0.2215	0.3889	0.1242	0.3188
NM_028829	-0.145	-0.3031	-0.1687	-0.1213
NM_015818	-0.2531	-0.4527	-0.3087	-0.1975
NM_144953	0.1178	-0.2374	0.0186	0.217
NM_001163314	0.9219	2.096	0.9845	0.8593
NM_001081436	0.3131	0.4662	0.3345	0.2917
NM_001114609	0.315	0.467	0.3352	0.2948
NM_007525	-0.2209	-0.6027	-0.2952	-0.1466
NM_153088	-0.02366	0.4581	-0.1036	0.05625
NM_001039509	-0.2338	-0.9083	-0.1696	-0.2979
NM_008985	0.1613	1.013	0.345	-0.02238
NM_001001565	-0.0008957	0.261	0.04441	-0.0462
NM_177056	-0.0603	-1.18	0.1928	-0.3134
NM_001001566	-0.005583	0.2605	0.03759	-0.04875
NM_025386	-0.1662	-1.478	-0.2738	-0.05865
NM_016696	-0.1084	0.7714	-0.1094	-0.1074
NM_023755	-0.008636	-3.075	-0.1634	0.1461
NM_008551	-0.0002533	0.9088	0.04939	-0.04989
NM_010732	0.4516	-0.06353	0.3803	0.523
NM_011439	0.103	-0.2158	0.1254	0.08059
NM_152895	-0.3109	-0.6869	-0.3922	-0.2296
NM_010683	-0.04299	-0.7396	-0.08012	-0.005853
NM_021610	-0.3276	-1.903	-0.3541	-0.301
NM_013474	-0.09607	-1.071	-0.006531	-0.1856
NM_001037170	-0.1089	-0.7554	-0.0764	-0.1415
NM_027893	0.1565	-0.9991	0.6694	-0.3564
NM_001005508	-0.6073	-2.892	-0.6586	-0.556
NM_001122680	0.1516	-1.028	0.672	-0.3689
NM_019484	-0.082	0.04864	-0.1587	-0.005327
NM_033509	-0.004557	0.4136	-0.1854	0.1763
NM_001145800	-0.2436	0.038	-0.2597	-0.2275
NM_033608	-0.2434	0.03798	-0.2581	-0.2288
NM_177099	-0.2698	0.6993	-0.2163	-0.3233
NM_026796	0.2097	0.6628	0.4228	-0.003446
NM_021421	0.3241	0.4947	0.3032	0.3449
NM_013499	0.2284	0.7764	0.3195	0.1373
NM_177343	0.04651	-1.215	0.05427	0.03875
NM_172475	-0.2581	-0.6573	-0.3247	-0.1914
NM_177386	0.03518	0.1707	-0.005965	0.07632
NM_026896	-0.02344	-0.3938	-0.01782	-0.02907
NM_027225	0.6972	1.944	0.9053	0.4891
NM_177025	0.7261	1.964	0.927	0.5252
NM_001001182	0.2855	0.6755	0.219	0.3521
NM_016866	0.09231	0.8173	-0.04917	0.2338
NM_001013802	-0.1311	0.227	-0.1662	-0.09596
NM_009271	-0.3079	-0.3433	-0.3729	-0.243
NM_001025395	-0.308	-0.3433	-0.3729	-0.243
NM_027230	-0.03872	0.5183	-0.0315	-0.04594
NM_028804	0.2216	-0.7323	0.3113	0.1318
NM_001081006	0.111	-0.1939	0.1028	0.1193
NM_026495	-0.112	-0.2672	-0.1131	-0.1109
NM_008714	-0.2422	-0.436	-0.3397	-0.1448
NM_054050	0.0145	0.1961	0.01217	0.01683
NM_001039087	0.01394	0.1942	0.01132	0.01656
NM_001039086	0.007849	0.189	0.003997	0.0117
NM_138748	-0.2198	-0.08122	-0.2478	-0.1918
NM_178760	0.0299	0.02542	0.08633	-0.02653
NM_001038700	-0.01103	-0.2442	-0.007517	-0.01454
NM_019406	-0.04066	-0.3884	-0.07448	-0.006849
NM_007494	0.009448	-1.397	0.2336	-0.2147
NM_146119	-0.03391	0.1306	0.08034	-0.1482
NM_178888	-0.3434	-0.4644	-0.263	-0.4237
NM_016768	0.1779	1.054	0.06321	0.2925
NM_177345	0.09946	0.1706	0.06649	0.1324
NM_012018	0.1938	-0.00296	0.2271	0.1605
NM_028810	0.6238	2.159	0.7853	0.4622
NM_001145820	0.05196	0.4621	0.03099	0.07292
NM_010274	0.0569	0.4699	0.03268	0.08112
NM_198294	0.2307	0.1037	0.3017	0.1597
NM_013825	-0.4116	-1.473	-0.6032	-0.22
NM_001081088	0.4021	3.206	0.4733	0.3308
NM_025942	0.1393	0.09247	0.2125	0.0661
NM_030091	0.1906	0.1355	0.2765	0.1047
NM_001110849	-0.2147	0.6143	-0.376	-0.05342
NM_001083810	-0.2161	0.5985	-0.3676	-0.06448
NM_175181	-0.219	0.6145	-0.3766	-0.06138
NM_178890	-0.1797	0.7947	-0.2836	-0.07584
NM_001159567	0.6827	1.839	0.8237	0.5417
NM_001159568	0.6782	1.833	0.8099	0.5466
NM_001159569	0.7073	1.869	0.8222	0.5925
NM_010825	0.6762	1.825	0.8058	0.5467
NM_207264	-0.1201	-0.4907	-0.201	-0.03926
NM_001136072	0.6807	1.832	0.8195	0.5419
NM_001159570	0.7051	1.861	0.8181	0.5922
NM_001145898	-0.1201	-0.4907	-0.2009	-0.03923
NM_026574	-0.1224	-0.3394	-0.1231	-0.1218
NM_172673	-0.005449	0.4904	0.07455	-0.08545
NM_001110513	0.1244	1.68	0.1227	0.1262
NM_029432	0.006961	0.6553	0.02314	-0.009219
NM_025314	-0.06427	-0.268	-0.1126	-0.01594
NM_028724	0.03587	0.9038	0.09069	-0.01894
NM_172674	-0.014	-0.2139	-0.0806	0.05261
NM_018888	-0.01548	-0.1107	0.06961	-0.1006
NR_024487	-0.01546	-0.1106	0.06963	-0.1005
NM_146128	-0.1187	0.1055	-0.1	-0.1373
NM_001164663	0.2882	1.217	0.3196	0.2568
NM_028072	0.06875	-0.02971	0.08539	0.05211
NM_008420	-0.3275	-0.0578	-0.4865	-0.1686
NM_015731	-0.05872	-0.9048	0.142	-0.2594
NM_029761	-0.1027	1.255	-0.1159	-0.08961
NM_001163686	-0.103	1.255	-0.1168	-0.08929
NR_027957	0.05433	0.3581	0.03037	0.07828
NM_007552	0.491	1.722	0.5984	0.3835
NM_147778	0.1867	0.9363	0.4111	-0.03766
NM_029619	0.1831	-0.6966	0.2052	0.161
NM_146116	-0.06911	-0.02056	0.01001	-0.1482
NM_001037098	-0.1124	-0.2574	-0.1133	-0.1114
NM_011513	0.376	0.8361	0.4507	0.3013
NM_001033908	0.266	0.6874	0.3047	0.2273
NM_026615	0.1073	-0.4892	0.15	0.06456
NM_023871	0.03631	-0.2241	-0.009372	0.08199
NM_016973	-0.6523	-1.283	-0.8432	-0.4613
NM_001025311	-0.6586	-1.284	-0.842	-0.4752
NM_001025310	-0.6488	-1.278	-0.8399	-0.4577
NM_199302	-0.0149	-0.1443	-0.00698	-0.02281
NM_146120	0.2868	1.303	0.6125	-0.03894
NM_013515	-0.5243	-0.6397	-0.6606	-0.388
NM_011187	-0.07011	-0.1135	-0.04668	-0.09354
NM_001139509	0.1391	0.8241	0.03375	0.2444
NM_013613	0.4168	1.331	0.3861	0.4475
NM_020575	0.4355	0.359	0.467	0.4041
NM_145524	0.2024	0.08043	0.1534	0.2514
NM_010064	0.01725	0.2236	0.06888	-0.03438
NM_010902	0.03746	-0.2772	0.001338	0.07358
NM_024497	0.06221	0.3378	0.0841	0.04033
NM_001083809	0.05783	0.3304	0.0908	0.02487
NM_001081349	0.01959	0.3026	0.03725	0.001926
NM_011957	0.3889	-0.0655	0.6091	0.1687
NM_001113333	-0.3384	-0.5074	-0.3699	-0.3069
NM_009963	-0.4357	-0.4565	-0.4401	-0.4313
NM_009804	-0.1742	-0.1391	-0.2301	-0.1183
NM_013627	0.4584	1.289	0.5217	0.395
NM_009773	0.002511	-0.33	-0.008188	0.01321
NM_001033254	-0.1919	-0.5583	-0.2458	-0.1381
NM_172269	-0.2449	-0.07299	-0.164	-0.3259
NM_172857	-0.03598	-0.2895	-0.101	0.02908
NM_019392	-0.3308	-0.2203	-0.4252	-0.2363
NM_146125	-0.2181	-2.23	-0.3436	-0.0925
NM_030234	-0.03216	-0.5138	-0.04752	-0.0168
NM_026220	0.4688	0.2381	0.4584	0.4791
NM_001013829	0.1429	-0.6021	0.07739	0.2084
NM_018824	0.1693	0.2087	0.146	0.1926
NM_016889	0.37	1.488	0.5537	0.1863
NM_001033298	0.1094	-0.1789	0.1228	0.09597
NM_011917	0.1442	0.01637	0.1728	0.1155
NM_145535	-0.25	-1.052	-0.2559	-0.2441
NM_178939	0.3827	0.6454	0.5782	0.1872
NM_133847	-0.003915	0.144	0.05817	-0.066
NM_133850	0.1376	0.4596	0.203	0.07225
NM_178111	-0.3233	0.2101	-0.3145	-0.3322
NM_008180	-0.3287	-1.101	-0.2412	-0.4162
NM_001042488	-0.0807	0.2006	-0.03811	-0.1233
NM_001042487	-0.03925	0.2915	0.009415	-0.08792
NM_173396	-0.3338	-0.314	-0.3262	-0.3414
NM_018851	0.1047	0.1923	0.09056	0.1188
NM_001139520	0.1045	0.1916	0.09053	0.1184
NM_001039557	-0.1304	-0.2104	-0.1724	-0.08831
NM_198627	-1.226	-1.569	-1.847	-0.6045
NM_009408	0.3725	0.92	0.3813	0.3638
NM_008652	-0.4095	-1.891	-0.4817	-0.3373
NM_172150	-0.06087	-0.7038	-0.02918	-0.09256
NM_011521	0.1739	-0.5944	0.4565	-0.1086
NM_008679	0.04013	-0.2705	0.03982	0.04044
NM_011427	0.2171	0.8584	0.1707	0.2634
NM_009628	-0.001728	0.1736	-0.03255	0.02909
NM_010899	0.209	0.3486	0.4693	-0.05132
NM_001037177	0.151	0.3614	0.3957	-0.09368
NM_001136073	0.2617	0.3704	0.5088	0.01458
NM_201395	-0.1294	-0.05554	-0.1744	-0.08438
NM_175303	-0.12	-0.05553	-0.1632	-0.07671
NM_201396	-0.1619	-0.09776	-0.1987	-0.1251
NM_009335	-0.2574	-3.129	-0.2617	-0.253
NM_022000	-0.07723	0.5989	-0.1016	-0.0529
NM_010309	-0.07939	0.6036	-0.1005	-0.05832
NM_019690	0.05833	0.6447	0.01901	0.09764
NM_201618	-0.07939	0.6036	-0.1005	-0.05832
NM_001077507	-0.08	0.6082	-0.09983	-0.06018
NM_145851	-0.2079	0.2359	-0.258	-0.1579
NM_175551	0.6288	0.8011	0.6717	0.5858
NM_177852	0.6145	0.717	0.5692	0.6597
NM_001001882	0.06388	-0.3152	0.06674	0.06103
NM_001166666	0.07158	-0.3004	0.0782	0.06496
NM_001166665	0.06424	-0.3164	0.06654	0.06193
NR_030710	0.07569	-0.3039	0.08123	0.07014
NM_001166667	0.07192	-0.3016	0.07796	0.06589
NM_001166668	0.06179	-0.3078	0.06145	0.06214
NM_001146324	0.3881	0.5333	0.3726	0.4036
NM_080634	0.2203	0.288	0.2637	0.1769
NM_001146323	0.1681	0.2278	0.2328	0.1034
NM_001113419	-0.03243	-0.2291	-0.03069	-0.03417
NM_001113420	-0.05258	-0.3188	-0.06356	-0.04159
NM_001113421	-0.0324	-0.2291	-0.03068	-0.03413
NM_001040400	0.1516	-1.497	0.06621	0.2371
NM_007560	0.6168	2.375	0.7637	0.4699
NM_011372	0.3651	0.182	0.3885	0.3417
NM_025285	-0.1453	-0.9231	-0.1751	-0.1156
NM_173182	0.2936	0.8968	0.3483	0.2389
NM_172862	0.1167	0.3569	-0.03307	0.2665
NM_175386	0.1465	0.343	0.2773	0.01578
NM_001162999	-0.3079	-0.5332	-0.4186	-0.1972
NM_172681	-0.1376	-0.0564	-0.1709	-0.1043
NM_030706	0.1209	-0.3783	0.02137	0.2205
NM_030695	0.1876	0.7717	0.271	0.1042
NM_001077687	0.2452	0.8665	0.3646	0.1257
NM_001077688	0.1711	0.8114	0.2793	0.06282
NM_009323	0.1842	1.868	0.5696	-0.2013
NM_001165951	-0.1617	-0.6537	-0.1775	-0.1459
NM_177545	-0.1634	-0.7079	-0.1814	-0.1455
NM_007484	-0.1538	0.04575	-0.1327	-0.1748
NM_181400	0.5432	0.4245	0.6659	0.4205
NM_001080818	0.2959	1.061	0.4247	0.1672
NM_008991	0.04626	-0.5032	0.04031	0.0522
NM_130450	0.04614	0.1742	0.06629	0.02599
NM_008913	0.1512	0.4666	0.138	0.1644
NM_001163457	0.2256	0.9288	0.3493	0.1019
NM_026993	0.349	0.5407	0.3649	0.3331
NM_024495	0.2024	-0.1446	0.2325	0.1723
NR_027985	0.1121	0.482	0.1308	0.09331
NM_027965	-0.2747	-1.686	-0.3008	-0.2485
NM_001134385	-0.2849	-1.69	-0.2866	-0.2832
NM_001134386	-0.2798	-1.645	-0.2878	-0.2718
NM_011443	-0.2401	-1.354	-0.3033	-0.1769
NM_011896	-0.2412	-0.7108	-0.4477	-0.0348
NM_177260	-0.4376	0.6884	-0.6727	-0.2025
NM_008231	-0.158	-0.3657	-0.2	-0.1159
NM_025448	-0.1591	-0.5864	-0.1204	-0.1977
NM_007712	-0.1238	-0.2769	-0.1613	-0.08628
NM_008227	-0.2547	0.07081	-0.1688	-0.3406
NM_001163432	-0.1238	-0.2768	-0.1613	-0.08627
NM_013691	0.2056	1.183	0.2643	0.1469
NM_013605	0.001035	0.3194	0.3664	-0.3644
NM_007910	-0.2518	0.1317	-0.1292	-0.3743
NM_027315	0.01775	0.1704	0.0027	0.0328
NM_172512	0.4422	0.3614	0.3854	0.499
NM_029885	0.443	0.3625	0.3856	0.5003
NM_001024851	-0.8549	-0.6768	-1.154	-0.5562
NM_027241	-0.6127	-1.789	-0.8457	-0.3796
NM_146135	-0.4683	-0.9545	-0.4691	-0.4675
NM_018812	-0.4793	-0.9669	-0.4855	-0.4731
NM_001081139	-0.7866	-2.732	-0.9341	-0.639
NM_001165949	-0.4768	-0.954	-0.4775	-0.4761
NM_019800	-0.3682	-2.009	-0.46	-0.2763
NM_177857	-0.2108	-1.689	-0.1832	-0.2385
NM_001163441	-0.5452	-1.909	-0.6959	-0.3944
NM_001163440	-0.5451	-1.9	-0.6956	-0.3946
NM_008619	-0.5428	-1.918	-0.6938	-0.3918
NM_028044	0.1117	0.1307	0.1063	0.1171
NM_178655	0.09651	1.295	0.02994	0.1631
NM_138593	0.4384	0.4158	0.4465	0.4302
NM_027288	0.05322	-2.317	0.04038	0.06607
NM_001033155	0.1103	0.07417	0.1074	0.1132
NM_175389	0.2567	0.2325	0.3487	0.1647
NM_010516	0.403	1.655	0.6474	0.1587
NM_198037	0.6664	1.572	0.5932	0.7397
NM_001166021	-0.3788	-0.1066	-0.5694	-0.1882
NM_001081557	-0.3936	-0.1217	-0.5875	-0.1997
NM_029572	0.1658	0.4561	0.2208	0.1108
NM_172868	0.982	1.431	1.153	0.8111
NM_029967	0.2108	0.8395	0.4075	0.01414
NM_080555	0.2239	-0.5455	0.2129	0.2348
NM_198618	-0.6282	-2.801	-0.7714	-0.4849
NM_173426	-0.261	-1.242	-0.2941	-0.2279
NM_001081417	0.2885	1.433	0.29	0.2869
NM_181401	0.01173	-0.9887	0.006977	0.01648
NM_010141	0.5283	1.793	0.5112	0.5453
NM_001033306	-0.3751	0.07303	-0.4369	-0.3134
NM_021436	0.08912	-0.1146	0.03321	0.145
NM_172867	0.2594	0.7297	0.2237	0.2951
NM_011207	0.073	-0.3205	-0.01855	0.1645
NM_172468	-0.06246	-0.06159	-0.1005	-0.02443
NM_011599	-0.2607	-0.4307	-0.2629	-0.2584
NM_001113209	0.105	-0.1234	0.1699	0.04004
NM_008687	0.09318	-0.1344	0.1519	0.03442
NM_001113210	0.1015	-0.1269	0.17	0.03296
NM_027238	0.3132	-0.4501	0.2311	0.3954
NM_172870	0.2867	-0.3708	0.3314	0.242
NM_207685	0.2881	0.09506	0.2412	0.3351
NM_013845	0.6952	1.804	0.6632	0.7271
NM_198412	-0.1493	-2.317	-0.2217	-0.07686
NM_183024	-0.08184	0.4661	-0.1176	-0.04606
NM_001164585	-0.1467	-2.318	-0.2249	-0.0684
NM_001164584	-0.1482	-2.325	-0.2252	-0.07116
NM_183225	0.3647	0.5615	0.3766	0.3528
NM_001080926	-0.4128	0.08296	-0.5358	-0.2898
NM_001167936	0.3449	-1.192	0.4173	0.2725
NM_011327	-0.03131	-0.7922	-0.08763	0.02501
NM_007983	-0.1171	-0.3384	-0.1142	-0.1201
NM_001163397	0.01236	0.3609	-0.1838	0.2085
NM_025739	-0.2845	-0.378	-0.3331	-0.2359
NM_008958	-0.1597	-0.8219	-0.1918	-0.1276
NM_009600	0.1141	0.7174	0.1069	0.1214
NM_001081097	0.2708	0.2166	0.2397	0.3019
NM_178110	-0.2785	0.4005	-0.3716	-0.1854
NM_011214	-0.5748	0.151	-0.6169	-0.5328
NM_001083119	-0.5751	0.1508	-0.6172	-0.533
NM_183428	-0.2938	-0.008167	-0.4186	-0.1691
NM_001128607	-0.2911	-0.02016	-0.4121	-0.1702
NM_001128606	-0.2894	-0.01273	-0.4116	-0.1671
NM_010166	0.05616	0.06715	0.1212	-0.008935
NM_211357	0.04471	0.06203	0.1078	-0.01837
NM_210071	0.05649	0.06771	0.1214	-0.008383
NM_145833	0.03882	0.7444	0.01297	0.06466
NM_133880	0.2402	-0.04804	0.463	0.01752
NM_001008232	0.08988	-0.5593	0.1713	0.008503
NM_008305	0.1089	0.526	0.1379	0.07994
NM_172703	0.02409	0.74	0.05953	-0.01135
NM_199307	0.06044	0.2187	0.1418	-0.0209
NM_198610	-0.7884	-1.605	-1.002	-0.5752
NM_001081174	-0.2551	0.08449	-0.4096	-0.1005
NM_144531	-0.2387	-1.186	-0.3067	-0.1708
NM_009642	-0.09944	-0.9139	-0.1679	-0.03099
NM_027263	-0.04225	-0.1304	-0.01402	-0.07047
NM_027195	-0.4215	-2.691	-0.4687	-0.3743
NM_001159344	-0.4117	-1.9	-0.4729	-0.3506
NM_001003893	0.1719	0.11	0.1356	0.2082
NM_011385	0.2369	0.6461	0.2795	0.1943
NM_019969	0.1284	0.114	0.02727	0.2296
NM_025669	0.2984	0.0987	0.2697	0.327
NR_028384	0.2289	-0.04044	0.4042	0.05361
NM_001081343	0.05422	0.1652	0.02624	0.0822
NM_016689	-0.2113	-3.036	-0.0828	-0.3398
NM_019874	0.07409	0.2753	0.2146	-0.06646
NM_020035	-0.1939	-0.2382	-0.2312	-0.1566
NM_011571	-0.0007138	0.9563	0.0009499	-0.002378
NM_018741	-0.3495	0.6017	-0.5242	-0.1749
NM_028137	-0.317	-0.5867	-0.3374	-0.2965
NM_001145925	-0.3172	-0.5838	-0.3378	-0.2967
NM_001145924	-0.3198	-0.5663	-0.3458	-0.2939
NM_178727	-0.1867	-3.961	-0.5665	0.1932
NM_025286	-0.06847	-0.1037	0.1031	-0.24
NM_139306	0.1302	-0.2528	0.231	0.02941
NM_026319	0.1391	0.1103	0.1407	0.1375
NM_001081202	0.5111	0.6825	0.6055	0.4167
NM_146150	0.01628	0.1149	0.01279	0.01977
NM_146151	0.1123	-0.224	0.07282	0.1518
NM_011213	-0.1282	0.123	-0.1791	-0.07727
NM_011400	-0.7777	-0.6935	-0.9623	-0.5931
NM_019782	-0.07325	-0.01188	-0.09379	-0.05271
NM_019783	-0.09372	-0.03843	-0.08998	-0.09746
NM_001042411	-0.06621	-0.0316	-0.03628	-0.09615
NM_010213	0.1282	0.8989	0.2287	0.02779
NM_001145970	-0.1293	0.6404	-0.13	-0.1286
NM_144941	-0.1283	0.6406	-0.1302	-0.1264
NM_153403	-0.09849	0.639	0.002426	-0.1994
NM_008126	-0.3906	-3.206	-0.5141	-0.2671
NM_001160012	-0.3927	-3.194	-0.5184	-0.2669
NM_018774	-0.01399	0.7899	0.07262	-0.1006
NM_001130419	-0.3028	-0.04167	-0.1978	-0.4078
NM_010471	-0.3027	-0.04173	-0.1978	-0.4076
NM_001033189	-0.3116	-0.8344	-0.3812	-0.2419
NM_028603	-0.1949	-0.9482	-0.2333	-0.1565
NM_133878	0.002543	-0.03694	0.05556	-0.05047
NM_172400	0.1356	-0.1713	0.08771	0.1835
NM_010208	-0.4214	-1.513	-0.3948	-0.4479
NM_146155	-0.05607	-0.09781	-0.0596	-0.05254
NM_001145955	-0.405	-0.299	-0.4896	-0.3204
NM_178698	-0.4151	-0.3161	-0.5123	-0.3179
NM_001145956	-0.3605	-0.2459	-0.4478	-0.2732
NM_019641	-0.188	-0.5842	-0.2418	-0.1341
NM_028995	-0.4454	-1.376	-0.5414	-0.3493
NM_001013756	-0.5694	-2.701	-0.5652	-0.5735
NM_177733	-0.2611	-1.25	-0.2857	-0.2365
NM_011542	-0.02403	-0.4297	0.09261	-0.1407
NM_130879	-0.06911	-0.7067	-0.07417	-0.06406
NM_007431	-0.2103	-1.435	-0.2207	-0.1998
NM_173867	-0.2226	-0.6484	-0.2968	-0.1483
NM_023374	-0.2932	-0.7075	-0.3699	-0.2164
NM_172518	-0.1875	-0.2517	-0.236	-0.139
NM_174996	-0.05443	0.03584	-0.05756	-0.0513
NM_001025608	-0.05393	0.03682	-0.05705	-0.0508
NM_010139	0.5184	1.829	0.7322	0.3047
NM_133754	0.02412	-0.6969	0.01331	0.03493
NM_001163256	0.02338	-0.6974	0.01258	0.03418
NM_145402	-0.409	-0.637	-0.5086	-0.3095
NM_001109684	-0.2685	-1.021	-0.3193	-0.2176
NM_001109685	-0.2617	-1.009	-0.3057	-0.2178
NM_029948	-0.6327	-1.539	-0.5813	-0.6841
NM_023119	-0.5161	-0.4579	-0.6374	-0.3948
NM_001025388	-0.3627	-0.276	-0.4927	-0.2327
NM_011074	0.6225	2.146	0.8032	0.4419
NM_001110845	0.9463	2.607	1.067	0.8253
NM_009784	0.9443	2.605	1.064	0.8241
NM_001110846	0.9451	2.606	1.066	0.8245
NM_001110844	0.9455	2.607	1.066	0.825
NM_001110843	0.9502	2.609	1.065	0.8354
NM_015823	-0.06576	0.6718	-0.1487	0.01717
NM_001170746	-0.07429	0.6505	-0.1502	0.00162
NM_001170745	-0.06618	0.6722	-0.1494	0.01706
NM_009727	0.05645	-0.006263	-0.0995	0.2124
NM_001038999	0.0508	-0.00388	-0.1081	0.2097
NM_001077595	0.04781	1.074	0.1151	-0.01953
NM_015756	0.05461	1.081	0.124	-0.01476
NM_175432	0.2374	0.7194	0.2026	0.2722
NM_177047	-0.02532	0.5069	-0.1551	0.1045
NM_008808	0.2801	-0.9833	0.3149	0.2454
NM_010752	0.09492	0.1142	0.1737	0.01615
NM_029920	-0.04386	0.2571	0.04223	-0.13
NM_001098225	0.1306	0.3328	0.06799	0.1933
NM_001007221	0.07083	0.1354	-0.02462	0.1663
NM_001007220	0.05743	0.1217	-0.03802	0.1529
NM_011348	0.5653	2.881	0.6347	0.4959
NM_144541	-0.2339	-0.803	-0.2719	-0.1959
NM_181280	-0.2487	-0.7968	-0.3107	-0.1868
NM_181282	-0.2487	-0.7969	-0.3106	-0.1869
NM_181281	-0.2352	-0.7908	-0.3066	-0.1639
NM_181279	-0.2408	-0.7985	-0.2767	-0.2049
NM_001080928	0.2043	-0.166	0.2198	0.1887
NM_024471	0.2055	-0.2349	0.2819	0.129
NM_139065	-0.2305	-1.884	-0.2542	-0.2068
NM_009686	0.03155	0.1698	0.01907	0.04404
NM_178446	-0.2083	-1.869	-0.2349	-0.1817
NM_001127382	-0.2307	-1.89	-0.2567	-0.2046
NM_028194	0.0587	-0.01111	0.00166	0.1157
NM_007715	0.6956	0.5684	0.7202	0.6711
NM_001009818	0.1929	0.4133	0.2295	0.1562
NM_175473	0.2296	1.047	-0.0322	0.4914
NM_172882	0.0996	0.6942	0.04312	0.1561
NM_011204	0.0926	1.545	0.06324	0.122
NM_026062	0.1758	0.4821	0.1524	0.1991
NM_009419	-0.2402	-0.4173	-0.1793	-0.3011
NM_026145	-0.01372	0.4628	0.01685	-0.0443
NM_198109	-0.3305	-0.1217	-0.4852	-0.1758
NM_001159941	-0.01371	0.4628	0.01687	-0.0443
NM_026504	-0.05168	-0.259	0.00301	-0.1064
NM_026886	0.1299	1.474	0.3551	-0.09535
NM_007545	-0.5187	-1.086	-0.9035	-0.1339
NM_009656	-0.1986	-0.9059	-0.1766	-0.2206
NR_027838	0.011	0.2236	0.01996	0.002048
NM_001005866	0.09537	0.5363	0.09146	0.09929
NM_001110140	0.009395	0.2264	0.01392	0.004867
NM_009722	0.01643	0.2425	0.0273	0.005551
NM_001003953	0.1047	0.5537	0.09442	0.1151
NM_011424	-0.1056	0.2764	-0.1326	-0.0786
NM_001081342	-0.7453	-3.042	-0.9766	-0.514
NR_015517	0.2651	0.9508	0.06796	0.4622
NM_145218	0.4996	1.621	0.6054	0.3937
NM_001081464	-0.2923	-0.2282	-0.3361	-0.2485
NM_001081469	-0.271	-0.2074	-0.3108	-0.2313
NM_020331	-0.2852	-0.2178	-0.3285	-0.2419
NM_001081470	-0.2785	-0.2184	-0.3187	-0.2383
NM_001081468	-0.2938	-0.2098	-0.3333	-0.2543
NM_001081462	-0.277	-0.2214	-0.3225	-0.2315
NM_001081466	-0.2845	-0.2212	-0.3316	-0.2374
NM_001081463	-0.2843	-0.2322	-0.3302	-0.2383
NM_001081465	-0.3176	-0.2485	-0.3595	-0.2757
NM_001039162	-0.2675	0.4503	-0.206	-0.329
NM_009990	-0.2674	0.4505	-0.206	-0.3289
NM_001081467	-0.2619	-0.2109	-0.3039	-0.22
NM_009986	-0.04592	0.527	-0.0762	-0.01564
NM_198602	-0.07002	0.2244	-0.1204	-0.01962
NM_178242	-0.05631	0.4218	-0.1113	-0.001271
NM_001122730	0.051	0.5638	0.03713	0.06488
NM_026448	0.3858	0.6856	0.3671	0.4044
NM_001161800	0.3936	0.6862	0.3763	0.411
NM_025891	-0.1576	-0.3331	-0.2234	-0.09184
NM_153076	-0.8124	-1.311	-0.7591	-0.8656
NR_027388	-0.2878	-2.058	-0.4209	-0.1547
NM_175651	0.4656	0.3426	0.5452	0.3859
NM_008622	0.04656	0.08881	0.08507	0.008057
NM_172993	-0.09111	-0.06715	-0.1524	-0.02981
NM_019810	1.158	-0.9403	1.605	0.7107
NM_139064	-0.0241	-0.9691	-0.03448	-0.01373
NM_013587	0.3821	0.4445	0.5203	0.2439
NM_019438	0.3503	0.1875	0.3996	0.301
NM_008453	-0.19	-1.047	-0.2856	-0.09445
NM_133697	-0.4514	-0.873	-0.5029	-0.3998
NM_023508	-0.2477	-2.047	-0.252	-0.2435
NM_008048	0.2955	1.303	0.6241	-0.03311
NM_001159518	0.2955	1.303	0.6242	-0.0331
NM_001077596	0.04769	1.058	0.1129	-0.0175
NM_028794	-0.1	-0.142	-0.12	-0.08002
NM_009263	-0.003747	-0.7457	-0.03382	0.02632
NM_001142642	-0.3539	-0.6186	-0.3991	-0.3087
NM_001162965	-0.4064	-0.4723	-0.5676	-0.2453
NR_027937	-0.461	-0.7874	-0.679	-0.2431
NM_172718	-0.46	-0.4235	-0.5974	-0.3225
NM_054093	-0.1923	0.09102	-0.1646	-0.22
NM_011107	0.1124	-1.574	0.08939	0.1353
NM_008629	-0.285	-0.06677	-0.4591	-0.1109
NM_030704	-0.5485	-1.18	-0.6348	-0.4623
NM_021539	0.005806	-0.08997	0.03039	-0.01878
NM_001033311	-0.06859	0.03852	-0.1467	0.009525
NM_011535	-0.09811	-2.808	-0.16	-0.03626
NM_198052	-0.1012	-2.819	-0.1642	-0.03818
NM_008052	-0.8813	-2.061	-1.102	-0.661
NM_175092	0.1843	0.3134	0.3592	0.009286
NM_029850	-0.03831	-0.03187	-0.08986	0.01325
NM_027494	-0.04786	-0.2202	-0.05732	-0.03839
NM_145070	-0.3404	-0.3211	-0.431	-0.2497
NM_013812	0.07026	0.4001	0.06956	0.07097
NM_016741	-0.5057	-0.8637	-0.6616	-0.3498
NM_175284	0.4114	1.398	0.5564	0.2665
NM_011846	-0.6	-0.7473	-0.7357	-0.4644
NM_177574	-0.7292	-0.2613	-0.8157	-0.6427
NM_011714	0.2567	0.4198	0.2817	0.2318
NM_146002	-0.0224	0.05703	-0.02323	-0.02156
NM_013560	-0.1321	-0.4094	-0.01459	-0.2495
NM_018871	0.1494	0.06391	0.1834	0.1155
NM_001163243	-0.1512	-0.4366	-0.1935	-0.1089
NM_025562	-0.2341	-0.4197	-0.2718	-0.1963
NM_001039385	0.9689	0.3674	1.254	0.6841
NM_027356	0.3947	0.1947	0.3492	0.4401
NM_001159571	-0.3735	-0.3252	-0.5149	-0.2321
NM_010144	-0.3743	-0.3252	-0.5164	-0.2322
NM_008788	-0.2836	-1.554	-0.2732	-0.2941
NM_178162	-0.7321	-0.9554	-0.8987	-0.5656
NM_146164	-0.1321	-0.6916	-0.1812	-0.08306
NM_027708	-0.6173	-1.933	-0.3563	-0.8783
NR_033148	-0.1467	-0.7717	-0.1838	-0.1096
NM_001168652	-0.1495	-0.7139	-0.1922	-0.1067
NM_172723	-0.1928	-2.066	-0.2626	-0.1229
NM_197980	0.04586	-0.152	0.123	-0.03126
NM_172725	0.09598	-0.2414	0.1744	0.01757
NM_001081109	-0.1669	-0.117	-0.2051	-0.1286
NM_011908	0.1226	-0.3447	0.2367	0.008633
NM_001081204	-0.2079	-0.3013	-0.3281	-0.08765
NM_007961	0.2336	0.7793	0.2305	0.2368
NM_009148	0.2881	0.5773	0.3742	0.202
NM_001163645	-0.0385	-0.1017	-0.009561	-0.06743
NM_177077	0.3302	0.2517	0.3438	0.3166
NM_011401	-0.4891	-0.5251	-0.6783	-0.3
NM_053204	0.165	0.8854	0.1418	0.1882
NM_015829	-0.251	-0.7532	-0.3085	-0.1934
NM_138587	-0.1023	0.1168	-0.1011	-0.1035
NM_019776	-0.2431	-0.1185	-0.2567	-0.2294
NM_177185	0.3218	0.9232	0.2649	0.3787
NM_145076	0.2314	-0.2248	0.2513	0.2115
NM_172477	-0.1008	0.4063	-0.0464	-0.1552
NM_023670	0.08872	0.668	0.03097	0.1465
NM_019939	0.08424	-0.1171	0.01262	0.1559
NM_001164734	0.08426	-0.1171	0.01265	0.1559
NM_001164733	0.08424	-0.1171	0.01263	0.1559
NM_018773	0.007408	-0.2263	0.008278	0.006537
NM_001163640	-0.01381	0.6279	0.1937	-0.2213
NM_199143	-0.01531	-0.5087	-0.02725	-0.003382
NM_009332	0.06947	0.219	0.1078	0.03109
NM_001079822	0.07023	0.2195	0.1086	0.03183
NM_013820	-0.5159	-0.8355	-0.7251	-0.3067
NM_178639	-0.2457	0.2555	-0.2525	-0.2388
NM_054041	0.3706	1.696	0.4206	0.3207
NM_001081146	-0.2183	0.6307	-0.363	-0.07363
NM_175314	0.1632	-0.2379	0.1481	0.1783
NM_001134460	-0.2505	0.5975	-0.3859	-0.115
NM_001134459	-0.222	0.6261	-0.362	-0.08196
NM_001134461	-0.2236	0.6247	-0.3628	-0.08434
NM_010367	0.2015	1.177	0.244	0.1591
NM_001029850	0.2107	1.189	0.2478	0.1737
NM_026255	-0.07751	-0.1649	0.08692	-0.242
NM_001113198	-0.1887	-1.743	-0.3089	-0.06838
NM_053202	0.2721	0.7604	0.349	0.1952
NM_138677	-0.04266	0.5149	-0.01889	-0.06642
NM_080448	-0.2624	0.4269	-0.2038	-0.3211
NM_028835	-0.1119	-0.1946	-0.2349	0.01122
NM_177683	0.4835	1.037	0.3465	0.6205
NM_198884	-0.2164	-0.8464	-0.2388	-0.1939
NM_031159	-0.3909	-0.6013	-0.4082	-0.3736
NM_001134391	-0.3819	-0.5893	-0.3961	-0.3676
NM_145130	-0.1029	-0.2098	-0.09201	-0.1138
NM_026371	-0.2639	-0.3096	-0.1839	-0.344
NM_001170479	-0.2557	-0.2662	-0.1455	-0.3659
NM_029081	-0.1691	-0.8119	-0.1838	-0.1545
NM_029897	-0.1742	-0.8117	-0.1895	-0.1589
NM_001109688	-0.1806	-0.8185	-0.1871	-0.1741
NM_177192	0.1222	1.375	0.07174	0.1726
NM_029742	-0.02669	-0.04175	-0.02562	-0.02777
NM_001013366	0.0287	-0.02686	0.1259	-0.06853
NM_023538	0.02533	-0.4307	-0.06469	0.1154
NM_177736	-0.4389	-0.1186	-0.6295	-0.2484
NM_001110160	-0.4187	-0.1206	-0.6204	-0.217
NM_010903	-0.7691	-0.4575	-1	-0.5381
NM_027268	-0.1372	0.1342	-0.1968	-0.07762
NM_001039392	0.01379	-0.7052	0.03191	-0.004319
NM_025284	-0.05014	-0.5018	-0.04078	-0.0595
NM_017477	0.02755	0.05119	0.07392	-0.01882
NM_019685	-0.05444	-0.436	-0.03408	-0.0748
NM_009320	-0.3056	-0.5188	-0.425	-0.1862
NM_009426	0.3112	0.001173	0.3853	0.2371
NM_019743	0.2158	0.0107	0.2501	0.1815
NM_028385	-0.0229	0.1091	-0.06063	0.01484
NR_027010	-0.08117	-0.4192	-0.07871	-0.08362
NR_027008	0.7248	1.027	0.7021	0.7475
NR_027009	0.7202	1.053	0.7047	0.7358
NM_007905	-0.1404	-0.03313	-0.1601	-0.1208
NM_010749	0.05319	-0.07941	0.0146	0.09179
NM_001042623	-0.1418	-0.03656	-0.1614	-0.1222
NM_008108	0.09254	0.3576	0.122	0.06311
NM_028016	-0.265	-1.306	-0.3269	-0.2031
NM_001080945	-0.2701	-1.319	-0.3313	-0.2088
NM_013535	-0.3093	-0.5729	-0.3251	-0.2934
NM_007881	0.08338	0.2197	0.08872	0.07803
NR_024201	-0.1156	-0.2364	-0.1161	-0.1151
NM_133345	-0.03059	-0.2998	-0.0279	-0.03327
NM_178787	0.3224	0.02268	0.5622	0.08252
NM_001039669	0.3167	0.0171	0.5567	0.07679
NM_011657	-0.2375	-0.1391	-0.2587	-0.2164
NM_177687	-0.147	-0.7225	-0.148	-0.1461
NM_009908	-0.1099	-0.04613	-0.1271	-0.09261
NM_027470	-0.3127	-0.8728	-0.389	-0.2364
NR_015569	-0.1421	-1.334	-0.4159	0.1317
NM_175272	-0.1577	0.3415	-0.2002	-0.1152
NM_001111016	-0.1574	0.3428	-0.1987	-0.1161
NM_011858	0.4338	1.061	0.3548	0.5128
NM_010207	0.2765	1.505	0.4847	0.06835
NM_201601	0.287	1.497	0.5025	0.07148
NM_008990	-0.0512	0.4552	-0.03498	-0.06742
NM_001159724	-0.04933	0.3194	-0.02581	-0.07285
NM_001130153	-0.3649	-0.5616	-0.3679	-0.3619
NM_008488	-0.3649	-0.5616	-0.3679	-0.3619
NM_001130151	-0.3588	-0.5569	-0.3602	-0.3575
NM_001130152	-0.3757	-0.5753	-0.3779	-0.3734
NM_001130150	-0.3575	-0.5574	-0.3596	-0.3553
NM_011577	-0.1249	-0.1643	-0.1159	-0.1338
NM_032610	-0.1788	-1.062	-0.1078	-0.2498
NM_175140	-0.4341	-1.948	-0.79	-0.07819
NM_027897	-0.3289	-0.1817	-0.4814	-0.1763
NM_146189	-0.3062	-1.012	-0.3755	-0.2369
NM_025330	-0.4061	-2.877	-0.462	-0.3502
NM_030678	-0.5053	-1.081	-0.6143	-0.3963
NM_008087	-0.1243	-0.4003	-0.2218	-0.02679
NM_146191	0.378	1.901	0.7492	0.006676
NM_010513	-0.1793	0.7359	-0.2817	-0.07684
NM_001024703	0.5549	0.2081	0.6252	0.4846
NM_001081345	0.3146	-0.08975	0.294	0.3351
NM_017400	0.2245	0.07162	0.2124	0.2367
NM_010176	0.0058	-1.155	-0.01007	0.02167
NM_183251	-0.125	-0.4153	-0.01852	-0.2315
NM_175388	0.312	0.5658	0.4932	0.1307
NM_001163557	-0.2984	-0.5746	-0.1874	-0.4093
NM_008905	-0.252	-0.7166	-0.1446	-0.3593
NM_001166584	0.2134	0.7522	0.2329	0.1938
NM_007489	0.2067	-0.443	0.2761	0.1372
NM_009346	0.2124	0.7505	0.2321	0.1926
NM_027815	-0.09371	-0.2769	-0.1271	-0.06034
NM_146198	-0.2798	-0.9322	-0.01193	-0.5476
NM_021314	0.01507	-0.08972	0.0561	-0.02595
NM_206856	-0.006323	-0.1254	0.03209	-0.04474
NM_001004468	-0.01298	-0.2235	0.003024	-0.02899
NM_009980	0.2034	0.4962	0.2253	0.1815
NM_212473	-0.04012	0.05095	-0.1215	0.04127
NM_001033420	0.1215	-0.06697	0.1528	0.09021
NM_183289	-0.02912	0.4968	-0.08573	0.02748
NM_199301	-0.2726	-0.6722	-0.3438	-0.2014
NM_178642	0.9422	0.9963	1.169	0.7156
NM_021324	-0.04979	-0.4669	-0.1565	0.05689
NM_001109765	-0.0568	-0.4412	-0.1798	0.06616
NM_001001454	-0.05908	-0.4796	-0.1623	0.04416
NM_172737	-0.06336	0.1022	-0.08857	-0.03816
NM_133671	0.006608	0.03091	0.01794	-0.004726
NM_001024699	-0.02594	-0.5471	-0.04328	-0.008596
NM_148946	1.1	1.676	0.9252	1.275
NM_019748	-0.01937	-0.01408	-0.01313	-0.02561
NM_145579	0.03057	0.5207	0.06976	-0.008612
NM_178757	-0.123	-0.2562	-0.1691	-0.07684
NM_009499	-0.1522	-0.04148	-0.2033	-0.1011
NM_207525	0.0005103	0.1877	0.06349	-0.06247
NM_145822	-0.08448	-0.1472	0.02219	-0.1911
NM_001010836	-0.4263	-0.2277	-0.3485	-0.5042
NM_023224	-0.7658	-0.6091	-0.573	-0.9586
NM_001161844	-0.8167	-0.5928	-0.6628	-0.9707
NM_001160400	-0.215	0.2478	-0.2253	-0.2048
NM_144922	-0.2752	-0.2133	-0.3769	-0.1735
NM_178089	-0.2435	-0.1623	-0.316	-0.1709
NM_001113549	-0.1159	-0.2628	-0.09866	-0.1332
NM_175641	-0.1225	-0.2581	-0.1037	-0.1413
NM_018820	-0.1639	0.0575	-0.1423	-0.1855
NM_001110208	-0.239	-0.1694	-0.2412	-0.2369
NM_007434	-0.2356	-0.1691	-0.2438	-0.2273
NM_138752	-0.0777	0.9581	-0.1028	-0.05262
NM_175021	-0.09364	0.07034	-0.1554	-0.03183
NM_001083912	-0.07776	0.9581	-0.1028	-0.05269
NM_011756	-0.1901	0.1525	-0.2485	-0.1318
NM_021895	0.04201	0.01843	0.1008	-0.01674
NM_013874	-0.2219	-0.9307	-0.235	-0.2089
NM_178384	0.3116	-0.3528	0.4088	0.2144
NM_009795	-0.2771	-0.8919	-0.2435	-0.3108
NM_009944	-0.7078	-2.484	-0.6799	-0.7357
NM_007467	-0.4209	-1.14	-0.4816	-0.3602
NM_019459	0.01751	-1.485	0.1098	-0.07477
NR_004443	0.3388	-0.8376	0.4691	0.2085
NM_146188	-0.1579	0.004982	-0.1117	-0.2041
NM_007678	-0.4724	0.3667	-0.5527	-0.3921
NM_178704	0.03248	0.1838	0.0807	-0.01573
NM_028913	0.0902	-1.403	0.1091	0.0713
NM_133712	-0.004817	-1.037	0.07914	-0.08878
NM_148927	-0.4436	-1.706	-0.4432	-0.4439
NM_009077	-0.5053	-0.5679	-0.5758	-0.4347
NM_203280	0.1678	0.1566	0.2569	0.07872
NM_001167864	0.02178	-0.03294	-0.02835	0.07192
NM_001005248	0.02168	-0.0405	-0.02439	0.06776
NM_001005247	0.02001	-0.04027	-0.02602	0.06604
NM_177740	0.01762	0.6232	0.08136	-0.04612
NM_175433	-0.445	-1.165	-0.5543	-0.3356
NM_001146000	-0.4471	-1.172	-0.5548	-0.3395
NM_001145999	-0.4499	-1.174	-0.5581	-0.3418
NM_172903	0.02906	0.2253	-0.1255	0.1836
NM_016721	0.05235	0.1869	0.08121	0.02349
NM_001004184	-0.3972	-2.673	-0.4803	-0.3141
NM_030705	-0.2551	-0.07451	-0.2626	-0.2476
NM_027256	0.2497	-0.2411	0.2601	0.2393
NM_001081267	0.3351	0.5485	0.3587	0.3114
NM_016720	0.07521	-0.3827	0.183	-0.03253
NM_133692	-0.1728	-0.2517	-0.2083	-0.1373
NM_011671	-0.3655	-1.52	-0.5036	-0.2273
NM_010567	-0.1341	0.3009	-0.1538	-0.1144
NM_001122739	-0.1363	0.3021	-0.1531	-0.1195
NM_029811	-0.4534	-0.7226	-0.4769	-0.4298
NM_001001326	-0.417	-0.6717	-0.4663	-0.3677
NM_009281	0.0651	-0.1893	-0.03133	0.1615
NM_133700	0.1012	0.08158	0.1675	0.03486
NM_022420	-0.4301	-0.4124	-0.4857	-0.3745
NM_172745	-0.0445	-0.3101	0.02632	-0.1153
NM_030566	-0.02167	-0.4558	-0.002818	-0.04052
NM_001163713	-0.0442	-0.3119	0.02643	-0.1148
NM_001039645	-2.051	-1.182	-2.574	-1.529
NM_133686	-0.7549	-1.231	-0.8391	-0.6706
NM_146201	0.03192	-0.3717	-0.02246	0.0863
NM_198017	0.2079	0.1343	0.2102	0.2056
NM_133941	0.01761	0.08279	0.03363	0.001597
NM_177261	0.1264	-1.067	0.2206	0.03215
NM_026820	-0.7038	-2.627	-0.8827	-0.5249
NM_001112715	-0.7085	-2.643	-0.8953	-0.5217
NM_030694	-0.4559	-1.629	-0.5896	-0.3221
NM_145387	-0.3492	-0.9711	-0.3952	-0.3031
NM_022654	0.5197	0.2221	0.6858	0.3536
NM_010202	-0.6255	-2.285	-0.7495	-0.5014
NM_177086	0.5999	-0.9218	0.4606	0.7392
NM_007665	-0.3333	-0.5755	-0.3384	-0.3282
NM_010687	-0.2517	0.3414	-0.1855	-0.3179
NM_001037809	-0.3242	-0.5595	-0.3289	-0.3195
NM_001081286	0.7653	2.136	0.9435	0.5871
NM_007578	-0.264	-0.3645	-0.3523	-0.1758
NM_011801	0.07246	-0.4476	0.06219	0.08273
NM_019707	0.6802	1.803	1.006	0.3542
NM_033620	0.1238	0.5334	0.0837	0.1639
NM_133962	-0.2547	-0.247	-0.2869	-0.2225
NM_010111	0.7587	1.702	0.8784	0.6391
NM_178648	0.2674	0.4035	0.393	0.1419
NM_001005863	0.2177	-0.7601	0.2668	0.1685
NM_026840	-0.04974	1.032	-0.0412	-0.05829
NM_021506	0.04911	0.2115	-0.0572	0.1554
NM_173874	-0.2224	-0.3266	-0.2997	-0.1451
NM_007711	-0.2185	-0.3247	-0.2974	-0.1396
NM_173873	-0.2231	-0.3298	-0.2996	-0.1465
NM_001029873	-0.5477	-1.383	-0.7284	-0.3671
NM_029736	0.2725	0.3719	0.3557	0.1894
NM_033327	0.5661	1.683	0.7295	0.4028
NM_177224	0.452	1.067	0.4973	0.4068
NM_011936	-0.1228	-0.1485	-0.126	-0.1196
NM_001081241	-0.08402	0.2382	-0.08527	-0.08278
NM_009864	-0.1824	-0.2049	-0.2044	-0.1604
NM_007496	0.1803	1.284	0.2379	0.1227
NM_001122594	-0.04872	0.5215	-0.2033	0.1059
NM_019950	-0.3903	-0.9586	-0.2371	-0.5435
NM_001163262	-0.1387	-0.1061	-0.1247	-0.1528
NM_001145897	-0.1718	-0.1631	-0.1612	-0.1824
NM_198671	-0.1717	-0.1666	-0.1618	-0.1817
NM_001145896	-0.1729	-0.162	-0.1634	-0.1825
NM_020605	-0.3807	0.1742	-0.4571	-0.3042
NM_001013580	0.07995	0.5337	0.03086	0.129
NM_001122850	0.1178	0.5501	0.05633	0.1792
NM_001013581	0.1229	0.5923	0.05062	0.1952
NM_001167967	0.09181	-0.0253	0.06833	0.1153
NM_133971	0.09591	0.01754	0.09881	0.09301
NR_030781	0.03823	-0.1031	0.03037	0.04609
NR_030780	0.1059	0.02438	0.1059	0.106
NR_030779	0.08264	0.009334	0.08577	0.07952
NM_001034862	0.02275	-0.1639	0.006217	0.03928
NM_001162947	0.009623	-0.09484	-0.0449	0.06415
NM_011848	0.02072	-0.0806	-0.02929	0.07073
NM_020560	-0.08131	-0.5541	-0.1324	-0.0302
NM_010206	-0.03425	0.3353	-0.004768	-0.06373
NM_001079909	-0.03374	0.3271	-0.002871	-0.0646
NM_001079908	-0.03424	0.3353	-0.004762	-0.06373
NM_134161	0.2892	0.01428	0.1759	0.4025
NM_001012517	0.04886	0.05801	-0.06445	0.1622
NM_176933	0.2767	1.08	0.3028	0.2507
NM_015802	-0.3134	-1.673	-0.4388	-0.188
NM_001160412	0.1874	-1.856	0.203	0.1719
NM_001045484	-0.3758	-1.12	-0.701	-0.05067
NM_008578	-0.3687	-1.107	-0.6931	-0.04435
NM_025577	-0.2908	-0.4224	-0.3102	-0.2714
NM_010592	-0.5179	-0.9172	-0.5902	-0.4456
NM_010589	-0.07744	-1.722	-0.05425	-0.1006
NM_008452	-0.415	-3.052	-0.529	-0.3009
NM_008566	-0.1273	-0.3891	-0.1442	-0.1104
NM_001163031	-0.2711	-0.9624	-0.156	-0.3861
NM_011925	-0.2406	-0.9303	-0.1205	-0.3607
NM_001163029	-0.2711	-0.9624	-0.156	-0.3863
NM_001163030	-0.2498	-0.9375	-0.1254	-0.3742
NM_181039	-0.1345	0.2523	-0.2302	-0.0388
NM_172503	0.01746	0.6153	0.03352	0.0014
NM_009010	-0.1608	-0.4	-0.1955	-0.1261
NM_019945	-0.326	-0.4674	-0.4179	-0.234
NM_008416	-0.07135	-0.1894	-0.08881	-0.05389
NM_173866	-0.4608	-1.216	-0.6864	-0.2352
NM_021390	-0.2591	-0.3992	-0.3369	-0.1813
NM_024217	0.2738	1.155	0.2124	0.3353
NM_010901	-0.00907	0.2314	-0.04325	0.02511
NM_009179	-0.1546	0.005514	-0.0917	-0.2175
NM_027570	-0.5035	-2.253	-0.7234	-0.2837
NM_133206	0.04783	-0.05322	0.06642	0.02925
NM_001168623	0.02192	-0.001628	0.05009	-0.00625
NM_001168622	0.04728	-0.06329	0.06597	0.02859
NM_001168621	-0.006677	-0.02972	0.02558	-0.03894
NM_011742	-0.1044	-0.2977	-0.08339	-0.1254
NM_001037665	-0.09286	-0.3002	-0.06973	-0.116
NM_025781	-0.2577	-0.3236	-0.287	-0.2284
NM_023279	-0.1751	-0.2548	-0.2107	-0.1394
NM_010578	0.275	1.225	0.3759	0.1742
NM_001081242	-0.06932	-0.2712	-0.1494	0.01071
NM_148950	0.2322	0.4022	0.2337	0.2307
NM_001029838	0.2337	0.3941	0.2375	0.2299
NM_011139	-0.6895	-3.105	-0.8734	-0.5055
NM_007619	0.3737	0.9033	0.2697	0.4777
NM_019689	-0.05639	-0.01335	-0.1112	-0.001529
NM_053268	0.2489	0.5919	0.2909	0.207
NM_009534	0.1078	0.2507	0.1519	0.06374
NM_016919	-0.1802	-0.1348	-0.1392	-0.2212
NM_177030	-0.4037	-1.414	-0.4503	-0.3572
NM_001039520	-0.04777	0.03092	0.002616	-0.09815
NM_009178	-0.1607	-1.061	-0.2772	-0.04421
NM_022029	-0.04574	0.4256	-0.1805	0.089
NM_133733	0.7659	0.00881	0.8605	0.6712
NM_172768	0.1376	-0.3138	0.0776	0.1977
NM_018770	0.09916	0.7022	-0.01286	0.2112
NM_207676	0.1003	0.6941	-0.009048	0.2096
NM_207675	0.09867	0.7019	-0.01381	0.2112
NM_001025600	0.1008	0.6944	-0.008142	0.2097
NM_001081445	-0.2277	-1.132	-0.3373	-0.1182
NM_010875	-0.1454	-0.9896	-0.3163	0.0254
NM_001113204	-0.2226	-1.117	-0.3322	-0.113
NM_178710	0.1696	0.5262	0.1809	0.1583
NM_008684	0.03885	0.5064	-0.02245	0.1002
NM_001042752	0.03885	0.5065	-0.02246	0.1002
NM_019663	0.1034	0.1257	0.04185	0.165
NM_008542	-0.4431	-0.1166	-0.5418	-0.3444
NM_001162917	-0.1724	-0.2561	-0.2771	-0.06779
NM_026599	0.3784	0.8616	0.4975	0.2593
NM_008262	0.6462	1.841	0.1471	1.145
NM_010864	0.3792	0.7725	0.3957	0.3627
NM_172528	0.01605	0.4989	0.02696	0.005126
NM_001146048	-0.02257	0.4346	-0.02265	-0.02248
NM_027394	0.1437	0.7733	0.2594	0.0281
NM_001033210	0.1666	0.5364	0.07771	0.2554
NM_029620	-0.05524	-0.5613	-0.005034	-0.1055
NM_177352	0.08277	0.02396	-0.01165	0.1772
NM_178667	-0.06999	-0.2437	-0.04917	-0.09081
NM_001163026	0.3125	0.296	0.3368	0.2881
NM_011573	-0.175	-0.6193	-0.2274	-0.1226
NM_001081654	-0.1694	-0.6266	-0.2186	-0.1203
NM_148958	-0.7469	-0.7014	-0.8424	-0.6514
NM_001042503	0.2276	0.7021	0.1841	0.2711
NM_133721	-0.1719	-1.417	-0.2467	-0.09717
NM_001113514	-0.1823	-1.511	-0.3094	-0.0553
NM_001033209	-0.1403	-0.2206	-0.2229	-0.05763
NM_133741	0.3053	0.8884	0.3224	0.2882
NM_001164572	0.3063	0.8928	0.3202	0.2924
NM_199017	-0.0362	0.5661	0.05897	-0.1314
NM_010493	-0.374	-1.272	-0.2616	-0.4863
NM_145611	-0.5159	-1.262	-0.6539	-0.378
NM_025870	-0.02944	0.009712	-0.1081	0.04924
NM_028874	0.1635	0.7119	0.1541	0.1728
NM_175482	-0.4517	-1.217	-0.5661	-0.3372
NM_198675	0.1315	-0.4038	0.1697	0.09332
NM_023483	0.359	0.5627	0.3961	0.3219
NM_032002	-0.05737	-0.6002	-0.04429	-0.07044
NM_010729	-0.27	0.8297	-0.1337	-0.4062
NM_001083927	-0.2977	-0.5833	-0.3644	-0.231
NM_009389	-0.2965	-0.5824	-0.3631	-0.2298
NM_001083928	-0.2968	-0.5828	-0.3631	-0.2305
NM_009672	-0.05039	-0.488	-0.1498	0.04898
NM_183316	0.159	-0.1544	0.2149	0.1032
NM_175153	0.1515	0.3275	0.1615	0.1416
NM_001077631	0.1511	0.323	0.1542	0.148
NM_020043	0.491	1.256	0.7044	0.2776
NM_007399	0.1204	0.6528	0.03956	0.2013
NM_010890	0.03603	0.119	-0.01504	0.0871
NM_010295	0.08617	0.6781	0.1854	-0.01306
NM_134255	-0.07639	-0.1102	-0.1329	-0.01986
NM_011851	0.855	1.803	1.007	0.703
NM_175324	0.1405	-0.4658	0.2685	0.01259
NM_145700	0.002385	1.665	-0.02892	0.03369
NM_011876	-0.4521	-1.136	-0.6119	-0.2922
NM_178907	-0.1242	-0.241	0.05008	-0.2985
NM_008138	-0.01735	0.2499	-0.006935	-0.02777
NM_001081244	0.4427	0.5495	0.393	0.4924
NM_028838	-0.07254	-2.223	-0.08602	-0.05906
NM_011562	-0.2583	-0.0793	-0.3301	-0.1865
NM_001101510	-0.9005	-0.5597	-0.9507	-0.8504
NM_001002267	-0.4946	0.2179	-0.5311	-0.458
NR_001570	0.2278	-0.1773	0.1486	0.3069
NR_001463	0.2694	0.08506	0.2052	0.3336
NR_002844	0.1477	-0.8703	0.1058	0.1897
NM_007868	0.1936	0.2685	0.2405	0.1467
NM_016697	-0.2819	-0.5417	-0.4637	-0.1002
NM_008150	0.4505	0.5452	0.6385	0.2625
NM_172779	0.09749	0.4721	0.01157	0.1834
NM_020601	0.03208	0.7326	-0.04927	0.1134
NM_008194	0.1732	-0.2987	0.1018	0.2445
NM_212444	0.1674	-0.2912	0.09446	0.2404
NR_028380	0.6231	1.005	0.7725	0.4736
NR_028381	0.2998	1.033	0.315	0.2845
NM_001077354	0.9814	1.524	1.221	0.7422
NM_172441	0.1014	1.251	0.1343	0.06848
NM_172307	0.07368	-0.05147	0.03223	0.1151
NM_148945	0.1562	0.9604	0.1998	0.1126
NM_023122	0.5768	2.643	0.7431	0.4104
NM_010797	-0.1008	0.09772	-0.08367	-0.118
NM_183151	-0.101	0.09953	-0.08367	-0.1183
NM_009305	-0.2748	-0.6121	-0.2656	-0.284
NM_027227	-0.6535	-1.103	-0.87	-0.4371
NM_181548	-0.3307	-1.782	-0.3726	-0.2887
NM_007922	-0.2771	-0.3521	-0.4385	-0.1157
NM_001142810	-0.08407	-0.6163	-0.1092	-0.05897
NM_001142809	-0.08407	-0.6163	-0.1091	-0.059
NM_133987	-0.08402	-0.6163	-0.1091	-0.05895
NM_145630	-0.1875	-0.2411	-0.2046	-0.1704
NM_001081283	0.189	1.221	0.01045	0.3676
NM_001166377	-0.09498	-0.04822	-0.2185	0.02854
NM_001166378	-0.1095	-0.03945	-0.2355	0.01655
NM_001166379	-0.1085	-0.04754	-0.2307	0.01366
NM_001166380	-0.09671	-0.03513	-0.2252	0.03182
NM_030066	-0.0954	-0.04045	-0.2226	0.03182
NM_001004154	0.1542	-0.07561	0.08131	0.2271
NM_026887	0.4001	1.364	0.5033	0.2968
NM_001004363	0.2715	1.594	0.2651	0.278
NM_177475	0.2641	-0.1952	0.245	0.2832
NM_008635	-0.2935	-1.392	-0.3438	-0.2432
NM_172495	0.3957	0.4149	0.487	0.3044
NM_146005	-0.1381	0.236	-0.2242	-0.05201
NM_170730	-0.1682	0.2098	-0.2302	-0.1062
NM_170728	-0.1244	0.281	-0.1867	-0.06218
NM_170690	-0.1394	0.2358	-0.2266	-0.05217
NM_170689	-0.1362	0.2379	-0.2222	-0.05032
NM_170729	-0.137	0.2382	-0.224	-0.05
NM_170688	-0.1258	0.2788	-0.1866	-0.06495
NM_009929	-0.02109	0.05399	0.08443	-0.1266
NM_028709	-0.2795	-1.622	-0.2827	-0.2763
NM_031185	0.1059	0.447	0.08762	0.1243
NM_001033253	0.1779	-0.1018	0.2496	0.1062
NM_001159942	0.1778	-0.08695	0.2496	0.106
NM_175155	-0.01415	0.1206	-0.08517	0.05687
NM_011682	0.2794	0.7057	0.2813	0.2775
NM_009538	0.8345	2.182	0.8368	0.8322
NM_173390	-0.09722	1.216	-0.06085	-0.1336
NM_134005	0.2412	0.7443	0.2936	0.1888
NM_026113	0.4057	0.6997	0.5617	0.2497
NM_001168304	0.05933	-0.1447	0.02847	0.0902
NM_198164	0.05925	-0.1681	0.02441	0.0941
NM_025705	0.1853	0.0488	0.2986	0.07206
NM_010288	0.5422	1.67	0.6218	0.4627
NM_001033259	-0.258	-0.8299	-0.2714	-0.2446
NM_001081127	-0.5274	-2.011	-0.6045	-0.4502
NM_023598	0.3412	-0.2436	0.2839	0.3986
NM_009670	-0.1156	0.2332	-0.1925	-0.0388
NM_170687	-0.1289	0.195	-0.2289	-0.02886
NM_001111121	-0.232	0.03131	-0.3027	-0.1613
NM_021568	-0.3277	-0.2692	-0.3857	-0.2697
NM_183426	-0.3487	-0.5601	-0.4097	-0.2877
NM_175450	-0.1612	-0.2536	-0.1123	-0.2101
NM_010731	-0.1623	-1.146	-0.3174	-0.007102
NM_008688	-0.2144	-0.7427	-0.2124	-0.2164
NM_026756	-0.22	-0.7523	-0.2216	-0.2183
NM_027423	0.09619	-0.2375	0.08205	0.1103
NM_027878	0.2618	1.934	0.492	0.03171
NM_009950	-0.1838	-1.028	-0.2411	-0.1265
NM_178610	0.4258	0.188	0.5294	0.3222
NM_028082	0.2447	0.01582	0.2561	0.2333
NR_024327	0.2409	0.007858	0.2543	0.2274
NM_001037846	0.2389	0.01219	0.2504	0.2275
NM_001037848	0.1711	0.1434	0.2274	0.1149
NM_001037847	0.2418	0.007536	0.2525	0.2311
NM_177798	0.1524	0.5983	0.1425	0.1624
NM_138956	-0.04401	0.6548	-0.00705	-0.08097
NM_001110218	0.1421	0.7471	0.2778	0.006342
NM_054078	-0.1668	-0.5642	-0.2461	-0.08755
NM_008512	0.1595	1.086	0.2039	0.1152
NM_001166402	0.006888	1.065	0.1193	-0.1056
NM_009397	-0.03829	0.9753	0.08339	-0.16
NM_008822	-0.02065	0.1696	-0.06524	0.02394
NM_001161825	-0.01965	0.1675	-0.06601	0.02671
NM_010217	0.5634	1.783	0.8836	0.2432
NM_026138	0.2606	1.761	0.3869	0.1343
NM_030203	-0.09017	-0.07805	-0.1495	-0.03079
NM_023596	-0.2618	-0.4364	-0.2668	-0.2569
NM_009163	-0.08162	-0.2409	-0.02012	-0.1431
NM_013611	0.2045	0.242	0.3628	0.04614
NM_178058	-0.08125	-0.5862	-0.172	0.009523
NM_153779	-0.0812	-1.231	-0.1342	-0.02818
NM_001039194	-0.2567	-1.219	-0.2879	-0.2256
NM_178606	0.2689	0.8836	0.4207	0.1172
NM_178621	-0.01444	0.09479	-0.0515	0.02263
NM_010361	-0.7804	-1.739	-0.881	-0.6798
NM_198635	-0.04285	-2.483	-0.08632	0.0006114
NM_010925	-0.04958	-0.003124	-0.07811	-0.02105
NM_001042710	-0.3639	0.6164	-0.2301	-0.4977
NM_023128	-0.361	-0.1032	-0.3474	-0.3745
NM_008226	-0.6026	-0.7327	-0.6923	-0.5128
NM_001161747	-0.3615	-0.1032	-0.3426	-0.3804
NM_008162	-0.4003	-1.652	-0.486	-0.3145
NM_001037741	-0.3803	-1.637	-0.4669	-0.2937
NM_011492	0.05988	0.05232	0.05938	0.06039
NM_021565	0.09371	0.4597	0.1567	0.03069
NM_007909	-0.1804	0.6904	-0.1979	-0.163
NM_013595	-0.19	-0.2108	-0.1406	-0.2394
NM_025852	-0.08577	-0.05661	-0.1361	-0.03548
NM_145361	-0.4207	-0.6485	-0.5097	-0.3316
NM_010319	-0.3091	-0.6449	-0.2799	-0.3382
NM_001038655	-0.3187	-0.6268	-0.2872	-0.3502
NM_178662	-0.291	0.3148	-0.3361	-0.2458
NM_007907	-0.4073	-0.4038	-0.4874	-0.3272
NM_010347	-0.3276	-1.893	-0.4135	-0.2418
NM_001163064	0.7408	1.341	0.7034	0.7782
NM_011461	-0.156	-3.971	-0.07601	-0.2359
NM_001080134	0.009061	0.06395	-0.06497	0.08309
NM_001080129	0.02709	-0.02584	-0.02564	0.07982
NM_001080130	0.03106	-0.02017	-0.02293	0.08506
NM_001080132	0.0442	-0.01183	-0.01057	0.09898
NM_001080131	0.03213	-0.01642	-0.02228	0.08654
NM_011605	0.07238	0.2883	0.04855	0.09621
NM_001039000	-0.2982	-0.6624	-0.3405	-0.2559
NM_008447	-0.2283	-0.5329	-0.3023	-0.1542
NM_010296	-0.4977	-1.974	-0.6068	-0.3887
NM_028230	-0.4007	-1.162	-0.5574	-0.2439
NM_001098789	-1.666	-4.436	-2.337	-0.9945
NM_183297	-1.501	-2.521	-1.842	-1.161
NM_010860	-0.01778	0.5692	-0.2946	0.259
NM_172259	-0.171	-0.9906	-0.1965	-0.1454
NM_010153	-0.2921	-0.6865	-0.3729	-0.2114
NM_016811	0.2068	-1.036	0.4082	0.005326
NM_013765	-0.1853	-0.4654	-0.2338	-0.1369
NM_001083587	0.1647	-0.503	0.1536	0.1758
NM_008744	0.6111	-1.576	0.5054	0.7168
NM_001013784	-0.3112	-0.4086	-0.1869	-0.4356
NM_011586	-0.3751	-0.5309	-0.4094	-0.3408
NM_016810	-0.01792	-0.004676	0.05543	-0.09128
NM_008740	-0.2735	-0.3044	-0.4337	-0.1133
NM_011101	0.8845	1.44	1.038	0.7311
NM_178623	-0.2157	-0.2752	-0.04492	-0.3864
NM_001077661	-0.1994	-0.2406	-0.01858	-0.3802
NM_007595	-0.2969	-1.359	-0.3659	-0.2279
NM_173748	-0.1142	0.185	-0.1327	-0.09563
NM_010345	0.01966	0.5321	-0.1109	0.1502
NM_172496	-0.1738	-2.385	-0.2268	-0.1208
NM_194053	0.07071	0.4081	0.08421	0.05722
NM_009260	0.2792	0.8511	0.2611	0.2972
NM_194051	0.02875	0.2675	0.04053	0.01697
NM_194054	0.06158	0.3176	0.06266	0.06051
NM_194052	0.07044	0.4093	0.08475	0.05613
NM_175836	0.1938	0.7469	0.1708	0.2169
NM_007897	0.433	0.2859	0.5026	0.3634
NM_199299	-0.01929	-0.1372	-0.01603	-0.02255
NM_001029936	0.1169	1.312	0.1029	0.1309
NM_018805	-0.4321	-0.2349	-0.7496	-0.1146
NM_177392	0.08977	0.4144	-0.0483	0.2278
NM_018768	-0.4751	-0.5156	-0.3961	-0.5541
NM_198018	-0.1386	-0.351	-0.199	-0.07811
NM_008750	0.1097	-0.01843	0.2654	-0.04611
NM_198895	-0.1379	-0.3307	-0.1963	-0.07951
NM_198894	-0.1391	-0.3509	-0.1998	-0.07844
NM_008702	0.151	0.2297	0.08678	0.2152
NM_177390	-0.1839	0.7292	-0.2054	-0.1624
NM_153144	0.2242	0.1389	0.2362	0.2122
NM_001080931	0.4051	0.9465	0.4051	0.4051
NM_031386	-0.1674	-2.393	-0.2741	-0.06064
NM_198013	0.0005542	0.2866	-0.04967	0.05078
NM_054043	0.1569	0.1917	0.1063	0.2075
NM_018873	-0.2757	-0.2587	-0.3782	-0.1732
NM_009024	-0.4192	-0.6909	-0.4586	-0.3798
NM_178932	-0.3688	-0.1868	-0.4235	-0.3142
NM_009521	1.36	1.908	1.575	1.145
NM_198292	-0.2064	-0.55	-0.1439	-0.2688
NM_008816	-0.3953	-2.334	-0.3423	-0.4483
NM_001032378	-0.396	-2.334	-0.3402	-0.4517
NM_145823	-0.04579	-0.7497	-0.04851	-0.04307
NM_198298	0.04841	-0.2443	-0.006111	0.1029
NM_029606	0.7905	0.8618	0.7569	0.8242
NM_015732	0.6949	1.355	0.6827	0.7071
NM_001113486	-0.3236	-1.024	-0.3973	-0.2498
NM_001113487	-0.3215	-1.011	-0.3941	-0.2488
NM_172443	-0.2655	0.3502	-0.3627	-0.1683
NM_019574	0.0038	0.03639	-0.06598	0.07358
NM_028022	-0.3874	-0.7621	-0.3956	-0.3792
NM_008698	-0.1629	-0.7166	-0.2	-0.1258
NM_030228	0.2795	0.8972	0.3402	0.2188
NM_144560	0.2384	0.8591	0.2927	0.1842
NM_001159401	-0.5555	-0.9606	-0.7387	-0.3723
NM_009477	-0.5544	-0.9616	-0.7368	-0.3719
NM_001159402	-0.5545	-0.977	-0.7399	-0.3691
NM_033523	0.159	0.1525	0.1209	0.1971
NM_172260	0.01823	0.06059	-0.004366	0.04083
NM_010794	-0.02959	0.115	0.0004159	-0.05959
NM_001110149	-0.03235	0.1227	-0.002366	-0.06233
NM_001110148	0.004525	0.1352	0.03618	-0.02713
NM_013529	-0.5248	-1.424	-0.6081	-0.4416
NM_153117	-0.1153	0.5402	-0.01584	-0.2147
NM_021327	-0.6771	-1.302	-0.8323	-0.522
NM_009242	0.08389	0.6918	0.2255	-0.05777
NM_182996	-0.09933	-0.2772	-0.1333	-0.06532
NM_001040686	-0.09216	-0.2696	-0.1248	-0.0595
NM_009021	0.1049	0.5324	0.1259	0.08383
NM_001039536	0.1962	-0.5048	0.2517	0.1407
NM_198861	-0.4681	-0.1919	-0.5998	-0.3365
NM_025915	-0.03329	0.6748	-0.02589	-0.04069
NM_001045525	0.5454	0.9264	0.6119	0.4788
NM_001017426	-0.2525	-0.1329	-0.3244	-0.1806
NM_001127233	-0.07422	-0.3046	-0.04567	-0.1028
NM_011640	-0.07383	-0.3033	-0.0436	-0.1041
NM_144824	0.1355	-0.2214	0.316	-0.04492
NM_029348	0.1145	0.797	0.03629	0.1926
NM_007528	-0.5888	0.005867	-0.692	-0.4856
NM_009671	0.1696	0.3893	0.1951	0.144
NM_001024920	-0.3689	-0.2868	-0.4701	-0.2678
NM_008952	-0.5322	-0.3856	-0.5866	-0.4777
NM_009423	0.07821	0.3125	0.1671	-0.01066
NM_016686	0.133	0.6249	0.1462	0.1198
NM_001042541	-0.2357	-0.8637	-0.2355	-0.2359
NM_029023	-0.4033	-1.331	-0.4301	-0.3765
NM_016706	-0.1347	-0.4049	-0.1867	-0.08264
NM_027799	-0.04256	0.3705	-0.0374	-0.04773
NM_009951	-0.01842	0.2288	-0.001386	-0.03545
NM_033568	0.05148	-0.000536	0.1329	-0.02996
NM_175332	-0.1037	-1.003	-0.05786	-0.1495
NM_139311	0.4297	-0.4271	0.4729	0.3864
NM_010688	0.2044	0.01704	0.3006	0.1083
NM_145121	-0.506	-1.056	-0.7581	-0.254
NM_001159320	-0.4707	-1.302	-0.7543	-0.1872
NM_001159319	-0.508	-1.244	-0.8195	-0.1966
NM_031173	-0.5027	-1.199	-0.7979	-0.2076
NM_178060	-0.1965	-0.5231	-0.2468	-0.1461
NM_010593	-0.183	-0.3834	-0.1257	-0.2402
NM_028024	-0.294	-0.2827	-0.2513	-0.3367
NM_009675	-1.493	-2.972	-2.251	-0.735
NM_144831	0.05651	0.04308	0.09611	0.01691
NM_008815	0.2157	-1.28	0.3097	0.1216
NM_001077696	-0.4285	-0.3401	-0.5986	-0.2583
NM_010412	-0.4285	-0.339	-0.5999	-0.2572
NM_016759	-0.519	-1.738	-0.4959	-0.5422
NM_008175	-0.3227	-0.5636	-0.2874	-0.358
NM_020510	-0.08861	0.9816	-0.1327	-0.04453
NM_152813	-0.2848	-0.5822	-0.255	-0.3146
NM_025988	-0.5258	-1.309	-0.6718	-0.3798
NM_010838	-0.4323	-2.558	-0.4885	-0.3762
NM_001038609	-0.4339	-2.562	-0.4861	-0.3817
NM_001166177	-0.3648	-1.346	-0.4684	-0.2612
NM_028710	-0.2104	-0.4138	-0.3444	-0.07642
NM_026682	-0.2022	-1.796	-0.1855	-0.2189
NM_029794	-0.1845	-1.707	-0.1614	-0.2077
NM_001164532	-0.2092	-1.776	-0.1841	-0.2343
NM_012030	-0.2459	0.1512	-0.288	-0.2037
NM_026071	-0.2744	-1.515	-0.2781	-0.2706
NM_145438	-0.2339	-0.4253	-0.1886	-0.2793
NM_029557	-0.2405	-0.4242	-0.2116	-0.2694
NM_080643	-0.08732	0.3015	-0.1408	-0.03387
NM_020483	0.3196	0.04602	0.4471	0.1921
NM_176902	-0.5158	-1.677	-0.6591	-0.3724
NR_003376	-0.4822	-1.614	-0.6227	-0.3418
NM_017380	-0.3137	-1.113	-0.3858	-0.2417
NM_001113488	-0.3176	-1.112	-0.391	-0.2442
NM_001085535	-2.13	-3.74	-2.284	-1.976
NM_198423	-0.1832	0.3478	-0.4189	0.05243
NM_009609	-0.08995	1.058	-0.09607	-0.08382
NM_024229	-0.4383	-0.6583	-0.6158	-0.2609
NM_026824	-0.1204	-0.2516	-0.07908	-0.1617
NM_053122	-0.3809	-1.191	-0.3765	-0.3854
NM_183186	0.1515	0.6259	0.02406	0.2789
NM_001159536	-0.5166	-0.2425	-0.5764	-0.4567
NM_138305	-0.5125	-0.2349	-0.5579	-0.467
NM_001159537	-0.5072	-0.2408	-0.5668	-0.4476
NM_001163126	0.4196	0.3281	0.3829	0.4564
NM_001033213	-0.1235	-0.3551	-0.1747	-0.07231
NR_027869	-0.2287	-0.5287	-0.2724	-0.1849
NM_007886	-0.2348	-0.4868	-0.281	-0.1886
NM_001162465	-0.2221	-0.5196	-0.2677	-0.1764
NR_027870	-0.2272	-0.5271	-0.2709	-0.1835
NM_001099628	0.455	0.9325	0.4572	0.4528
NM_010881	-0.09817	-0.04702	-0.0963	-0.1
NM_011519	-0.04596	0.3241	0.0491	-0.141
NM_001098168	-0.1151	0.3546	-0.263	0.03283
NM_001135192	-0.1093	0.3511	-0.2585	0.03997
NM_001004364	-0.1151	0.3547	-0.2629	0.03278
NM_176930	1.294	2.883	1.731	0.8573
NM_001146031	1.3	2.904	1.731	0.8681
NM_019784	0.1907	-0.26	0.358	0.02349
NM_001005510	-0.06735	1.006	-0.1166	-0.01808
NM_013675	-0.2716	0.622	-0.3798	-0.1633
NM_145927	-0.05236	-0.6621	-0.0367	-0.06802
NM_008943	-0.04202	0.3201	-0.02713	-0.05692
NM_001159500	-0.3196	-3.288	-0.4098	-0.2295
NM_011934	-0.3196	-3.288	-0.41	-0.2293
NM_145448	0.376	-0.6226	0.8432	-0.09134
NM_001040682	-0.3407	-0.4851	-0.5113	-0.17
NM_053155	-0.3533	-0.4881	-0.5245	-0.1822
NM_012023	-0.2162	-0.6835	-0.2289	-0.2036
NM_001081457	-0.2168	-0.6838	-0.2303	-0.2033
NM_011973	-0.3509	-2.333	-0.406	-0.2958
NM_001081458	-0.2961	-0.7917	-0.3256	-0.2666
NM_001135001	-0.293	-0.8205	-0.3358	-0.2503
NM_175930	0.1924	0.5207	0.09233	0.2924
NM_007872	0.05801	0.4183	0.1174	-0.001425
NM_008709	0.01619	-0.4088	-0.0004585	0.03284
NM_016677	-0.1054	-0.1312	0.1214	-0.3321
NM_007530	0.1922	-0.4816	0.1529	0.2314
NM_001164090	0.1993	-0.4634	0.1668	0.2318
NM_153198	-0.09194	-0.2677	-0.1371	-0.04676
NM_177993	-0.1087	-0.2059	-0.1271	-0.09029
NM_001167963	-0.005848	0.5405	-0.1391	0.1274
NM_001015099	-0.007545	0.5393	-0.1411	0.126
NM_001167964	-0.003086	0.537	-0.1287	0.1225
NM_001033156	0.2914	0.09154	0.3863	0.1965
NM_001081195	0.4848	0.4179	0.5449	0.4247
NM_026038	-0.4308	-0.6367	-0.6847	-0.1769
NM_024205	-0.06343	-0.1111	-0.125	-0.001883
NM_008558	0.3013	-0.1056	0.3136	0.2889
NM_001146176	0.301	-0.1055	0.313	0.289
NM_007564	0.2401	-0.1609	0.2358	0.2444
NM_134156	0.003982	0.07333	0.009971	-0.002008
NM_001163501	0.01666	-0.07709	-0.05987	0.0932
NM_026775	0.0303	0.2096	0.02604	0.03456
NM_145836	-0.07773	-0.1407	-0.08807	-0.0674
NM_011479	0.1415	0.1801	0.2155	0.06739
NR_027651	0.241	0.8889	0.2119	0.2702
NR_027652	0.166	0.6545	0.1168	0.2152
NR_003633	0.2563	0.9101	0.1838	0.3289
NM_178915	-0.2068	-0.8877	-0.3027	-0.1108
NM_001081426	-0.0004917	0.2137	-0.06641	0.06543
NM_012054	0.4944	-0.7999	0.6386	0.3503
NM_198419	0.4211	1.674	0.2531	0.5892
NM_001005740	0.4216	1.676	0.253	0.5903
NM_029653	0.3829	0.6396	0.4581	0.3076
NM_134062	0.3661	0.6237	0.4467	0.2855
NM_175171	0.311	1.522	0.3959	0.2261
NM_011056	0.02521	-0.4856	0.006781	0.04364
NM_175007	-0.2234	0.1521	-0.263	-0.1837
NM_080288	-0.2902	-0.5239	-0.3445	-0.236
NM_146041	-0.09867	0.2794	-0.08173	-0.1156
NR_028309	-0.03641	-0.1104	0.06308	-0.1359
NM_001033167	-0.2021	0.795	-0.1317	-0.2725
NM_009881	0.1878	-0.2758	0.1264	0.2492
NM_001123386	0.179	-0.2963	0.1234	0.2347
NM_023887	-0.165	-1.381	-0.2229	-0.1071
NM_008105	-0.1303	-1.412	-0.2123	-0.0483
NM_133219	-0.1093	-1.192	-0.1395	-0.07913
NM_007772	0.08595	0.6753	0.04282	0.1291
NM_021878	-0.02112	0.02106	-0.01518	-0.02707
NM_026056	0.445	1.984	0.4017	0.4883
NM_013846	-0.3155	-0.6563	-0.4312	-0.1999
NM_008739	0.2747	0.366	0.2779	0.2715
NM_028079	0.1121	-0.1039	0.2094	0.0148
NM_172587	0.02476	0.1172	-0.04736	0.09688
NM_173757	-0.06225	-0.3979	-0.073	-0.05151
NM_172595	0.2487	-0.4676	0.2294	0.2679
NM_001033228	1.504	2.807	1.679	1.329
NM_008710	-0.08177	0.5584	-0.05007	-0.1135
NR_003544	-0.08349	0.5552	-0.05153	-0.1155
NM_178186	-0.9049	-0.3609	-1.18	-0.6297
NM_175656	-0.1665	0.1102	-0.01657	-0.3163
NM_175654	-0.8825	-0.1596	-2.443	0.6781
NM_145073	0.9136	-2.155	0.37	1.457
NM_030609	-0.7983	-0.5744	-0.6608	-0.9358
NM_009513	0.08891	1.163	0.2347	-0.05689
NM_008239	0.4075	0.9772	0.4499	0.3651
NM_009450	-0.2085	-0.3048	-0.2163	-0.2008
NM_001122948	0.6318	0.4513	0.5215	0.742
NM_011547	0.6144	0.4743	0.5048	0.7241
NM_011817	0.5345	1.401	0.9686	0.1005
NM_011518	0.04346	0.03743	0.1302	-0.04329
NM_009946	0.5677	1.662	0.6124	0.523
NM_153131	-0.9302	-0.1005	-1.228	-0.632
NM_027335	-0.1136	-0.3981	-0.1609	-0.06637
NM_008957	-0.5145	-0.6929	-0.6606	-0.3684
NM_001042591	0.2621	0.5237	0.3072	0.217
NM_001081176	0.3236	0.05973	0.2778	0.3693
NM_001100458	0.3376	0.7137	0.4025	0.2728
NM_001146045	0.3369	0.7112	0.401	0.2728
NM_010422	-0.4795	-1.214	-0.5978	-0.3612
NM_134079	0.1817	0.921	0.2484	0.1151
NM_146054	0.1346	0.1009	0.147	0.1222
NM_026322	-0.07592	-0.1158	-0.116	-0.0358
NM_172813	0.8172	-0.8513	0.9667	0.6677
NM_029320	0.3962	0.2555	0.4512	0.3411
NM_029556	-0.2694	-0.5227	-0.4046	-0.1343
NM_008695	-0.2107	-0.3267	-0.2704	-0.151
NM_009502	0.1882	0.974	0.2448	0.1315
NM_017479	0.2455	-0.9913	0.25	0.2409
NM_027726	0.02213	0.04807	0.05866	-0.01441
NM_001163513	0.02554	0.04853	0.0616	-0.01053
NM_183208	0.2248	1.224	0.1812	0.2683
NM_027871	0.01329	0.5919	0.1769	-0.1503
NM_134437	0.3421	1.829	0.3161	0.3681
NM_011918	-0.3441	-0.7878	-0.3765	-0.3118
NM_001039073	-0.3407	-0.8433	-0.3779	-0.3036
NM_001039072	-0.3479	-0.8503	-0.3785	-0.3173
NM_001039071	-0.3369	-0.7805	-0.375	-0.2988
NM_001039074	-0.3481	-0.8502	-0.3791	-0.3172
NM_177816	1.633	-2.226	1.557	1.708
NM_028966	0.5253	1.872	0.5313	0.5192
NM_001037221	0.5508	1.89	0.5643	0.5373
NM_001040072	-0.05142	-0.5712	-0.1934	0.09055
NM_015771	0.6872	2.556	0.9011	0.4733
NM_001033272	0.2157	0.7726	0.1151	0.3163
NR_028264	-0.07228	-0.03823	-0.02421	-0.1203
NM_001081177	-0.09948	-0.2352	-0.146	-0.05294
NM_177780	0.5255	0.4284	0.5171	0.534
NM_026331	0.04316	-0.08266	0.01404	0.07228
NM_021328	-0.1054	0.2508	-0.09354	-0.1173
NM_008004	-0.1659	-1.137	-0.31	-0.02187
NM_009029	0.6158	0.5329	0.8797	0.3519
NM_173758	-0.09834	0.07777	-0.136	-0.06071
NM_027906	-0.1122	0.1047	-0.1263	-0.09819
NM_201529	0.1283	0.3313	0.1915	0.06499
NM_053079	-0.5359	-3.721	-0.7559	-0.3159
NM_001128308	-0.06502	0.2887	-0.1306	0.0005727
NM_145465	-0.177	0.2372	-0.2839	-0.07022
NM_026861	-0.2589	-0.236	-0.2241	-0.2936
NM_134074	-0.05639	0.2942	-0.129	0.01624
NM_001128307	-0.06533	0.2886	-0.131	0.0002878
NM_027475	0.0104	-0.04007	-0.0239	0.0447
NM_001101433	-0.144	0.04917	-0.2079	-0.08004
NM_013469	-0.2588	0.1564	-0.3038	-0.2138
NM_001114879	0.463	0.3804	0.4744	0.4516
NM_028945	0.4443	0.3625	0.4609	0.4277
NM_177815	-0.1766	-0.2776	-0.1998	-0.1534
NM_172600	0.3182	0.6592	0.3021	0.3343
NM_144841	-0.05182	-0.009443	-0.03874	-0.06489
NM_013632	0.1257	-0.3894	0.1777	0.07383
NM_013864	-0.9308	-1.873	-1.142	-0.7192
NM_001145959	-0.928	-1.868	-1.141	-0.7149
NM_011405	0.3864	1.55	0.5721	0.2006
NM_010590	0.1169	0.835	0.2094	0.02441
NM_001159418	-0.06174	-0.7018	-0.09499	-0.02848
NM_008394	-0.07385	-0.686	-0.1073	-0.04044
NM_001159417	-0.08389	-0.6795	-0.1161	-0.05171
NM_001161715	-0.1348	-1.266	-0.185	-0.0846
NM_145705	-0.08023	-0.215	-0.1073	-0.0532
NM_019984	-0.13	-1.257	-0.1802	-0.07981
NM_001161714	-0.1237	-1.263	-0.1748	-0.07265
NM_023699	-0.5238	-0.8542	-0.7594	-0.2881
NM_001168346	-0.5825	-0.9631	-0.8108	-0.3543
NM_153382	0.4023	2.236	0.6112	0.1934
NM_144843	0.1639	0.3171	0.1661	0.1617
NM_021480	-0.09495	-2.666	-0.1267	-0.06318
NM_144808	0.4166	0.4552	0.5248	0.3084
NM_001135151	0.4107	0.4287	0.5176	0.3037
NM_001135152	0.4036	0.4281	0.5094	0.2979
NM_013514	-0.2805	-1.309	-0.3753	-0.1858
NR_002218	-0.1847	-0.1024	-0.1661	-0.2034
NM_009366	-0.09747	-0.7409	-0.09531	-0.09963
NM_207652	-0.07604	-0.4707	-0.07525	-0.07683
NM_011613	0.749	1.238	0.8051	0.6928
NM_175245	0.1958	-0.06202	0.2235	0.1681
NM_029454	0.4027	0.3472	0.4488	0.3567
NM_011897	0.2878	0.6182	0.3337	0.2418
NM_021434	-0.3749	-0.4573	-0.4572	-0.2925
NM_029578	0.2165	-0.133	0.2673	0.1657
NM_008729	0.8267	1.495	0.8127	0.8407
NM_016667	0.3704	0.53	0.6335	0.1073
NM_001081066	-0.5145	-0.8465	-0.7056	-0.3235
NM_001113545	-0.4189	-1.342	-0.6207	-0.2172
NM_001081402	0.1808	-0.1182	0.2457	0.116
NM_013787	0.1026	0.1486	0.07231	0.1329
NM_145468	0.1166	0.1686	0.0861	0.1471
NM_001166408	0.2498	0.7818	0.3629	0.1367
NM_030690	0.2537	0.7831	0.3647	0.1427
NM_019472	0.05108	0.2555	0.0257	0.07646
NM_027395	0.1523	0.4998	0.2447	0.05992
NM_016762	-0.4969	0.4132	-0.37	-0.6239
NM_026496	0.05617	0.4153	0.1574	-0.04503
NM_001130166	-0.01772	-0.0298	-0.1003	0.06489
NM_010162	0.2582	0.5541	0.3408	0.1755
NM_026746	0.02816	-0.3477	0.08235	-0.02603
NM_001164604	0.1217	-0.1579	0.2237	0.01972
NR_003368	0.1703	-0.6024	0.3985	-0.05796
NM_001164642	-0.2709	-0.2082	-0.3169	-0.2249
NM_001164643	-0.352	-0.255	-0.3807	-0.3234
NM_029640	-0.2581	-0.2692	-0.3235	-0.1928
NM_180662	-0.2734	-0.2661	-0.328	-0.2187
NM_001164641	-0.2697	-0.2031	-0.3104	-0.2289
NM_001114140	0.129	-0.03592	0.0861	0.1719
NM_013836	0.13	-0.03298	0.08761	0.1724
NM_001081166	-0.1262	0.6356	-0.119	-0.1333
NR_030731	-0.1327	0.6336	-0.1284	-0.137
NM_175251	0.1972	0.8059	0.1453	0.249
NM_172293	-0.323	-1.375	-0.3981	-0.2479
NM_026468	-0.2116	-1.192	-0.5517	0.1286
NM_001112721	0.3533	0.6384	0.3547	0.3519
NM_001081359	0.3533	0.6388	0.3546	0.3519
NM_008681	-1.466	-2.716	-2.048	-0.8843
NM_174991	-0.4329	-0.8694	-0.4998	-0.3661
NM_001164037	-0.2292	-0.1079	-0.2664	-0.1919
NM_001164036	-0.2291	-0.1089	-0.2669	-0.1914
NM_001164040	-0.2326	-0.1126	-0.2616	-0.2037
NM_001164039	-0.2295	-0.1081	-0.2659	-0.1931
NM_001164038	-0.2295	-0.1081	-0.2659	-0.1931
NM_008529	-0.2292	-0.109	-0.2669	-0.1914
NM_134087	0.4396	0.6705	0.6122	0.267
NM_153122	-0.5617	-1.651	-0.7768	-0.3467
NM_028064	-0.3983	-1.355	-0.4086	-0.388
NM_013847	-0.5713	-1.652	-0.7363	-0.4063
NM_001161712	-0.5619	-1.657	-0.7532	-0.3706
NM_134090	-0.4408	-1.522	-0.5401	-0.3414
NM_144811	-0.2212	-0.1531	-0.242	-0.2005
NM_009303	-0.2394	-1.304	-0.3842	-0.09462
NM_207708	-0.3216	-1.159	-0.438	-0.2052
NM_025609	-0.1715	-0.1985	-0.1857	-0.1573
NM_001170954	-0.62	-1.615	-0.8257	-0.4144
NM_001004150	-0.6221	-1.624	-0.8222	-0.4221
NM_178869	0.001398	-0.3245	0.07091	-0.06811
NM_013873	-0.1886	-0.2931	-0.1387	-0.2385
NM_133167	-0.1404	-1.488	-0.1908	-0.09004
NM_175363	0.4256	1.079	0.4018	0.4495
NM_146062	0.4409	1.088	0.4134	0.4685
NM_001083114	0.4263	1.078	0.4009	0.4517
NM_001033217	0.3003	1.181	0.2979	0.3028
NM_007581	-0.02958	0.95	0.004486	-0.06364
NM_001044741	-0.02996	0.9632	0.01153	-0.07146
NM_011653	-0.3143	0.1787	-0.3332	-0.2954
NM_031842	-0.03749	0.1474	-0.0494	-0.02558
NM_028015	0.0641	0.1077	0.1237	0.004469
NM_009597	-0.2087	-0.001759	-0.2926	-0.1248
NM_011873	-0.4353	-0.1867	-0.3621	-0.5086
NM_001042727	0.1377	-0.39	0.24	0.0354
NM_013566	-0.5842	-3.287	-0.6257	-0.5428
NM_011244	0.125	-0.413	0.2295	0.02042
NM_010577	-0.01824	0.4353	0.09093	-0.1274
NM_008800	-0.4715	0.08803	-0.5221	-0.4209
NM_028964	0.1825	-0.257	-0.01332	0.3784
NM_013661	-0.405	-1.114	-0.531	-0.2789
NM_016967	-0.3023	-1.533	-0.3839	-0.2206
NM_001033237	0.1355	0.2934	0.1772	0.09381
NM_001145930	0.1374	0.2913	0.1822	0.09266
NM_183029	-0.3861	-1.018	-0.6234	-0.1487
NM_145933	-0.1596	0.01739	-0.2553	-0.0638
NM_001145954	0.5178	2.426	0.6454	0.3902
NM_178665	0.5193	2.423	0.6467	0.3919
NM_001145952	0.5305	2.443	0.6595	0.4016
NM_133752	0.2363	0.2675	0.225	0.2477
NM_172614	0.03581	0.809	0.03302	0.0386
NM_030138	0.1848	0.2552	0.1722	0.1974
NM_198626	-0.05257	-0.1348	-0.0455	-0.05963
NM_001164268	0.6676	2.377	0.8388	0.4963
NM_010580	-0.01273	0.1168	0.0289	-0.05436
NM_001145884	-0.01125	0.1164	0.02728	-0.04978
NM_175111	-0.1454	-0.7841	-0.1132	-0.1776
NM_008083	0.03359	-0.01582	0.08575	-0.01858
NM_010816	-0.01091	-2.808	0.01355	-0.03536
NM_025599	0.1449	-0.2908	0.1726	0.1172
NM_019413	0.2434	0.5229	0.3	0.1867
NM_023844	-0.2031	-2.312	-0.2384	-0.1677
NM_009384	-0.2293	-0.3556	-0.2742	-0.1844
NM_001145886	-0.2294	-0.361	-0.2742	-0.1847
NM_001045515	0.0236	0.1419	0.06257	-0.01537
NM_015755	0.1207	0.771	0.1581	0.0832
NM_001164483	0.02559	0.148	0.06449	-0.01331
NM_001110276	-0.1445	-0.07008	-0.195	-0.09391
NM_010587	-0.02043	0.1898	-0.0477	0.00685
NM_001110275	-0.02072	0.2159	-0.02974	-0.0117
NM_001039521	0.05055	-0.4331	0.1275	-0.02639
NM_028420	-0.2629	-0.166	-0.2424	-0.2835
NM_177940	-0.1035	-0.04179	-0.02818	-0.1788
NM_177941	-0.1182	-0.05968	-0.04412	-0.1922
NM_145480	0.09296	-0.163	0.09927	0.08666
NM_008235	-0.2918	-0.4498	-0.4196	-0.164
NM_001110147	-0.09863	-0.6424	-0.1282	-0.06909
NM_016788	-0.1013	-0.6558	-0.1317	-0.07094
NM_028295	-0.05046	0.1181	-0.02072	-0.08021
NM_153550	-0.07047	-0.1724	-0.09786	-0.04309
NM_024273	-0.1333	-0.2243	-0.1655	-0.1011
NM_173440	0.4987	1.227	0.641	0.3565
NR_028368	-0.06782	0.1635	0.0855	-0.2211
NM_008338	0.00811	1.091	0.1204	-0.1042
NM_133229	0.1356	0.7701	-0.1153	0.3865
NM_001085355	0.08692	0.6446	-0.01783	0.1917
NM_172618	-0.05598	0.2029	-0.1234	0.01142
NM_153062	-0.2588	-1.462	-0.18	-0.3376
NM_153166	-0.3451	-2.653	-0.4316	-0.2585
NM_027060	-0.06712	0.1931	-0.1436	0.009315
NM_001163764	-0.3007	-0.8626	-0.3412	-0.2602
NM_025674	-0.3012	-0.8457	-0.3403	-0.262
NM_001163763	-0.2952	-0.8511	-0.3288	-0.2617
NM_178652	-0.2191	-0.3096	-0.2952	-0.143
NM_011104	0.4491	1.069	0.4685	0.4297
NM_001113351	-0.2622	0.1469	-0.2961	-0.2284
NM_001113352	-0.3402	0.2515	-0.3545	-0.3259
NM_011523	-0.2744	0.1552	-0.2915	-0.2572
NM_001113353	-0.3497	0.256	-0.3493	-0.3501
NM_011299	0.08798	-0.1574	-0.0768	0.2528
NM_026644	-0.1609	-0.3529	-0.07522	-0.2465
NM_011581	0.8434	2.025	0.9724	0.7145
NM_021415	-0.6524	0.1519	-0.9785	-0.3264
NM_001164225	-0.1717	0.4178	-0.09589	-0.2476
NM_001163691	-0.6648	0.1306	-0.9879	-0.3417
NM_181413	-0.1529	-0.003421	-0.1756	-0.1303
NM_009593	-0.8575	-2.405	-0.8752	-0.8399
NM_008804	-0.4237	-2.378	-0.5131	-0.3343
NM_001163748	-0.4237	-2.378	-0.5131	-0.3343
NM_001081636	-0.3174	-1.846	-0.3828	-0.2519
NM_001081635	-0.3192	-1.839	-0.3841	-0.2543
NM_030141	-0.1764	-2.219	-0.2426	-0.1103
NM_015794	0.07359	0.1021	0.005785	0.1414
NM_172963	-0.01893	-0.04707	0.03147	-0.06934
NM_001114098	-0.01834	-0.04685	0.03134	-0.06803
NM_024448	-0.168	-0.1327	-0.1839	-0.1521
NM_001081357	0.3943	0.1651	0.4939	0.2947
NM_199466	0.1256	0.1349	0.09199	0.1591
NM_001114362	0.1353	0.1523	0.1006	0.17
NM_001114361	0.142	0.1551	0.1098	0.1742
NM_183021	0.1457	0.1646	0.1082	0.1833
NM_054082	-0.3033	-0.7645	-0.3538	-0.2528
NM_028576	-0.2397	-0.3792	-0.423	-0.05642
NM_030133	0.1649	0.09935	0.1962	0.1336
NM_010137	0.183	-0.1296	0.2637	0.1023
NM_027457	-0.1727	-0.04376	-0.1823	-0.1632
NM_001033425	0.02679	-0.2452	0.1193	-0.06577
NM_009729	0.02008	-0.008502	0.07832	-0.03817
NM_010023	-0.1259	-0.364	-0.05767	-0.194
NM_011933	0.08933	-0.1048	0.1708	0.007908
NM_080553	-0.5009	-1.264	-0.6345	-0.3672
NM_001002895	-0.648	-1.178	-0.8584	-0.4376
NM_026836	0.03817	-0.04184	0.08574	-0.009401
NM_027185	0.0007487	-0.6198	0.2366	-0.2351
NM_011287	-0.01693	-0.1321	0.02337	-0.05724
NM_026845	0.0325	-0.1772	0.08124	-0.01624
NM_030561	-0.1478	0.1953	-0.06726	-0.2284
NM_053214	-0.1779	-2.98	-0.1197	-0.2361
NM_009318	-0.2036	0.5986	-0.2709	-0.1363
NM_009059	-0.005467	-0.2167	-0.00395	-0.006984
NM_001025313	-0.2036	0.5986	-0.2709	-0.1363
NM_147151	-0.2773	-0.5732	-0.3613	-0.1934
NM_145830	-0.2704	-0.5804	-0.3548	-0.186
NM_008518	-0.2851	0.8391	-0.4321	-0.138
NM_023179	-0.2119	-0.07363	0.1104	-0.5342
NM_010909	-0.1288	-0.3829	-0.2855	0.02801
NM_020027	-0.09065	0.08733	-0.1359	-0.04544
NM_001025208	-0.8011	2.622	-1.116	-0.4857
NM_013633	-0.2025	-0.7115	-0.2162	-0.1889
NM_146248	-0.1839	-0.5739	-0.1259	-0.242
NM_175242	0.1591	0.4252	0.2496	0.06871
NM_134122	-0.2796	-0.6532	-0.331	-0.2283
NM_001146711	0.154	0.4239	0.247	0.06095
NM_001146710	0.1497	0.4234	0.2415	0.05789
NM_019439	-0.1903	-2.171	-0.3667	-0.01378
NM_178589	0.1934	0.4801	0.2034	0.1834
NM_028662	-0.1825	-0.357	-0.2063	-0.1587
NM_008302	-0.06766	-0.1048	-0.06514	-0.07018
NM_001110267	-0.6112	-1.157	-0.8128	-0.4096
NM_001110266	-0.6153	-1.171	-0.821	-0.4095
NM_009505	-0.5846	-1.164	-0.7926	-0.3767
NM_001025250	-0.5879	-1.174	-0.7986	-0.3772
NM_001025257	-0.5625	-1.127	-0.7606	-0.3645
NM_001110268	-0.5816	-1.104	-0.7686	-0.3947
NM_025433	0.09094	-0.2409	0.1217	0.06018
NM_001100452	-0.1166	-1.348	-0.152	-0.08116
NM_001161723	-0.2931	-2.201	-0.4441	-0.1421
NM_001161722	-0.275	-2.201	-0.4178	-0.1322
NM_001110824	0.2038	-0.1103	0.2754	0.1323
NM_001110825	0.2035	-0.1109	0.2751	0.1318
NM_028767	0.2035	-0.1109	0.2751	0.1318
NM_015766	-0.76	-1.838	-0.9144	-0.6056
NM_010192	0.123	0.1786	0.1555	0.09055
NM_011218	-0.1828	0.262	-0.2137	-0.1518
NM_026514	-0.04384	-0.1039	0.1456	-0.2333
NM_201361	0.7752	1.145	1.006	0.5448
NM_175276	-0.1729	-0.4917	-0.2967	-0.04908
NM_001083628	0.1364	1.989	0.01797	0.2548
NM_030749	-0.5221	-0.3661	-0.5097	-0.5344
NM_029394	0.4373	1.208	0.5145	0.3601
NM_001110859	0.4109	0.6181	0.4533	0.3686
NM_001110850	0.3572	0.6667	0.4476	0.2668
NM_001110856	0.3484	0.6682	0.4247	0.2721
NM_013498	0.3669	0.6662	0.447	0.2867
NM_001110857	0.3616	0.568	0.4088	0.3145
NM_001110858	0.3497	0.5681	0.4084	0.2909
NM_145492	0.06856	1.168	-0.1716	0.3087
NM_001161370	0.1502	0.1244	0.1807	0.1198
NM_001161369	0.1566	0.1398	0.1788	0.1345
NM_001161371	0.1486	0.1265	0.1786	0.1187
NM_001100449	0.2012	0.2728	0.1522	0.2502
NM_009280	0.158	0.1378	0.1807	0.1353
NM_001146292	0.07518	-0.2322	0.09227	0.05808
NM_001146294	0.07514	-0.2324	0.09228	0.05801
NM_001146293	0.08079	-0.2246	0.09997	0.06162
NM_133195	0.08072	-0.2248	0.09988	0.06156
NM_028866	0.1843	0.1615	0.2118	0.1567
NM_013512	0.1317	-0.6649	0.08762	0.1758
NM_001081256	-0.03493	-0.3214	-0.1153	0.04542
NM_026027	-0.1246	-0.5368	-0.1362	-0.113
NM_033584	0.1616	0.1448	0.1914	0.1317
NM_033585	0.1593	0.1472	0.1958	0.1229
NM_033586	0.1499	0.156	0.1832	0.1167
NM_033588	0.1446	0.1322	0.1836	0.1057
NM_007858	-0.2101	-0.62	-0.2707	-0.1494
NM_033574	0.1551	0.1319	0.1903	0.1198
NM_033575	0.1551	0.1471	0.1913	0.119
NM_033587	0.1483	0.1424	0.183	0.1136
NM_033589	0.1545	0.1297	0.191	0.118
NM_033590	0.1595	0.1733	0.2036	0.1153
NM_010197	-0.01394	-1.627	-0.01648	-0.01141
NM_029942	-0.3896	-1.379	-0.7501	-0.02906
NM_009468	0.3134	1.182	0.3834	0.2433
NM_080465	-0.2369	0.01919	-0.3032	-0.1707
NM_133249	-0.5196	-0.5926	-0.8213	-0.2179
NM_031881	-0.326	-0.1104	-0.3464	-0.3057
NM_001114386	-0.3088	-0.1088	-0.3363	-0.2812
NM_207255	0.3686	0.4998	0.4609	0.2763
NM_013685	0.2799	0.9107	0.2699	0.2899
NM_001083967	0.2794	0.9166	0.2677	0.2911
NM_001164504	-0.1806	0.5627	-0.3051	-0.05604
NM_025861	-0.09271	-0.8654	0.07134	-0.2568
NM_001164422	-0.1053	-0.866	0.04674	-0.2574
NM_001164421	-0.09411	-0.8583	0.06619	-0.2544
NM_001164420	-0.1034	-0.8552	0.04712	-0.2539
NM_015805	0.2474	0.533	0.3495	0.1453
NM_001025245	-0.1959	-0.1375	-0.2183	-0.1734
NM_001110851	0.4414	0.5268	0.6147	0.2681
NM_001110852	0.4778	0.5081	0.6643	0.2914
NM_007935	0.3904	0.788	0.4197	0.3611
NM_008720	-0.1291	-0.02783	-0.2298	-0.02845
NM_026529	0.1476	-0.1064	0.2059	0.08926
NM_008989	0.1976	-0.2064	0.09986	0.2954
NM_033595	0.1255	0.08877	0.1539	0.09719
NM_033576	0.1618	0.1524	0.1987	0.1248
NM_033578	0.1543	0.1388	0.1892	0.1194
NM_033577	0.154	0.1286	0.1918	0.1161
NM_033593	0.1609	0.1505	0.2019	0.1199
NM_033583	0.1573	0.1397	0.1884	0.1262
NM_033579	0.1598	0.1254	0.1945	0.125
NM_033582	0.1543	0.1271	0.188	0.1207
NM_033581	0.2434	0.3004	0.2891	0.1978
NM_033594	0.157	0.1433	0.1917	0.1223
NM_033592	0.1578	0.1442	0.1944	0.1212
NM_033591	0.1519	0.1327	0.188	0.1159
NM_033580	0.1503	0.1028	0.1853	0.1153
NM_029357	0.2219	1.787	0.3233	0.1204
NM_011937	-0.3715	-1.356	-0.4756	-0.2674
NM_011898	0.2893	-0.3822	0.2943	0.2843
NM_008908	0.1341	0.2604	0.2352	0.03294
NM_021451	0.4952	1.481	0.826	0.1645
NM_027721	-0.0707	1.01	-0.197	0.05557
NM_178280	0.7649	1.392	0.9219	0.6079
NM_173028	0.4872	0.8137	0.4555	0.519
NM_018801	-0.3655	-0.2513	-0.5263	-0.2047
NM_173067	-0.353	-0.2524	-0.5272	-0.1787
NM_173068	-0.3491	-0.2255	-0.5075	-0.1906
NM_016862	0.04526	0.1976	0.01176	0.07876
NM_001161413	-0.1877	-0.4735	-0.2375	-0.1379
NM_008137	-0.2458	-2.455	-0.4116	-0.08004
NM_181348	0.2831	-0.1456	0.3377	0.2285
NM_010265	0.4101	1.145	0.4201	0.4001
NM_001033759	0.1194	0.7621	0.1922	0.0466
NM_031997	0.1204	0.765	0.1925	0.04826
NM_008846	0.04173	-0.848	0.03395	0.04952
NM_011265	0.28	0.9658	0.2445	0.3156
NM_175459	0.4527	1.075	0.3404	0.565
NM_144873	0.004184	0.4689	-0.05769	0.06606
NM_001168525	-0.07038	-0.3391	-0.1174	-0.02338
NM_144792	-0.07332	-0.3316	-0.1131	-0.03352
NM_001168526	-0.06378	-0.3413	-0.1131	-0.01446
NM_010615	0.2501	0.1825	0.2819	0.2182
NM_001099634	0.3007	0.05612	0.4373	0.1641
NM_133352	0.3317	0.7281	0.3946	0.2687
NM_145123	-0.5769	-2.963	-0.7086	-0.4452
NM_031396	-0.3807	0.1106	-0.5094	-0.252
NM_001164363	0.2393	0.3292	0.3333	0.1453
NM_021360	-0.7048	-1.069	-0.8154	-0.5942
NM_133216	-0.2887	-0.7035	-0.3364	-0.2411
NM_001142918	0.1076	0.4456	0.03065	0.1846
NM_001142923	0.08892	0.4186	0.02355	0.1543
NM_001142919	0.09515	0.4277	0.02286	0.1674
NM_001142920	0.08205	0.4225	0.02375	0.1404
NM_009333	0.1016	0.4366	0.03122	0.1719
NM_001142922	0.1075	0.4455	0.03047	0.1846
NM_001142921	0.08855	0.4185	0.02327	0.1538
NM_172252	0.05028	-0.2896	0.08624	0.01433
NM_019861	-0.0713	-0.1726	-0.01086	-0.1317
NM_001033128	0.09467	-0.1126	0.1187	0.07066
NR_002847	0.09144	0.798	0.08124	0.1016
NR_003513	-0.157	-1.815	-0.1837	-0.1302
NM_001110504	-0.545	-1.284	-0.6288	-0.4612
NM_007600	-0.5452	-1.286	-0.6256	-0.4648
NM_011242	-0.2727	-1.704	-0.3309	-0.2144
NM_001033342	0.2378	-0.05436	0.4592	0.01636
NM_054048	-0.3251	-0.7079	-0.3399	-0.3102
NM_139269	-0.1203	-0.7241	0.01465	-0.2553
NM_001033481	-0.3196	-0.21	-0.452	-0.1871
NM_023529	1.331	-0.2993	2.23	0.432
NM_152220	-0.02879	-0.3206	-0.1444	0.08682
NM_011502	0.02695	0.01083	0.03614	0.01775
NM_001025307	0.03291	0.008779	0.04777	0.01805
NM_173442	0.4201	1.152	0.4323	0.4078
NM_010638	-0.04848	-0.9285	-0.1664	0.06944
NM_025950	0.02311	-0.5073	-0.07415	0.1204
NM_001164360	-0.2659	-0.4428	-0.3069	-0.2248
NM_145502	-0.2553	-0.4257	-0.3	-0.2105
NM_001164359	-0.2612	-0.4508	-0.3052	-0.2172
NM_013907	0.02189	0.2977	-0.03432	0.0781
NM_008723	-0.07257	-0.3279	-0.1204	-0.02476
NM_001113408	-0.1858	-0.857	-0.2366	-0.1349
NM_010697	-0.1476	-0.8015	-0.1823	-0.113
NM_053100	-0.1525	-0.6602	-0.1792	-0.1259
