# Supplementary material for: Multiple Structural Maintenance of Chromosome Complexes at Transcriptional Regulatory Elements
Source: Stem Cell Reports. 2013 Oct 24;1(5):371–8. doi: 10.1016/j.stemcr.2013.09.002 (PMC3841252; doi:10.1016/j.stemcr.2013.09.002)
Supplement: Table S3. Related to CAPH2 and SMC1 Expression Data at Not Bound Genes, Related to Figure 3 [file mmc4.xlsx]

## Sheet: Table_S2
Table S3
CAPH2 and SMC1 expression data at not bound genes (log2 change vs. GFP)
Gene	CAPH2_Avg	SMC1	CAPH2_replicate_1	CAPH2_replicate_2
NR_001460	-6.19	-1.074	-5.843	-6.536
NM_008169	-1.193	-5.647	-1.712	-0.6746
NR_030456	-3.445	-0.6739	-4.761	-2.129
NM_197944	-0.8448	-4.983	-0.9238	-0.7659
NM_007695	-1.376	-3.72	-1.877	-0.8747
NM_013612	-1.149	-3.818	-1.497	-0.8007
NM_025890	-0.7159	-4.621	-0.678	-0.7538
ERCC-00134	-1.753	-2.42	-1.117	-2.39
NR_028545	-1.784	-2.159	-2.439	-1.129
NR_028521	-1.783	-2.159	-2.437	-1.128
NM_001039365	-0.6851	-4.298	-1.074	-0.2964
NM_010387	-1.477	-2.642	-1.339	-1.615
NM_008124	-0.9464	-3.572	-1.19	-0.7025
NM_011651	-1.362	-2.662	-1.718	-1.007
NM_028001	-1.593	-2.141	-1.72	-1.467
NM_009657	-1.231	-2.851	-1.716	-0.7468
NM_001077591	-1.321	-2.645	-1.651	-0.9899
NR_028542	-1.491	-2.159	-0.8537	-2.129
NM_008588	-0.421	-4.297	-0.9909	0.149
NM_001081115	-1.099	-2.811	-1.311	-0.8871
NM_026668	-0.417	-4.163	-0.6702	-0.1638
NM_178053	-1.608	-1.647	-1.925	-1.291
NM_008554	-1.261	-2.305	-1.229	-1.294
NM_145209	-1.243	-2.334	-1.369	-1.117
NM_008496	-0.9645	-2.84	-1.21	-0.7193
NM_178405	-1.221	-2.287	-1.811	-0.6297
NM_010291	-0.5198	-3.65	-0.5597	-0.4799
NM_001039042	-0.9167	-2.84	-1.027	-0.8061
NM_027732	-1.083	-2.482	-1.176	-0.9907
NM_007436	-0.6135	-3.398	-0.6719	-0.5551
NM_001112725	-0.6119	-3.397	-0.6707	-0.5532
NM_010858	-0.9373	-2.708	-1.056	-0.819
NM_001039562	-1.213	-2.153	-1.743	-0.6833
NM_010609	-1.04	-2.483	-1.437	-0.643
NM_146026	-0.8125	-2.89	-0.7009	-0.9241
NM_011178	-0.491	-3.485	-0.4385	-0.5434
NM_027941	-0.2634	-3.934	-0.4373	-0.08955
NM_017461	-0.3077	-3.821	-0.3881	-0.2272
NM_018752	-0.1891	-4.041	-0.2372	-0.141
NM_025429	-0.4591	-3.487	-0.5124	-0.4059
NM_029628	-1.6	-1.196	-2.417	-0.7833
NM_134253	-0.8307	-2.696	-1.067	-0.594
NM_025795	-1.887	-0.5707	-2.252	-1.521
NM_001115132	-1.886	-0.5716	-2.249	-1.523
NM_008127	-0.5077	-3.327	-0.5137	-0.5017
NM_009760	-1.268	-1.776	-1.819	-0.716
NM_009023	-0.6627	-2.952	-1.116	-0.2092
NM_010420	-0.7725	-2.73	-0.9141	-0.631
NM_011852	-0.6889	-2.861	-0.78	-0.5978
NM_177776	-0.5042	-3.202	-0.7345	-0.2739
NM_153527	-0.3971	-3.402	-0.5656	-0.2287
NM_148942	-0.354	-3.479	-0.5442	-0.1637
NR_004446	-1.455	-1.234	-1.852	-1.058
NM_153072	-0.8436	-2.398	-0.6414	-1.046
NM_007469	-0.6736	-2.736	-0.8539	-0.4933
NM_001013365	-0.2764	-3.513	-0.4306	-0.1222
NM_001168356	-0.6835	-2.682	-0.8967	-0.4703
NM_001110009	-0.6681	-2.703	-0.8343	-0.5019
NM_001024841	-1.131	-1.765	-1.379	-0.8829
NM_025503	-0.6541	-2.686	-0.7023	-0.6059
NM_145211	-0.549	-2.87	-0.5575	-0.5405
NR_028524	-0.8795	-2.159	-0.6305	-1.128
NM_001102468	-0.5216	-2.865	-0.596	-0.4473
NM_138304	-0.6401	-2.621	-0.7483	-0.532
NM_008437	-0.8614	-2.144	-0.916	-0.8069
NM_001145927	-0.6969	-2.467	-0.8614	-0.5325
NM_001145926	-0.6932	-2.467	-0.8589	-0.5276
NM_010359	-0.7671	-2.278	-1.235	-0.2994
NM_175696	-0.7037	-2.403	-0.8775	-0.53
NM_181796	-0.6849	-2.435	-0.6948	-0.6749
NM_028270	-0.8456	-2.081	-1.077	-0.6147
NR_028299	-0.7688	-2.229	-0.9235	-0.614
NM_001111145	-0.7245	-2.311	-0.9552	-0.4938
NM_178381	-0.6716	-2.411	-0.8738	-0.4693
NM_013509	-0.8506	-2.042	-1.198	-0.5032
NM_007745	-0.7884	-2.158	-1.323	-0.2541
NM_139218	-0.4463	-2.828	-0.5783	-0.3144
NM_172835	-0.9028	-1.912	-1.35	-0.456
NM_001163625	-0.2047	-3.297	-0.1053	-0.3042
NM_007388	-1.012	-1.659	-1.267	-0.7561
NM_010473	-1.255	-1.144	-1.548	-0.9615
NM_008868	-0.7817	-2.078	-0.8629	-0.7004
NM_013602	-0.6022	-2.436	-0.751	-0.4535
NM_010663	-0.8004	-2.038	-1.01	-0.5909
NM_008963	-1.108	-1.421	-1.699	-0.5172
NM_010603	-0.5763	-2.482	-0.7988	-0.3538
NM_023184	-0.7011	-2.23	-0.9963	-0.4059
NM_177823	-0.3204	-2.981	-0.4257	-0.2152
NM_016933	-0.8239	-1.967	-0.8412	-0.8065
NM_001101484	-0.5471	-2.52	-0.8283	-0.2659
NR_027980	-0.8151	-1.962	-1.03	-0.6002
NM_144532	-0.1481	-3.295	0.1618	-0.4579
NM_001102404	-0.9916	-1.601	-1.22	-0.7627
NM_008400	-0.4654	-2.606	-0.6804	-0.2503
NM_029305	-0.9059	-1.711	-1.353	-0.4589
NM_001164834	-0.8442	-1.817	-1.275	-0.413
NM_001024560	-1.111	-1.278	-1.168	-1.055
NM_053088	-0.807	-1.885	-0.9827	-0.6313
NM_130878	-0.8892	-1.715	-1.175	-0.603
NM_001164833	-0.8394	-1.796	-1.202	-0.4771
NM_026480	-0.3984	-2.662	-0.387	-0.4097
NM_144883	-1.115	-1.212	-1.522	-0.7084
NM_010189	-0.6897	-2.058	-0.8531	-0.5262
NM_153400	-0.786	-1.855	-1.098	-0.4738
NM_026916	-1.025	-1.36	-1.18	-0.8705
NM_001081069	-0.9294	-1.54	-1.06	-0.7983
NM_213729	-1.116	-1.159	-0.9516	-1.281
NR_030682	-0.9239	-1.541	-1.066	-0.7817
NM_008185	-0.9045	-1.569	-0.9872	-0.8217
NM_009259	-0.1146	-3.138	-0.08887	-0.1403
NM_030209	-0.7908	-1.784	-0.4956	-1.086
NM_175511	-0.6279	-2.108	-0.6889	-0.5669
NM_001159657	-1.108	-1.148	-1.518	-0.6981
NM_020293	-1.247	-0.8563	-1.29	-1.203
NM_007491	-0.6557	-2.034	-1.116	-0.1956
NR_028078	-0.7536	-1.837	-0.7007	-0.8065
NR_003564	-0.3718	-2.577	-0.1968	-0.5468
NM_013795	-0.7318	-1.838	-1.117	-0.3469
NM_009437	-0.6451	-2.008	-0.7334	-0.5568
NM_001146703	-0.7343	-1.811	-0.687	-0.7816
NR_028121	-0.7669	-1.745	-1.092	-0.4415
NM_021882	-0.4386	-2.394	-0.5965	-0.2807
NM_010299	-0.862	-1.547	-1.051	-0.6728
NM_025973	-0.4382	-2.39	-0.6214	-0.2549
NM_026358	-0.7549	-1.748	-1.078	-0.4323
NM_008738	-0.9459	-1.355	-1.075	-0.8166
NM_144795	-0.7546	-1.707	-1.042	-0.4676
NM_013484	-0.8282	-1.548	-0.8821	-0.7742
NM_001081032	-0.4866	-2.229	-0.379	-0.5941
NM_001145034	-0.3342	-2.513	-0.1873	-0.4812
NM_026161	-1.301	-0.574	-1.406	-1.195
NM_001097617	-0.1538	-2.867	0.098	-0.4057
NM_025654	-0.6909	-1.785	-0.8982	-0.4837
NM_144938	-0.1431	-2.867	0.09844	-0.3846
NM_001004191	-0.7523	-1.647	-0.8649	-0.6397
NM_021397	-0.3289	-2.492	-0.3878	-0.27
NM_007648	-0.7622	-1.596	-0.7175	-0.8068
NM_001146704	-0.7317	-1.644	-0.6858	-0.7776
NM_133662	-1.069	-0.9674	-1.377	-0.7617
NM_029747	-0.09067	-2.924	0.04445	-0.2258
NM_178440	-0.2848	-2.534	-0.3739	-0.1956
NM_007811	-0.2887	-2.526	-0.6887	0.1113
NM_009902	-1.279	-0.5379	-1.553	-1.005
NM_177638	-0.9764	-1.136	-1.135	-0.8174
NM_025404	-0.6277	-1.828	-0.7467	-0.5087
NM_182928	-0.5392	-1.996	-1.228	0.1494
NM_022879	-0.5942	-1.885	-0.7129	-0.4755
NM_009539	-0.5313	-2.002	-0.5269	-0.5357
NM_001033446	0.01236	-3.052	0.09026	-0.06555
NM_001081663	-0.5856	-1.852	-0.9551	-0.2161
NM_010800	-0.8502	-1.322	-1.005	-0.6956
NM_001113369	-0.151	-2.707	-0.3282	0.02632
NM_007543	-0.1516	-2.704	-0.3292	0.0259
NM_009514	-0.5288	-1.934	-0.4759	-0.5817
NM_054088	-0.4068	-2.161	-0.4786	-0.335
NM_177363	-0.3654	-2.241	-0.8021	0.07131
NR_030494	-0.9957	-0.9579	-0.9581	-1.033
NM_023258	-0.4703	-1.997	-0.5447	-0.396
NM_020518	-0.7071	-1.516	-0.5619	-0.8523
NM_011309	-0.9402	-1.032	-1.084	-0.796
NM_021482	-0.7523	-1.403	-0.9232	-0.5815
NM_030082	-1.052	-0.8048	-1.455	-0.6486
NM_011538	-0.571	-1.765	-0.841	-0.3011
NM_001080940	-0.4993	-1.906	-0.26	-0.7387
NM_001081365	-0.5335	-1.837	-0.7152	-0.3517
NM_001167603	-0.6978	-1.504	-0.9633	-0.4323
NM_011784	-0.4148	-2.067	-1.089	0.2591
NM_025425	-0.5703	-1.743	-0.7492	-0.3913
NM_009449	-0.6936	-1.474	-0.752	-0.6353
NM_008669	-0.6454	-1.562	-0.8657	-0.4252
NM_011125	-0.4429	-1.962	-0.5022	-0.3837
NM_178218	-0.9351	-0.9664	-0.9785	-0.8916
NM_009113	-0.5307	-1.758	-0.5041	-0.5573
ERCC-00077	-0.6225	-1.573	-1.116	-0.1285
NM_029755	-0.01766	-2.778	0.1814	-0.2167
NM_001100177	-0.01764	-2.778	0.1814	-0.2167
NR_029470	-0.1692	-2.471	0.09999	-0.4384
NM_029025	-0.5044	-1.794	-0.7227	-0.2861
NM_001039494	-0.5807	-1.639	-0.7011	-0.4604
NM_008243	0.2226	-3.23	0.5577	-0.1124
NM_053207	-0.9499	-0.8821	-1.205	-0.6947
NM_016964	-0.6405	-1.5	-0.7706	-0.5104
NM_011224	-0.6778	-1.421	-0.5881	-0.7675
NM_175628	-0.5974	-1.565	-0.9717	-0.223
NM_028189	-0.3652	-2.025	-0.5044	-0.2259
NM_001099319	-0.6448	-1.465	-0.7436	-0.546
NM_026991	-0.4556	-1.838	-0.5899	-0.3214
NM_011255	-1.017	-0.7115	-0.9904	-1.044
NM_001033954	-0.721	-1.298	-0.9144	-0.5277
NM_025636	-0.6968	-1.343	-0.6558	-0.7377
NM_001163687	-0.8415	-1.048	-0.7701	-0.9128
NM_025972	-0.8415	-1.047	-0.7702	-0.9129
NM_013892	-0.7562	-1.211	-0.8758	-0.6366
NM_007635	-0.896	-0.9274	-1.165	-0.6268
NM_001103168	-0.7195	-1.272	-0.519	-0.92
NM_009381	-0.378	-1.954	-0.2931	-0.4629
NM_030709	-0.4831	-1.741	-0.5456	-0.4207
NM_028454	-0.7937	-1.117	-1.067	-0.5203
NM_001033469	-0.5934	-1.517	-0.7022	-0.4846
NM_016908	-0.8367	-1.022	-0.8855	-0.7878
NM_010346	-0.7463	-1.198	-0.8868	-0.6058
NM_153551	-0.6677	-1.353	-0.8945	-0.4409
NM_033541	-0.8231	-1.032	-1.084	-0.5618
NM_148953	-0.4009	-1.875	-0.3708	-0.4311
NM_177741	-1.043	-0.5769	-1.097	-0.9896
NM_178901	-0.4692	-1.708	-0.5179	-0.4205
NM_133858	-0.3352	-1.97	-0.3786	-0.2917
NM_001083925	-0.8454	-0.9468	-0.7731	-0.9177
NR_003507	-0.8451	-0.9467	-0.7726	-0.9175
NM_001004148	-0.07644	-2.475	-0.1577	0.004779
NM_001115075	0.0619	-2.748	0.1129	0.01084
NM_029045	-0.6411	-1.335	-0.7599	-0.5224
NM_153807	-0.6468	-1.316	-0.7415	-0.5522
NM_011148	0.0208	-2.644	-0.01649	0.05809
NM_198601	-0.5618	-1.477	-0.7842	-0.3395
NM_175562	-0.5671	-1.464	-0.8951	-0.2391
NR_003681	-1.269	-0.05988	-0.9238	-1.614
NM_010755	-0.98	-0.6373	-1.273	-0.6866
NM_016765	-0.7718	-1.053	-1.016	-0.5272
NM_001159487	-0.9419	-0.7126	-0.8387	-1.045
NM_133183	-0.5225	-1.54	-0.5659	-0.479
NM_013834	-0.6203	-1.333	-0.8704	-0.3702
NR_003492	0.01756	-2.605	0.071	-0.03589
NM_011950	-0.5632	-1.441	-0.6225	-0.5039
NM_025560	-0.6599	-1.241	-0.6718	-0.648
NM_145142	-0.7777	-1.006	-0.772	-0.7833
NR_002172	-0.6985	-1.159	-0.8533	-0.5437
NM_030677	-0.322	-1.909	-0.3357	-0.3083
NM_175350	-0.3955	-1.754	-0.5216	-0.2694
NM_011110	-0.2974	-1.948	-0.4084	-0.1864
NM_178404	-0.7526	-1.023	-0.9412	-0.564
NM_139197	-0.1784	-2.158	-0.4373	0.08062
NM_011614	-0.5362	-1.438	-0.5677	-0.5047
NM_029639	-0.5148	-1.468	-0.4021	-0.6276
NM_029821	-0.3596	-1.776	-0.2195	-0.4997
NM_008189	-0.599	-1.297	-0.6687	-0.5294
NM_001163752	-0.6013	-1.281	-0.7195	-0.4831
NM_023121	-0.4168	-1.645	-0.4718	-0.3618
NM_008498	0.01511	-2.508	-0.5783	0.6085
NR_028354	-0.7347	-1.003	-0.904	-0.5654
NM_029629	-0.7158	-1.034	-0.8227	-0.6088
NM_001082532	-0.5439	-1.377	-0.7139	-0.3738
NM_138656	-0.7322	-0.9999	-0.902	-0.5624
NM_023523	-0.5054	-1.45	-0.5858	-0.4251
NM_153526	-0.8128	-0.8342	-1.084	-0.542
NM_175178	-0.5787	-1.302	-0.5411	-0.6163
NM_009515	-0.3364	-1.777	-0.1487	-0.5241
NR_003372	-0.08978	-2.261	-0.2976	0.118
NM_008011	-0.3744	-1.691	-0.1157	-0.633
NM_178671	-0.487	-1.465	-0.7944	-0.1796
NM_019626	-0.725	-0.9849	-0.9567	-0.4933
NM_028132	-0.7227	-0.985	-0.9861	-0.4593
NM_001162924	-0.5903	-1.246	-0.6592	-0.5214
NM_001163480	-0.7041	-1.018	-0.7999	-0.6083
NM_030063	-0.3115	-1.797	-0.3875	-0.2356
NM_007603	-0.5077	-1.399	-1.049	0.03341
NM_172133	-0.2531	-1.904	-0.3276	-0.1785
NM_001013758	-0.8643	-0.6791	-0.9762	-0.7523
NM_001033264	-0.5367	-1.33	-0.6637	-0.4098
NM_138315	-0.5465	-1.298	-0.7237	-0.3693
NM_133204	-0.09212	-2.205	-0.01191	-0.1723
NM_001099632	-0.3956	-1.595	-0.3586	-0.4326
NM_008600	-0.4587	-1.468	-0.6137	-0.3037
NM_001037810	0.1402	-2.662	0.2185	0.06188
NM_001039507	-0.5778	-1.207	-0.6143	-0.5413
NM_010564	-0.1958	-1.965	-0.1873	-0.2043
NM_030697	-0.3148	-1.727	-0.3591	-0.2704
NM_027070	-0.005583	-2.339	-0.2038	0.1926
NM_001164433	-0.5421	-1.264	-0.6944	-0.3897
NM_145434	-0.586	-1.169	-0.6866	-0.4854
NM_010599	-0.5809	-1.173	-0.7462	-0.4157
NM_001081650	-0.8321	-0.6695	-1.129	-0.5355
NM_199015	0.04493	-2.423	-0.1356	0.2255
NM_009903	-0.7474	-0.835	-0.8382	-0.6567
NM_133924	-0.7751	-0.7755	-0.8744	-0.6759
NM_001145300	-0.04978	-2.219	-0.2922	0.1926
NM_011939	-0.9116	-0.4948	-1.303	-0.5202
NM_153099	-0.3503	-1.616	-0.3089	-0.3916
NM_020517	-0.6925	-0.9303	-0.453	-0.9319
NM_007587	-0.731	-0.8532	-0.9078	-0.5542
NM_013692	-0.5695	-1.174	-0.6206	-0.5183
NM_019762	-0.5621	-1.186	-0.6318	-0.4924
ERCC-00034	-0.3872	-1.534	-0.7881	0.01374
NM_026323	-0.4686	-1.369	-0.6054	-0.3318
NM_001082975	-0.6679	-0.9681	-0.8332	-0.5026
NM_001033221	-0.6259	-1.051	-0.8154	-0.4364
NM_001033293	-0.4399	-1.421	-0.6694	-0.2104
NM_010719	-0.535	-1.231	-0.5987	-0.4714
NM_183139	-0.5835	-1.133	-0.5638	-0.6031
NR_004418	-0.2316	-1.837	-0.531	0.06782
NM_001004153	-0.1087	-2.081	-0.1177	-0.09962
NM_178396	-0.6382	-1.013	-0.7326	-0.5438
NM_145439	-0.5067	-1.272	-0.6269	-0.3865
NM_010311	-0.938	-0.4037	-1.025	-0.8509
NM_173011	-0.3747	-1.524	-0.5184	-0.231
NM_178650	-0.2977	-1.674	-0.5706	-0.02478
NM_173419	-0.7959	-0.6721	-0.9511	-0.6408
NR_028061	-0.4612	-1.336	-0.5169	-0.4055
NM_009721	-0.4232	-1.41	-0.5547	-0.2918
NM_007470	-0.227	-1.798	-0.1974	-0.2565
NM_172932	-0.7872	-0.6717	-0.8244	-0.7501
NM_013743	-0.3203	-1.6	-0.4169	-0.2237
NM_008595	-0.797	-0.6426	-0.8365	-0.7576
NM_009150	-0.3921	-1.448	-0.4059	-0.3784
NM_001038664	-0.3375	-1.556	-0.3455	-0.3295
NM_028797	-0.4872	-1.252	-0.4157	-0.5587
NM_175097	-0.5598	-1.105	-0.6305	-0.4892
NM_011351	-0.5013	-1.22	-0.6559	-0.3466
NM_009446	-0.5329	-1.154	-0.621	-0.4449
NM_028347	-0.5326	-1.151	-0.7299	-0.3353
NM_019488	-0.4594	-1.296	-0.5746	-0.3442
NM_144830	-0.4816	-1.249	-0.4442	-0.5189
NM_016982	-0.2483	-1.712	0.06819	-0.5647
NM_177742	0.02966	-2.256	0.1028	-0.04351
NM_013610	-0.6398	-0.9099	-0.6984	-0.5813
NM_025371	-0.4154	-1.358	-0.4918	-0.339
NM_027251	-0.6612	-0.8664	-0.7183	-0.6042
NM_001130516	-0.3895	-1.408	-0.3875	-0.3915
NM_026942	-0.3744	-1.439	-0.3889	-0.3599
NR_024067	-0.5138	-1.155	-0.5987	-0.4288
NR_004417	-0.6687	-0.8374	-0.1159	-1.222
NR_030479	-0.9608	-0.2527	-1.115	-0.8063
NM_001130515	-0.3849	-1.404	-0.3827	-0.387
NM_177603	-0.5976	-0.9772	-0.7883	-0.407
NM_008320	-0.6403	-0.8901	-0.9058	-0.3747
NR_028146	-0.3644	-1.441	-0.3758	-0.353
NM_197945	-0.5106	-1.147	-0.4847	-0.5364
NM_001081314	-0.3968	-1.373	-0.6519	-0.1418
NM_009131	-0.5249	-1.112	-0.8447	-0.2051
NM_007438	-0.5649	-1.029	-0.7624	-0.3674
NM_133982	-0.2187	-1.715	-0.2905	-0.1469
NM_172796	-0.3441	-1.464	-0.4988	-0.1894
NM_027658	-0.3879	-1.372	-0.3865	-0.3893
NM_023063	-0.4155	-1.316	-0.6175	-0.2135
NR_030695	-0.7253	-0.6947	-0.9347	-0.5159
NM_052994	-0.5792	-0.9859	-0.6814	-0.4769
NM_010149	-0.756	-0.632	-0.7052	-0.8068
NR_028554	-0.491	-1.16	0.1469	-1.129
NM_178699	-0.4476	-1.244	-0.4342	-0.461
NM_011228	-0.374	-1.389	-0.1828	-0.5652
NM_134116	-0.3484	-1.432	-0.2883	-0.4084
NM_001159905	-0.5589	-0.9879	-0.6055	-0.5123
NM_001159906	-0.5589	-0.9878	-0.6055	-0.5123
NM_010191	-0.5893	-0.9269	-0.7493	-0.4294
NM_001013019	-0.1784	-1.748	-0.2903	-0.06649
NR_003959	-0.5162	-1.068	-0.685	-0.3474
NM_026436	-0.6512	-0.7981	-0.4959	-0.8066
NM_001162493	-0.4754	-1.149	-0.6462	-0.3045
NM_026808	-0.5149	-1.07	-0.9163	-0.1134
NM_001085500	-0.2274	-1.642	-0.3297	-0.1251
NM_007655	-0.5216	-1.051	-0.5481	-0.4951
NM_183405	-0.2647	-1.564	-0.264	-0.2653
NM_001162492	-0.4718	-1.149	-0.638	-0.3057
NM_011952	-0.5441	-1.003	-0.6882	-0.4
NM_018731	-0.5719	-0.945	-0.6996	-0.4442
NM_172570	-0.7606	-0.5675	-0.5245	-0.9968
NR_027897	-0.4784	-1.127	-0.5594	-0.3975
NM_025659	-0.3338	-1.416	-0.4212	-0.2465
NM_145216	-0.9926	-0.09503	-1.088	-0.8977
NM_027419	-0.4702	-1.14	-0.6156	-0.3249
NM_001083894	-0.4556	-1.166	-0.4681	-0.4431
NM_001168244	-0.4395	-1.198	-0.522	-0.357
NM_138670	-0.4673	-1.141	-0.6415	-0.2931
NM_198604	-0.3111	-1.453	0.1272	-0.7495
NM_016905	-0.5394	-0.9938	-0.6771	-0.4018
NM_178703	-0.01927	-2.026	0.01628	-0.05481
NM_027334	-0.5837	-0.885	-0.5864	-0.5811
NM_008773	-0.6094	-0.8271	-0.612	-0.6069
NM_023805	-0.5478	-0.9497	-0.6179	-0.4776
NM_001164324	0.1311	-2.307	0.03061	0.2315
NM_026846	-0.5374	-0.9695	-0.5879	-0.4869
NM_172998	-0.6184	-0.8073	-0.7911	-0.4457
NM_153081	-0.9042	-0.2339	-1.059	-0.7494
NM_173383	-0.6046	-0.8324	-0.6327	-0.5765
NM_144923	-0.4363	-1.168	-0.4471	-0.4255
NM_133210	-0.5858	-0.869	-0.7023	-0.4693
NM_153777	-0.4261	-1.188	-0.5485	-0.3036
NM_028019	-0.2686	-1.5	-0.3448	-0.1924
NM_016709	-0.433	-1.169	-0.4526	-0.4133
NM_007805	-0.5415	-0.942	-0.6249	-0.4582
NM_033146	-0.446	-1.131	-0.5119	-0.3801
NM_019417	-0.7741	-0.4738	-1.001	-0.5468
NM_177628	-0.4326	-1.156	-0.4651	-0.4001
NM_001008424	-0.3137	-1.393	-0.4303	-0.1972
NM_021557	-0.6681	-0.6825	-0.8879	-0.4483
NM_007856	-0.6757	-0.665	-0.8475	-0.504
NM_001109902	-0.6076	-0.7993	-0.771	-0.4442
NM_010261	-0.5287	-0.9564	-0.6414	-0.4161
NM_027242	-0.4869	-1.04	-0.6077	-0.3661
NM_001009546	-0.5225	-0.9659	-0.6196	-0.4255
NR_029825	-0.7595	-0.4893	-0.2533	-1.266
NM_010693	-0.1268	-1.754	-0.2113	-0.04229
NM_183019	-0.5643	-0.8775	-0.5246	-0.604
NM_013603	-0.8432	-0.3166	-1.075	-0.6115
NM_145404	-0.4879	-1.025	-0.5992	-0.3766
NM_001163464	-0.311	-1.378	-0.3959	-0.2261
ERCC-00148	-0.3216	-1.357	-0.4978	-0.1455
NM_007981	-0.4335	-1.131	-0.6225	-0.2444
NM_019963	-0.4598	-1.078	-0.5635	-0.356
NM_026571	-0.6135	-0.7696	-0.4209	-0.8062
NM_007891	-0.5411	-0.9141	-0.5929	-0.4893
NM_183406	-0.227	-1.541	-0.2283	-0.2257
NM_001159652	-0.9045	-0.1854	-1.195	-0.6141
NM_029366	-0.4678	-1.054	-0.5791	-0.3566
NM_025549	-0.5789	-0.8308	-0.6362	-0.5216
NM_019738	-0.3545	-1.277	-0.4824	-0.2266
NM_027857	-0.3614	-1.262	-0.6667	-0.05611
NM_198306	-0.4538	-1.075	-0.5285	-0.3791
NM_001162432	-0.1196	-1.743	-0.2057	-0.03357
NM_009878	-0.5193	-0.9345	-0.5454	-0.4933
NM_027954	-0.4021	-1.169	-0.4736	-0.3306
NM_001100608	-0.664	-0.6448	-0.714	-0.614
NM_001164708	-0.6288	-0.7151	-0.6489	-0.6087
NM_008511	-0.3118	-1.343	-0.2836	-0.3401
NM_013545	-0.3138	-1.338	-0.4927	-0.135
NM_001168246	-0.4015	-1.162	-0.4737	-0.3292
NR_031759	-0.4013	-1.161	-0.4676	-0.335
NM_019966	-0.6022	-0.7545	-0.7589	-0.4455
NM_020255	-0.6027	-0.7523	-0.689	-0.5164
NM_001162433	-0.1121	-1.729	-0.1994	-0.02486
NM_001164323	0.1552	-2.264	0.01921	0.2911
NM_001033408	-0.2102	-1.526	-0.2937	-0.1266
NM_025519	-0.1881	-1.56	-0.1773	-0.1988
NM_145973	-0.3542	-1.221	-0.4352	-0.2732
NM_023894	-0.4187	-1.091	-0.5094	-0.3279
NM_026672	-0.5632	-0.8002	-0.3198	-0.8067
NM_001122657	-0.3321	-1.259	-0.4868	-0.1775
NM_013917	-0.3031	-1.312	-0.3156	-0.2906
NM_027446	-0.3773	-1.161	-0.4538	-0.3008
NM_009556	0.03971	-1.993	0.03237	0.04705
NM_007741	-0.4786	-0.9565	-0.48	-0.4771
NM_001131054	-0.292	-1.328	-0.3041	-0.2799
NM_009710	-0.6016	-0.7079	-0.7562	-0.4469
NM_001081446	-0.6949	-0.5195	-0.5254	-0.8644
NM_145124	-0.2134	-1.478	-0.247	-0.1798
NM_001163701	-0.3932	-1.117	-0.4737	-0.3128
NM_145981	-0.5631	-0.7767	-0.6612	-0.465
ERCC-00085	-0.214	-1.473	-0.3382	-0.08981
NM_153404	-0.3995	-1.1	-0.4165	-0.3825
NM_177294	-0.3916	-1.116	-0.4723	-0.3108
ERCC-00095	-0.4468	-1.005	-0.7752	-0.1185
NM_153795	-0.1388	-1.62	-0.04573	-0.2319
NM_028448	-0.3868	-1.123	-0.435	-0.3387
NM_010893	-0.5118	-0.8611	-0.6493	-0.3743
NM_134420	-0.5259	-0.8317	-0.568	-0.4837
NM_010043	-0.3156	-1.252	-0.4048	-0.2264
NR_027810	-0.4542	-0.9749	-0.5165	-0.3919
NM_008107	-0.6549	-0.5702	-0.7634	-0.5463
NM_009627	-0.8838	-0.1098	-0.8033	-0.9642
NM_183097	-0.6976	-0.4749	-0.7808	-0.6145
NM_177922	-0.2687	-1.33	-0.2158	-0.3216
NM_146227	-0.4301	-1.007	-0.2412	-0.6189
NM_173184	-0.6697	-0.5255	-0.5817	-0.7577
NR_027958	-0.1444	-1.573	-0.1352	-0.1536
NM_175349	0.08837	-2.034	0.2106	-0.03383
NM_145154	-0.4778	-0.8992	-0.5964	-0.3593
NM_028944	-0.3952	-1.063	-0.4556	-0.3347
NM_008279	-0.3594	-1.135	-0.4309	-0.2879
NM_019944	-0.9249	-0.002445	-1.004	-0.846
NM_145974	-0.163	-1.523	-0.2407	-0.08534
NM_026767	-0.5304	-0.7885	-0.6297	-0.4311
NM_013671	-0.08131	-1.685	-0.1349	-0.02774
NM_175152	-0.4724	-0.8998	-0.4627	-0.4821
NM_029458	-0.2557	-1.329	-0.4163	-0.09514
NM_153571	-0.2436	-1.353	-0.3097	-0.1774
NM_013763	-0.4755	-0.8884	-0.6718	-0.2792
NM_025610	-0.4866	-0.8655	-0.5789	-0.3942
NM_013538	-0.4685	-0.8975	-0.5253	-0.4117
NM_026739	-0.4023	-1.028	-0.3711	-0.4334
NM_026536	-0.4835	-0.8646	-0.7121	-0.255
NM_146008	-0.4376	-0.9541	-0.3315	-0.5438
NM_009775	-0.4488	-0.9314	-0.5142	-0.3835
NM_178926	-0.4233	-0.9815	-0.4976	-0.3491
NM_133197	-0.06865	-1.689	-0.1849	0.04756
NM_008955	-0.4038	-1.018	-0.3858	-0.4218
NM_145954	-0.4188	-0.9843	-0.4579	-0.3798
NM_025836	-0.4395	-0.941	-0.5828	-0.2962
NM_001166474	-0.4157	-0.9885	-0.4849	-0.3465
NR_028533	-0.3302	-1.159	-0.8535	0.193
NM_022433	-0.2647	-1.287	-0.3219	-0.2075
NM_019798	-0.4711	-0.8734	-0.509	-0.4332
NM_028617	-0.4856	-0.8412	-0.5504	-0.4208
NM_028749	-0.4082	-0.9955	-0.5374	-0.2791
ERCC-00160	-0.3159	-1.178	-0.5312	-0.1006
NM_016968	-0.5165	-0.7752	-0.7262	-0.3068
NM_145147	-0.5047	-0.7981	-0.5683	-0.4411
NM_153104	-0.2842	-1.239	-0.3466	-0.2218
NM_026055	-0.4715	-0.8626	-0.5965	-0.3465
NM_001034059	-0.2514	-1.303	-0.3329	-0.17
NM_001099296	-0.3276	-1.15	-0.6628	0.007644
NM_018853	-0.4991	-0.8067	-0.5833	-0.4148
NM_020581	-0.1852	-1.434	-0.2253	-0.1451
NM_177691	-0.3992	-1.003	-0.5285	-0.2699
NM_030251	-0.3283	-1.144	-0.4058	-0.2508
NM_028028	-0.3255	-1.148	-0.3716	-0.2795
NM_012055	-0.2722	-1.25	-0.4457	-0.09857
NM_001037493	-0.5495	-0.693	-0.7991	-0.3
NM_001127351	-0.2568	-1.276	-0.3251	-0.1886
NM_010062	-0.1916	-1.401	-0.4174	0.03429
NM_026594	-0.2459	-1.292	-0.2958	-0.196
NM_153783	-0.4364	-0.905	-0.5676	-0.3051
NM_181858	-0.3003	-1.176	-0.4551	-0.1456
NM_011522	-0.6112	-0.5515	-0.6946	-0.5278
NM_015774	-0.5321	-0.7087	-0.6718	-0.3924
NM_001012401	-0.3775	-1.018	-0.4699	-0.2851
NM_025504	-0.4449	-0.8825	-0.4763	-0.4136
NM_173365	-0.2405	-1.29	-0.3122	-0.1689
NM_144801	-0.3682	-1.034	-0.4401	-0.2962
NM_133185	-0.3173	-1.134	-0.3345	-0.3002
NM_001012402	-0.6509	-0.4635	-0.5935	-0.7083
NM_009415	-0.5165	-0.7311	-0.7571	-0.276
NM_001102563	-0.4044	-0.9548	-0.5513	-0.2574
NM_026416	-0.6632	-0.4349	-0.4444	-0.8821
NM_001162882	-0.9615	0.1626	-1.116	-0.8066
NM_198622	-0.4523	-0.8551	-0.6631	-0.2416
NM_176928	-0.3635	-1.033	-0.5086	-0.2184
NR_033225	-0.609	-0.5417	-0.8899	-0.328
NM_016888	-0.2363	-1.287	-0.2991	-0.1735
NM_001145969	-0.3279	-1.103	-0.4125	-0.2432
NM_001081150	-0.5353	-0.6871	-0.748	-0.3226
NM_201355	-0.4144	-0.9282	-0.4082	-0.4205
NM_026184	-0.5612	-0.6321	-0.6321	-0.4904
NM_001081085	-0.4663	-0.8215	-0.5796	-0.3529
NM_024440	-0.5865	-0.5806	-0.3942	-0.7789
NM_024441	-0.5101	-0.7256	-0.4713	-0.549
NM_023790	-0.7088	-0.3277	-0.6589	-0.7586
NM_001169114	-0.2163	-1.311	-0.2794	-0.1532
NM_018772	-0.4405	-0.859	-0.614	-0.2669
NM_012040	-0.3249	-1.089	-0.3684	-0.2813
NM_207105	-1.093	0.4495	-1.666	-0.5203
NM_008342	-0.74	-0.2558	-0.9092	-0.5709
NM_133664	-0.675	-0.3854	-0.7101	-0.64
NM_001024698	-0.4486	-0.8376	-0.3958	-0.5015
NM_001162933	-0.3714	-0.9914	-0.3686	-0.3742
NM_027480	-0.2925	-1.146	-0.3154	-0.2697
NM_001039586	-0.3059	-1.118	-0.3705	-0.2413
NM_172283	-0.4168	-0.8945	-0.5416	-0.2921
NM_181666	-0.4168	-0.8945	-0.5416	-0.2921
NM_007557	-0.5906	-0.5468	-0.5111	-0.6702
NM_001145929	-0.4352	-0.8553	-0.4321	-0.4382
NM_008339	0.1527	-2.029	0.2055	0.09992
NM_025582	-0.4457	-0.8307	-0.6286	-0.2627
NM_001164482	-0.508	-0.7056	-0.5964	-0.4197
NM_001039684	-0.2736	-1.171	-0.2962	-0.2511
NM_199308	-0.4897	-0.738	-0.6127	-0.3668
NM_011379	-0.5108	-0.6907	-0.6018	-0.4199
NM_174846	-0.2975	-1.117	-0.354	-0.2409
NM_009948	-0.4908	-0.7291	-0.7364	-0.2453
NM_008793	-0.4879	-0.7339	-0.6592	-0.3167
NM_001164481	-0.5085	-0.6906	-0.5995	-0.4175
NM_009201	-0.3895	-0.9284	-0.4945	-0.2844
NM_001164568	-0.5067	-0.6935	-0.5964	-0.417
NM_001164480	-0.5043	-0.6935	-0.594	-0.4146
NM_134469	-0.5353	-0.6304	-0.6757	-0.3949
ERCC-00002	-0.3792	-0.9418	-0.7112	-0.04725
NM_001164704	-0.1868	-1.325	-0.2638	-0.1097
NM_144905	-0.521	-0.6558	-0.628	-0.414
NM_023132	-0.187	-1.323	-0.2616	-0.1123
NM_175016	-0.2681	-1.16	-0.3145	-0.2218
NM_021546	-0.4219	-0.8528	-0.3374	-0.5063
NM_026712	-0.4742	-0.748	-0.4975	-0.4508
NM_025768	-0.2768	-1.142	-0.422	-0.1315
NM_007749	-0.4828	-0.7296	-0.4466	-0.519
NM_010421	-0.3891	-0.9167	-0.4983	-0.28
ERCC-00076	-0.3537	-0.9854	-0.6846	-0.02278
NM_001002239	-0.5432	-0.6055	-0.5988	-0.4875
NM_027090	-0.5315	-0.6283	-0.6175	-0.4455
NM_053261	-0.2718	-1.141	-0.3553	-0.1884
NM_133783	-0.4079	-0.8667	-0.4506	-0.3653
NM_019432	-0.4904	-0.7015	-0.5291	-0.4518
ERCC-00019	-0.3793	-0.9199	-0.6277	-0.131
NM_133708	-0.4373	-0.804	-0.5087	-0.3658
NM_011026	-0.5517	-0.5744	-0.5371	-0.5663
NM_026296	-0.1152	-1.446	-0.2025	-0.0279
NM_146247	-0.4324	-0.8096	-0.572	-0.2927
NM_001136069	-0.4994	-0.6744	-0.6814	-0.3175
ERCC-00096	-0.3657	-0.9358	-0.6928	-0.03852
NM_010768	-0.4484	-0.7698	-0.5387	-0.3581
NM_009171	-0.2894	-1.087	-0.2777	-0.301
NM_011175	-0.4055	-0.8543	-0.4809	-0.3302
NM_029317	0.08728	-1.838	0.1067	0.06783
NM_181409	-0.4839	-0.6953	-0.496	-0.4719
NM_134007	-0.3164	-1.029	-0.3598	-0.273
NM_026533	-0.4295	-0.8026	-0.2798	-0.5792
NR_015455	-0.8358	0.01039	-1.35	-0.3214
NM_011976	-0.3781	-0.903	-0.5083	-0.2479
NM_133250	-0.4358	-0.783	-0.5508	-0.3208
NM_001013814	-0.166	-1.32	-0.1784	-0.1535
NR_033222	-0.5101	-0.6318	-0.6488	-0.3715
NM_133903	-0.3334	-0.9851	-0.2331	-0.4338
NM_027100	-0.2928	-1.064	-0.4035	-0.1822
NM_007792	-0.2622	-1.125	-0.3008	-0.2237
NM_026622	-0.4158	-0.8141	-0.7848	-0.04693
NM_001159581	-0.4344	-0.7769	-0.5485	-0.3203
NM_153510	-0.6736	-0.2981	-0.6506	-0.6967
NM_008199	-0.538	-0.5683	-0.7514	-0.3245
NM_172142	-0.2326	-1.178	-0.1386	-0.3265
NM_177601	-0.4364	-0.7697	-0.4707	-0.4021
NM_053108	-0.3767	-0.8871	-0.3616	-0.3918
NM_198095	-0.6325	-0.3754	-0.8101	-0.4548
NM_173347	-0.4135	-0.8131	-0.4622	-0.3648
NM_175290	0.5261	-2.692	0.6034	0.4488
ERCC-00044	-0.3048	-1.03	-0.5926	-0.01692
NM_026960	-0.3267	-0.986	-0.2037	-0.4497
NM_183256	-0.4128	-0.8123	-0.39	-0.4357
NM_010699	-0.496	-0.646	-0.6759	-0.3161
NM_026543	-0.3342	-0.9647	-0.4078	-0.2606
NM_024236	-0.343	-0.9443	-0.4033	-0.2828
NM_029391	-0.3751	-0.8745	-0.4864	-0.2638
NM_001146023	-0.3155	-0.9931	-0.3203	-0.3107
NM_178067	-0.3067	-1.01	-0.3767	-0.2367
NM_198599	-0.3329	-0.9561	-0.2165	-0.4493
NR_030428	-0.4542	-0.7132	-0.626	-0.2824
NM_176834	-0.3897	-0.8375	-0.4919	-0.2876
NM_026024	-0.3063	-1.004	-0.4062	-0.2064
NM_011622	-0.4496	-0.7169	-0.4822	-0.417
NM_011778	-0.4072	-0.8007	-0.4829	-0.3315
NM_024175	-0.4825	-0.6498	-0.4722	-0.4928
NM_001112668	-0.4167	-0.7808	-0.4342	-0.3993
NM_027895	-0.5114	-0.5909	-0.6145	-0.4084
NM_001136259	-0.4496	-0.7139	-0.4822	-0.417
NM_011010	-0.3046	-1.002	-0.2803	-0.3289
NM_010246	-0.5875	-0.4363	-0.5385	-0.6365
NM_133900	-0.2925	-1.026	-0.4502	-0.1348
NM_026752	-0.4374	-0.7328	-0.5105	-0.3644
NM_008826	-0.5445	-0.5179	-0.7132	-0.3758
NM_133930	-0.4383	-0.7242	-0.5558	-0.3207
ERCC-00022	-0.3399	-0.9203	-0.6731	-0.006659
NM_145486	-0.3983	-0.8006	-0.4752	-0.3214
NM_026447	-0.4361	-0.7216	-0.5466	-0.3257
NM_053091	-0.3772	-0.8376	-0.5694	-0.185
NM_181321	-0.2783	-1.034	-0.3603	-0.1964
NM_001159626	-0.3244	-0.9412	-0.3218	-0.3271
NR_030488	-0.6686	-0.2526	-0.531	-0.8062
NM_025529	-0.3913	-0.8018	-0.4904	-0.2921
NM_145537	-0.512	-0.5598	-0.5696	-0.4543
ERCC-00071	-0.3116	-0.9595	-0.6946	0.0713
NM_001130187	-0.4303	-0.7193	-0.5063	-0.3543
NM_001145968	-0.2716	-1.036	-0.3607	-0.1825
NM_024413	-0.5323	-0.5136	-0.5559	-0.5088
NM_023556	-0.4687	-0.6404	-0.52	-0.4173
NM_145478	-0.4046	-0.7683	-0.4957	-0.3135
NM_175296	-0.8733	0.1717	-0.8802	-0.8663
ERCC-00108	-0.3322	-0.9082	-0.6393	-0.02496
NM_001037915	-0.171	-1.229	-0.3654	0.0234
NM_001163473	-0.351	-0.8692	-0.6261	-0.07587
NM_153565	-0.7603	-0.05041	-0.9988	-0.5217
NM_026091	-0.2842	-1	-0.3248	-0.2437
NR_003145	-0.3166	-0.9327	-0.4417	-0.1915
ERCC-00130	-0.3177	-0.9301	-0.666	0.03047
NM_027974	-0.2765	-1.012	-0.2503	-0.3028
NM_025592	-0.418	-0.7288	-0.3898	-0.4462
NM_024198	-0.5216	-0.5207	-0.5868	-0.4565
NM_024479	-0.3522	-0.8571	-0.4851	-0.2192
NR_027860	-0.4507	-0.6599	-0.4293	-0.4721
NM_001038492	-0.3228	-0.9146	-0.3874	-0.2583
NM_008906	-0.3236	-0.9128	-0.387	-0.2602
NM_026187	-0.3569	-0.8452	-0.4621	-0.2517
NM_001007577	-0.3788	-0.8012	-0.548	-0.2097
NM_001024606	-0.4267	-0.7026	-0.6633	-0.19
NM_025329	-0.3716	-0.807	-0.4012	-0.3421
NM_001122639	-0.2901	-0.9675	-0.4561	-0.1242
ERCC-00035	-0.3363	-0.8749	-0.6585	-0.01416
NM_019676	-0.535	-0.4773	-0.5117	-0.5583
NM_001033131	-0.4866	-0.5737	1.148	-2.121
NM_030152	-0.7103	-0.125	-0.7838	-0.6368
NM_183152	-0.5522	-0.4401	-0.6148	-0.4896
NM_026147	-0.4304	-0.6826	-0.4552	-0.4056
NM_001081130	-0.2993	-0.9445	-0.3589	-0.2397
NM_145628	-0.3444	-0.854	-0.4306	-0.2581
NR_015601	-0.3521	-0.8374	-0.612	-0.09221
NM_001159725	0.04163	-1.624	0.4528	-0.3695
NM_027430	-0.4801	-0.581	-0.4594	-0.5009
NM_145149	-0.3348	-0.8707	-0.3669	-0.3028
NM_022980	-0.3446	-0.8506	-0.4303	-0.259
NM_023480	-0.2444	-1.048	-0.4288	-0.06
NM_024284	-0.3094	-0.9149	-0.3138	-0.3049
NM_026080	-0.3519	-0.8287	-0.3388	-0.365
NM_030221	-0.3191	-0.8925	-0.4046	-0.2337
NM_026014	-0.3462	-0.838	-0.3907	-0.3017
ERCC-00136	-0.3439	-0.8401	-0.6601	-0.02776
NM_177449	-0.5911	-0.3442	-1.012	-0.1699
NM_001048057	-0.3311	-0.8634	-0.3998	-0.2624
NM_145934	-0.5793	-0.3668	-0.7091	-0.4496
NM_031878	-0.4187	-0.6874	-0.4931	-0.3443
NM_026875	-0.4149	-0.6947	-0.4865	-0.3434
NM_029751	-0.4397	-0.6447	-0.5425	-0.3368
NM_027985	-0.2891	-0.9428	-0.3616	-0.2166
NM_198424	-0.4366	-0.647	-0.4828	-0.3904
NM_001042592	-0.492	-0.536	-0.4814	-0.5026
NM_011698	-0.2302	-1.059	-0.1682	-0.2921
NM_009559	0.06584	-1.651	0.05353	0.07815
NM_172119	-0.711	-0.0954	-0.6442	-0.7778
NM_023058	-0.3512	-0.8145	-0.4184	-0.2839
ERCC-00112	-0.3169	-0.8825	-0.642	0.00825
NM_028916	-0.4764	-0.5615	-0.3789	-0.5739
NM_145135	-0.4665	-0.5805	-0.4378	-0.4952
NM_177811	0.07786	-1.669	0.1822	-0.02648
ERCC-00116	-0.2528	-1.007	-0.549	0.04335
NM_025580	-0.2569	-0.9987	-0.2581	-0.2557
NM_183321	-0.4198	-0.6705	-0.5371	-0.3026
NM_001162880	-0.8986	0.2877	-1.116	-0.6816
NM_025383	-0.4086	-0.6916	-0.3918	-0.4253
NM_026489	0.04549	-1.599	0.04694	0.04403
NM_145410	-0.3606	-0.7868	-0.4542	-0.2671
NM_008500	-0.4887	-0.5303	-0.5254	-0.4519
NM_024434	-0.1305	-1.246	-0.1841	-0.07696
NM_001083126	-0.4886	-0.5302	-0.5256	-0.4517
NM_001033204	-0.3507	-0.8055	-0.281	-0.4204
NM_026897	-0.4382	-0.6303	-0.6072	-0.2691
ERCC-00113	-0.2888	-0.9266	-0.619	0.04139
NM_139292	-0.2611	-0.9803	-0.3486	-0.1736
NM_007709	-0.4697	-0.5609	-0.5378	-0.4016
NM_025556	-0.3329	-0.834	-0.3523	-0.3135
NM_198931	-0.3974	-0.7046	-0.5167	-0.2781
NM_001164156	-0.4161	-0.6668	-0.4145	-0.4177
NM_025347	-0.4065	-0.685	-0.468	-0.3449
NM_009213	-0.3862	-0.7216	-0.3795	-0.3929
NM_019435	-0.3547	-0.7845	-0.4254	-0.284
NM_009447	-0.2346	-1.024	-0.2986	-0.1707
NM_007933	-0.4326	-0.6277	-0.5066	-0.3586
NM_145570	0.01284	-1.516	0.1768	-0.1511
NM_021517	-0.4351	-0.62	-0.4784	-0.3917
NM_001111116	-0.4377	-0.6141	-0.521	-0.3544
NM_183088	-0.407	-0.6751	-0.385	-0.429
NM_033564	-0.1418	-1.204	-0.08583	-0.1978
ERCC-00145	-0.3408	-0.804	-0.6844	0.002881
ERCC-00099	-0.477	-0.5311	-0.5753	-0.3787
NM_207267	-0.4654	-0.5542	-0.6442	-0.2867
NM_001083127	-0.4844	-0.515	-0.5313	-0.4376
NM_026764	-0.3696	-0.7439	-0.3716	-0.3677
NM_025436	-0.477	-0.5289	-0.6766	-0.2774
NM_001083125	-0.4837	-0.5146	-0.5303	-0.4371
NM_133364	-1.084	0.6873	-0.9465	-1.222
NM_001136062	-0.4384	-0.6033	-0.5016	-0.3751
NM_026555	-0.4051	-0.6693	-0.4824	-0.3279
NM_011773	-0.6034	-0.2724	-1.07	-0.1369
NM_030101	-0.0589	-1.36	-0.1796	0.06183
ERCC-00078	-0.3881	-0.701	-0.6344	-0.1417
NM_007440	-0.5152	-0.4453	-0.2247	-0.8057
NM_029010	-0.3052	-0.8652	-0.349	-0.2614
NM_029939	0.01332	-1.501	-0.05638	0.08302
NM_001163787	0.01334	-1.5	-0.05647	0.08314
NM_017375	-0.3182	-0.8352	-0.3109	-0.3254
NM_001146001	-0.4306	-0.608	-0.4821	-0.3791
NM_023372	-0.3107	-0.8472	-0.4126	-0.2088
NM_001163709	-0.3686	-0.73	-0.5367	-0.2005
NM_023196	-0.4422	-0.5823	-0.5126	-0.3719
NM_025802	-0.561	-0.3437	-0.6018	-0.5201
NM_007383	-0.3824	-0.6996	-0.4292	-0.3356
NM_026928	-0.304	-0.8553	-0.3685	-0.2396
ERCC-00092	-0.3241	-0.8146	-0.6393	-0.008945
NM_001033630	-0.3077	-0.8466	-0.3989	-0.2164
ERCC-00079	-0.3087	-0.8445	-0.6852	0.06778
NM_001115018	-0.2936	-0.8736	-0.3569	-0.2302
NM_001083887	-0.3281	-0.8027	-0.4255	-0.2307
NM_153060	-0.4761	-0.5067	-0.5669	-0.3853
NM_010798	-0.4624	-0.5333	-0.5231	-0.4018
NM_001160411	-0.3508	-0.7559	-0.3357	-0.3659
NM_008624	0.2111	-1.879	0.164	0.2582
NM_026695	-0.2485	-0.9594	-0.2164	-0.2807
NM_019814	-0.4192	-0.6178	-0.4201	-0.4184
NM_016766	-0.4033	-0.6495	-0.405	-0.4016
NM_001033164	-0.362	-0.7301	-0.3797	-0.3443
NM_145145	-0.3069	-0.8401	-0.3839	-0.2299
NR_028142	-0.5585	-0.3343	-0.5968	-0.5203
NM_138584	-0.32	-0.8102	-0.4022	-0.2379
ERCC-00131	-0.3034	-0.8433	-0.5975	-0.009207
NM_001163689	-0.5582	-0.333	-0.5974	-0.5189
NM_025273	-0.5348	-0.3788	-0.4535	-0.6162
NM_011122	-0.458	-0.5312	-0.5644	-0.3516
NM_027126	-0.585	-0.2767	-0.6561	-0.5138
NM_001168564	-0.06146	-1.323	-0.007017	-0.1159
NM_172760	-0.3652	-0.7155	-0.5242	-0.2062
NR_033137	0.08788	-1.621	0.07011	0.1056
NR_033198	-0.3284	-0.7866	-0.3997	-0.257
NM_146177	-0.2873	-0.8686	-0.3516	-0.223
NM_007918	-0.2648	-0.9114	-0.3387	-0.1909
NM_133759	-0.2661	-0.9055	-0.3414	-0.1908
NM_009427	-0.3617	-0.7142	-0.4045	-0.3189
NM_025337	-0.3833	-0.6709	-0.4933	-0.2733
NM_011029	-0.4001	-0.6371	-0.3413	-0.4588
NM_016738	-0.356	-0.7232	-0.3237	-0.3882
NM_001163518	-0.3781	-0.6774	-0.539	-0.2172
NM_146059	-0.3783	-0.6765	-0.5621	-0.1946
NM_001081441	-0.3684	-0.6949	-0.4346	-0.3022
NM_009898	-0.5045	-0.4223	-0.5326	-0.4765
NM_026948	-0.2877	-0.8502	-0.3494	-0.226
NM_001083905	-0.1456	-1.134	-0.1881	-0.1032
NM_007640	-0.5636	-0.2963	-0.1833	-0.944
NM_007415	-0.2667	-0.8902	-0.3279	-0.2055
NM_026281	-0.179	-1.065	-0.1666	-0.1914
NM_001098237	-0.2661	-0.8899	-0.3333	-0.1989
NM_001110794	-0.3733	-0.6742	-0.4548	-0.2918
NM_009674	-0.3733	-0.6736	-0.4532	-0.2933
NM_028841	-0.4757	-0.468	-0.4281	-0.5234
NR_015464	-0.2651	-0.8882	-0.3892	-0.141
NM_177911	-0.5416	-0.3346	-0.5424	-0.5409
NM_145217	-0.3436	-0.7274	-0.3121	-0.3751
NM_026423	-0.2651	-0.8838	-0.2645	-0.2657
NM_008940	-0.2849	-0.8426	-0.2931	-0.2767
NM_026316	-0.4028	-0.6067	-0.701	-0.1046
NM_001146059	-0.3559	-0.7001	-0.433	-0.2789
NM_146228	-0.3557	-0.7003	-0.4327	-0.2788
NM_010767	0.1368	-1.685	0.206	0.0677
NM_145381	-0.1248	-1.162	-0.229	-0.02046
NM_001110831	-0.3591	-0.6911	-0.3413	-0.377
NM_172747	-0.4976	-0.4131	-0.6191	-0.3761
NM_030046	-0.1342	-1.139	-0.1654	-0.1031
NM_009482	-0.2683	-0.8707	-0.2493	-0.2873
NM_194335	-0.3206	-0.7657	-0.3997	-0.2416
NM_133976	-0.3467	-0.7126	-0.3988	-0.2946
NM_010575	-0.3361	-0.7333	0.1568	-0.829
NM_021788	-0.2537	-0.897	-0.3623	-0.1452
NM_178715	-0.7676	0.1307	-0.963	-0.5721
NR_015476	-0.239	-0.9259	-0.3114	-0.1665
NM_026307	-0.2753	-0.853	-0.3423	-0.2084
NM_173417	-0.06592	-1.272	0.006845	-0.1387
NM_013496	-0.3312	-0.7402	-0.5712	-0.09122
NM_021985	-0.3694	-0.6636	-0.4014	-0.3374
NM_025381	-0.3312	-0.7397	-0.359	-0.3035
NM_153577	-0.4303	-0.5403	-0.5104	-0.3503
NM_018780	-0.5634	-0.2738	-0.3415	-0.7853
NM_001146060	-0.3539	-0.6894	-0.4367	-0.2712
ERCC-00144	-0.2716	-0.8511	-0.6805	0.1372
NM_025302	-0.2907	-0.8113	-0.3313	-0.2501
NR_003964	-0.2243	-0.9438	-0.3221	-0.1265
NM_145621	-0.4341	-0.5241	-0.5326	-0.3355
NM_026282	-0.2453	-0.9011	-0.3111	-0.1794
NM_207648	-0.8861	0.3838	-1.118	-0.6543
NM_020600	-0.3088	-0.7699	-0.3626	-0.2551
NM_001025365	-0.3187	-0.7488	-0.4107	-0.2267
NM_001165256	-0.2136	-0.9589	-0.1305	-0.2968
NM_001159631	-0.3173	-0.7511	-0.3389	-0.2956
NM_026871	-0.2507	-0.8833	-0.4238	-0.0776
NM_177981	-0.1877	-1.008	-0.2725	-0.1028
NM_031874	-0.4642	-0.455	-0.5748	-0.3536
NM_175215	-0.3884	-0.6061	-0.4746	-0.3022
NM_016878	-0.3509	-0.6812	-0.323	-0.3787
NM_144852	-0.5124	-0.3577	-0.2549	-0.7699
NM_001168255	-0.2417	-0.8982	-0.2205	-0.2629
NM_001111075	-0.4944	-0.3924	-0.6096	-0.3792
NM_025963	-0.4369	-0.5066	-0.4445	-0.4294
NM_007537	-0.2314	-0.9174	-0.3209	-0.1419
NM_172573	-0.2387	-0.9029	-0.2177	-0.2597
NM_001047435	-0.3588	-0.6625	-0.3985	-0.3192
NM_019695	-0.3588	-0.6624	-0.3984	-0.3191
NM_025394	-0.3503	-0.678	-0.4059	-0.2947
NM_025954	-0.3932	-0.5878	-0.4841	-0.3024
NM_023449	-0.2238	-0.9268	-0.2574	-0.1901
NM_010351	-0.5291	-0.3149	-0.7742	-0.2839
ERCC-00171	-0.2673	-0.8381	-0.598	0.06347
ERCC-00009	-0.2852	-0.801	-0.6089	0.03854
NM_172272	-0.2984	-0.7743	-0.3949	-0.2019
NM_053216	-0.05218	-1.266	0.07667	-0.181
NM_031843	-0.1504	-1.068	-0.1714	-0.1295
NM_001080967	-0.4171	-0.5321	-0.6033	-0.2309
ERCC-00042	-0.2988	-0.7687	-0.6045	0.006962
NM_030246	-0.2112	-0.9432	-0.1208	-0.3016
NM_021308	-0.4239	-0.5169	-0.4606	-0.3873
NM_178375	-0.2837	-0.7971	-0.345	-0.2224
ERCC-00074	-0.2611	-0.842	-0.6132	0.09092
NM_153513	-0.2793	-0.8041	-0.455	-0.1037
NM_009473	-0.3513	-0.6586	-0.3679	-0.3348
NM_010404	-0.1888	-0.9822	-0.2895	-0.08805
NM_027062	-0.04289	-1.272	-0.1974	0.1117
NM_172541	-0.3444	-0.6671	-0.2302	-0.4585
NM_016688	-0.304	-0.747	-0.4311	-0.177
NM_023117	-0.4869	-0.3807	-0.6099	-0.364
NM_181586	-0.3278	-0.6957	-0.3037	-0.3518
NM_007747	-0.2433	-0.8645	-0.3291	-0.1575
ERCC-00111	-0.2649	-0.8206	-0.5432	0.01337
NM_030244	-0.3933	-0.5624	-0.3077	-0.479
NM_177566	-0.185	-0.9788	-0.1549	-0.2152
NM_145521	-0.4391	-0.4687	-0.5777	-0.3006
NM_029096	-0.271	-0.8047	-0.3312	-0.2108
NM_001166164	-0.3272	-0.6913	-0.4224	-0.232
NR_030451	-0.3164	-0.7119	-0.4711	-0.1618
NM_146219	-0.4994	-0.3453	-0.5291	-0.4697
NM_172453	-0.3081	-0.7275	-0.4579	-0.1583
NM_172660	-0.3151	-0.713	-0.329	-0.3012
NM_021606	-0.3031	-0.7367	-0.3268	-0.2794
NM_001166622	-0.3178	-0.7049	-0.3297	-0.306
NM_001163792	-0.2728	-0.7947	-0.3612	-0.1845
NM_183423	-0.4151	-0.5097	-0.4577	-0.3726
NM_020270	-0.337	-0.6653	-0.3474	-0.3266
NM_001047436	-0.3378	-0.6635	-0.3635	-0.3122
NM_016789	-0.5023	-0.3343	-0.5183	-0.4863
NM_015817	-0.4231	-0.4908	-0.4823	-0.3639
NM_009746	-0.4016	-0.5301	-0.4507	-0.3524
NM_019519	-0.2724	-0.7867	-0.288	-0.2569
NM_013805	-0.1714	-0.9863	-0.03397	-0.3089
NR_000002	-0.4436	-0.4414	-0.1545	-0.7328
NR_027876	-0.5683	-0.192	-0.5864	-0.5502
NM_033218	-0.4619	-0.4006	-0.6383	-0.2856
ERCC-00165	-0.2696	-0.7848	-0.5399	0.0007519
NM_009057	-0.2928	-0.7374	-0.23	-0.3556
NM_001033219	-0.2291	-0.8648	-0.2242	-0.2339
NM_026174	-0.3924	-0.5374	-0.4803	-0.3045
NM_001159577	-0.2546	-0.8124	-0.4616	-0.0477
NM_181420	-0.285	-0.7461	-0.22	-0.3499
NM_133926	-0.3963	-0.523	-0.3105	-0.4821
NR_030685	-0.3032	-0.7092	-0.3101	-0.2963
NM_001115130	-0.1406	-1.032	-0.2075	-0.07372
NM_016915	-0.3128	-0.6875	-0.3506	-0.275
NM_011099	-0.3904	-0.5316	-0.5019	-0.2789
NM_001163456	-0.2431	-0.8254	-0.2051	-0.2811
NM_001033310	-0.2431	-0.8253	-0.2051	-0.2811
NR_028088	-0.2431	-0.8253	-0.2051	-0.2811
NM_026967	-0.2885	-0.7343	-0.3127	-0.2643
NM_028908	-0.2798	-0.7514	-0.4161	-0.1436
NM_001168517	-0.3636	-0.5835	-0.379	-0.3483
NM_178408	-0.5636	-0.1835	-0.5664	-0.5608
NM_001162485	-0.5635	-0.1835	-0.5662	-0.5608
NM_146186	-0.2733	-0.7616	-0.3186	-0.2281
NM_011885	-0.2362	-0.8357	-0.2457	-0.2268
NM_011670	-0.4156	-0.4765	-0.4229	-0.4084
NM_178848	-0.2312	-0.8449	-0.2625	-0.2
NM_133964	-0.3284	-0.65	-0.3227	-0.3341
NM_172765	-0.1383	-1.028	-0.2026	-0.07406
NM_001033262	-0.3817	-0.5408	-0.5311	-0.2322
NM_007795	-0.3121	-0.6783	-0.4714	-0.1528
NM_023142	-0.3412	-0.6186	-0.4103	-0.2721
NM_001168516	-0.365	-0.5704	-0.3896	-0.3404
NM_013831	-0.2394	-0.8206	-0.2796	-0.1992
NM_019980	-0.2876	-0.7219	-0.3756	-0.1996
NM_009266	-0.2598	-0.7765	-0.3224	-0.1972
NM_001163430	-0.2888	-0.7181	-0.2517	-0.3259
NM_029956	-0.4041	-0.4865	-0.5515	-0.2567
NM_023418	-0.3556	-0.5814	-0.4275	-0.2838
NM_025886	-0.3736	-0.5451	-0.4525	-0.2948
NM_009101	-0.4903	-0.3098	-0.6826	-0.2979
NM_001025586	-0.2194	-0.8513	-0.3014	-0.1374
NM_001025587	-0.2186	-0.8522	-0.3005	-0.1366
NR_003634	-0.244	-0.8005	-0.2421	-0.2459
NM_001159367	-0.3943	-0.4991	-0.4644	-0.3242
NM_009076	-0.3044	-0.6789	-0.3276	-0.2812
NM_023597	-0.1533	-0.9781	-0.2151	-0.09159
NM_175106	-0.3317	-0.619	-0.3644	-0.299
NM_021501	-0.3529	-0.5763	-0.4143	-0.2915
NM_145553	-0.2651	-0.75	-0.3521	-0.1782
NM_007806	-0.4199	-0.4399	-0.479	-0.3609
NM_197979	-0.2524	-0.7717	-0.3248	-0.18
NM_029353	-0.3693	-0.5378	-0.4193	-0.3193
NM_026732	-0.185	-0.9062	-0.2402	-0.1299
NM_001005426	-0.5144	-0.2444	-0.5392	-0.4897
NM_011065	-0.3899	-0.4932	-0.4628	-0.3169
NM_001037737	-0.2489	-0.7747	-0.309	-0.1889
NM_134023	-0.3069	-0.6582	-0.2758	-0.338
NM_026633	-0.2822	-0.7059	-0.2542	-0.3102
NM_010795	-0.355	-0.5591	-0.4933	-0.2167
NM_026678	-0.2619	-0.7452	-0.2316	-0.2921
NM_030715	-0.3501	-0.5682	-0.4267	-0.2735
NM_020564	-0.1711	-0.9257	-0.2033	-0.1389
NM_009709	-0.2466	-0.7732	-0.3106	-0.1825
NM_025587	-0.3077	-0.6499	-0.3052	-0.3101
NM_001136063	-0.3457	-0.5736	-0.5628	-0.1287
NM_020014	-0.3452	-0.5737	-0.5626	-0.1278
NM_001163318	0.005398	-1.273	-0.2135	0.2243
NM_133354	-0.5039	-0.2522	-0.7241	-0.2837
NR_028574	-0.3244	-0.6108	-0.4323	-0.2164
NM_010318	-0.4375	-0.3844	-0.4541	-0.4208
NM_172560	-0.2052	-0.849	-0.328	-0.08236
NR_027665	-0.3779	-0.5029	-0.4079	-0.3479
NM_001082974	-0.3539	-0.5496	-0.4286	-0.2792
NM_028170	-0.2045	-0.847	-0.2821	-0.1268
NM_001033297	-0.2121	-0.8318	-0.1968	-0.2273
NM_172543	-0.211	-0.8335	-0.2497	-0.1723
NM_130864	-0.2721	-0.7098	-0.3433	-0.2009
NM_008995	-0.1729	-0.9082	-0.1854	-0.1603
NM_010363	-0.2779	-0.698	-0.26	-0.2958
NM_133792	-0.359	-0.5348	-0.3793	-0.3386
NM_026401	-0.2405	-0.7714	-0.2717	-0.2092
NM_133765	-0.2968	-0.6586	-0.3811	-0.2124
NM_175933	-0.1736	-0.9037	-0.1867	-0.1606
NM_029352	-0.19	-0.8707	-0.113	-0.267
NM_024432	-0.3369	-0.5769	-0.3676	-0.3061
NM_198615	-0.4428	-0.3649	-0.612	-0.2736
NM_026938	-0.2555	-0.7381	-0.2854	-0.2255
NM_008155	-0.3532	-0.5424	-0.4512	-0.2552
NR_027818	-0.5481	-0.1525	-0.4774	-0.6187
NM_021338	-0.363	-0.5222	-0.2343	-0.4916
NM_001081292	-0.3441	-0.5583	-0.4439	-0.2443
NM_022982	-0.8412	0.4369	-0.8412	-0.8412
NM_145604	-0.1505	-0.944	-0.1351	-0.166
NM_001135567	-0.3623	-0.5194	-0.4657	-0.2589
NM_144875	-0.1461	-0.9505	-0.03847	-0.2537
NM_001048058	-0.3305	-0.581	-0.4658	-0.1953
NM_009440	-0.2717	-0.6984	-0.7378	0.1944
NM_001099664	-0.6395	0.03715	-0.7943	-0.4846
NM_024214	-0.3522	-0.5363	-0.4862	-0.2182
NM_172943	-0.4517	-0.3369	-0.6034	-0.2999
NM_025440	-0.1778	-0.8842	-0.205	-0.1507
NM_026999	-0.3029	-0.6333	-0.327	-0.2789
NR_002687	0.04527	-1.329	0.3265	-0.2359
NM_028065	-0.3194	-0.5998	-0.3349	-0.3039
NM_001109658	-0.3489	-0.5404	-0.4539	-0.2439
NM_198108	-0.2582	-0.7209	-0.364	-0.1523
NM_178357	-0.3019	-0.6316	-0.3331	-0.2708
NM_178672	-0.3323	-0.5703	-0.2904	-0.3743
NM_022422	-0.2245	-0.7852	-0.3792	-0.06973
NM_016887	-0.6056	-0.02226	-0.7795	-0.4318
NM_175149	-0.5085	-0.2163	-0.6372	-0.3799
ERCC-00025	-0.2947	-0.6432	-0.5724	-0.01689
NM_028728	-0.09552	-1.041	0.3447	-0.5357
NM_022999	-0.3254	-0.5804	-0.3444	-0.3064
NM_001004157	-0.09858	-1.033	-0.1168	-0.08041
NM_023203	-0.2801	-0.6697	-0.2817	-0.2785
NM_026272	-0.3693	-0.491	-0.5168	-0.2218
NM_019999	-0.1833	-0.8616	-0.06696	-0.2996
NM_009228	-0.5474	-0.1298	-0.5658	-0.529
NM_028427	-0.2449	-0.7331	-0.279	-0.2109
NM_025352	-0.2287	-0.764	-0.2636	-0.1938
NM_010215	-0.2765	-0.668	-0.1157	-0.4373
NM_029410	-0.2839	-0.6519	-0.4302	-0.1375
NM_011863	-0.4007	-0.4177	-0.5104	-0.291
NR_028576	-0.1893	-0.8381	-0.2233	-0.1552
NR_002902	-0.4468	-0.3225	-0.6012	-0.2923
NM_153503	-0.27	-0.6753	-0.3871	-0.1528
NM_026728	-0.1537	-0.9073	-0.1701	-0.1373
NR_024328	-0.3455	-0.5234	-0.2595	-0.4316
NM_031248	-0.2303	-0.7531	-0.2541	-0.2066
NM_001033191	-0.1824	-0.8451	-0.2514	-0.1134
NM_008260	-0.6291	0.05067	-0.7838	-0.4745
NM_026686	-0.3397	-0.5262	-0.281	-0.3984
NM_175384	-0.2198	-0.765	-0.2197	-0.2199
NM_053269	-0.189	-0.825	-0.308	-0.07009
NM_021470	-0.1021	-0.9982	-0.1938	-0.01044
NM_001136270	-0.2877	-0.6242	-0.5402	-0.03529
NM_025791	-0.2738	-0.6508	-0.308	-0.2397
NM_011690	-0.3726	-0.4515	-0.4562	-0.2889
NM_198001	-0.2806	-0.6345	-0.195	-0.3663
NM_080289	-0.2561	-0.6809	-0.3601	-0.1521
NM_144815	-0.29	-0.6115	-0.3415	-0.2385
NM_025833	-0.4935	-0.2037	-0.6774	-0.3095
NR_027930	-0.2969	-0.5958	-0.328	-0.2659
NM_144819	-0.3722	-0.4447	-0.3438	-0.4006
NM_001007573	-0.2865	-0.6151	-0.4411	-0.1319
NM_001163488	-0.2404	-0.7069	-0.2247	-0.256
NM_001101561	-0.5052	-0.1772	-0.4786	-0.5318
NM_011972	-0.1651	-0.8571	-0.1939	-0.1363
NM_008001	-0.2113	-0.7638	-0.3109	-0.1117
NM_009369	-0.2858	-0.6138	-0.3477	-0.224
NM_027896	-0.3057	-0.5732	-0.4087	-0.2027
NM_001159578	-0.2854	-0.6137	-0.4863	-0.08457
NM_010727	-0.2854	-0.6137	-0.4862	-0.08461
NM_177244	-0.1589	-0.8661	-0.2002	-0.1177
NM_026988	-0.3956	-0.3912	-0.5113	-0.28
NM_019975	-0.1663	-0.8496	-0.3935	0.06101
NM_011676	-0.3131	-0.5556	-0.3586	-0.2676
NM_009400	-0.3011	-0.5796	-0.3301	-0.2721
NM_146013	-0.1244	-0.9317	-0.1554	-0.09349
NM_028157	-0.08034	-1.018	-0.07345	-0.08722
NM_018863	-0.07772	-1.021	0.04746	-0.2029
NM_025421	-0.2703	-0.636	-0.4309	-0.1097
NM_001163747	-0.2181	-0.7398	-0.2477	-0.1885
NR_030481	-0.1691	-0.8372	-0.5314	0.1931
NM_001081047	-0.3791	-0.4172	-0.2885	-0.4696
NM_021514	-0.2343	-0.7057	-0.2184	-0.2501
NM_001110162	-0.2078	-0.7586	-0.2113	-0.2042
NM_001130484	-0.2988	-0.5765	-0.1962	-0.4014
NM_207677	-0.2816	-0.6104	-0.22	-0.3432
NM_001164626	-0.16	-0.8536	-0.1403	-0.1796
NM_019429	-0.3584	-0.4553	-0.3359	-0.3809
NM_028048	-0.09513	-0.981	-0.1964	0.00612
NM_001045516	-0.2517	-0.6675	-0.5713	0.06787
NM_027999	-0.2463	-0.6783	-0.3321	-0.1605
NM_198190	-0.3863	-0.3974	-0.4058	-0.3668
NM_080446	-0.156	-0.8577	-0.2125	-0.09962
NM_027905	-0.3953	-0.3784	-0.3644	-0.4261
NM_001163266	-0.2148	-0.7391	-0.2608	-0.1689
NM_001142952	-0.3583	-0.451	-0.1159	-0.6008
NM_018870	-0.1733	-0.8186	-0.2953	-0.05132
NM_025596	-0.3706	-0.4234	-0.3995	-0.3418
NM_178692	-0.3067	-0.5512	-0.4253	-0.1882
NR_027618	-0.2838	-0.5964	-0.3814	-0.1861
NM_147153	-0.2837	-0.5964	-0.3814	-0.1861
NM_178851	-0.2837	-0.5964	-0.3813	-0.186
NM_176952	-0.3054	-0.5522	-0.6164	0.005517
NM_010391	-0.6385	0.1143	-0.5638	-0.7133
NM_144870	-0.2892	-0.5837	-0.2262	-0.3522
NM_001163487	-0.2294	-0.7031	-0.2186	-0.2402
NM_026069	-0.2806	-0.5971	-0.2972	-0.2639
NM_009098	-0.3132	-0.5318	-0.4523	-0.174
NM_013541	-0.3727	-0.4126	-0.4689	-0.2766
NM_025700	-0.2272	-0.7027	-0.3506	-0.1039
NM_144500	-0.2969	-0.5631	-0.313	-0.2808
NM_027476	-0.3103	-0.5356	-0.3415	-0.2792
NM_019563	-0.4203	-0.3125	-0.5229	-0.3177
NM_001085515	-0.4162	-0.3203	-0.4681	-0.3642
NM_026452	-0.2192	-0.7135	-0.2673	-0.1712
NM_172509	-0.2465	-0.6589	-0.1808	-0.3122
NM_001136090	-0.148	-0.8555	-0.19	-0.1059
NM_172911	-0.476	-0.1992	-0.6111	-0.3408
NM_001162932	-0.2501	-0.6506	-0.3341	-0.166
NM_144888	-0.2014	-0.7468	-0.2375	-0.1653
NM_001038231	-0.2097	-0.7298	-0.2646	-0.1547
NR_028564	-0.5242	-0.1005	-0.2417	-0.8067
NM_011793	-0.217	-0.7127	-0.2651	-0.1689
NM_018786	-0.2399	-0.6657	-0.2942	-0.1856
NM_153557	-0.4679	-0.2079	-0.2589	-0.6769
NM_145482	-0.09513	-0.9534	-0.08296	-0.1073
NR_027907	-0.3824	-0.3785	-0.3162	-0.4487
NM_011809	-0.2745	-0.5942	-0.3092	-0.2399
NM_198616	-0.3251	-0.4924	-0.3196	-0.3306
NM_008993	-0.2425	-0.6574	-0.2915	-0.1934
NM_021329	-0.1924	-0.7567	-0.2013	-0.1835
NM_001081226	-0.4304	-0.2802	-0.464	-0.3967
NM_001164564	-0.2642	-0.6126	-0.2631	-0.2652
NM_011049	-0.3181	-0.5026	-0.4119	-0.2244
NM_007681	-0.3127	-0.5128	-0.3345	-0.2909
NM_010344	-0.1772	-0.7831	-0.1799	-0.1744
NM_025616	-0.3433	-0.4496	-0.4572	-0.2294
NM_133240	-0.1724	-0.7907	-0.194	-0.1507
NM_029760	-0.1861	-0.7628	-0.2325	-0.1397
NM_198096	-0.2064	-0.7208	-0.2606	-0.1523
NM_022994	-0.2213	-0.6873	-0.2206	-0.222
NM_145632	-0.2296	-0.6701	-0.2006	-0.2586
NM_001164533	-0.2186	-0.6912	-0.2248	-0.2124
NM_183178	-0.3189	-0.4905	-0.2836	-0.3542
NM_012029	-0.245	-0.6368	-0.2293	-0.2607
NM_001030014	-0.2523	-0.6221	-0.2835	-0.2211
NM_026943	-0.2852	-0.5549	-0.2295	-0.3408
NM_029436	-0.186	-0.7531	-0.3762	0.004182
NM_138602	-0.3501	-0.4246	-0.4278	-0.2724
NM_007693	-0.2387	-0.644	-0.1607	-0.3168
NM_026591	-0.1481	-0.8232	-0.1657	-0.1305
NM_181681	-0.5062	-0.1069	-0.4511	-0.5613
NM_027455	-0.3083	-0.501	-0.5913	-0.02537
NM_025348	-0.2101	-0.6962	-0.2029	-0.2173
NM_013754	-0.4671	-0.1811	-0.2533	-0.6809
NM_027057	-0.1851	-0.7443	-0.2574	-0.1127
NM_026547	-0.2253	-0.6632	-0.4242	-0.02637
NM_020329	-0.2233	-0.6669	-0.1687	-0.278
NM_134042	-0.06851	-0.9759	-0.1852	0.0482
NM_028119	-0.3028	-0.5063	-0.4286	-0.1769
NM_001115087	-0.2003	-0.7108	-0.2187	-0.1819
NM_007793	-0.3104	-0.49	-0.3197	-0.301
NM_001083808	-0.5262	-0.05732	-0.6166	-0.4358
NM_145528	-0.2078	-0.6929	-0.2578	-0.1578
NM_013781	-0.4316	-0.2438	-0.4197	-0.4436
NM_030887	-0.3808	-0.3454	-0.4633	-0.2984
NM_007647	-0.3887	-0.3295	-0.4298	-0.3476
NM_207161	-0.2089	-0.6878	-0.2609	-0.1569
NM_001037713	0.2092	-1.524	0.1611	0.2573
NM_001081682	-0.1949	-0.7151	-0.155	-0.2347
ERCC-00051	-0.1254	-0.8531	-0.6328	0.382
NM_178444	-0.249	-0.6052	-0.2467	-0.2513
NM_173047	-0.2018	-0.6993	0.04118	-0.4448
NR_027872	-0.4806	-0.1416	-0.4632	-0.498
NM_198724	-0.2473	-0.6073	-0.2465	-0.248
NM_010946	-0.3259	-0.4498	-0.3433	-0.3086
NM_010219	-0.2804	-0.54	-0.3203	-0.2405
NM_029428	-0.4811	-0.1382	-0.5529	-0.4092
NR_029446	-0.3061	-0.4879	-0.4232	-0.1891
NM_178595	-0.2629	-0.5725	-0.1672	-0.3585
NM_001013370	-0.2836	-0.5301	-0.3373	-0.2299
NM_023464	-0.3188	-0.4593	-0.3198	-0.3178
NM_024169	-0.3544	-0.3877	-0.3951	-0.3137
NM_138586	-0.1614	-0.7724	-0.1426	-0.1801
NM_001025084	-0.2006	-0.6934	-0.1542	-0.247
NM_001081983	-0.2896	-0.5155	-0.2619	-0.3173
NM_001026214	-0.3905	-0.3132	-0.4353	-0.3458
NM_001034866	-0.09819	-0.8977	-0.109	-0.08739
NM_013919	-0.2724	-0.548	-0.3391	-0.2058
NM_145970	-0.205	-0.6826	-0.2113	-0.1988
NM_007750	-0.2199	-0.6527	-0.2512	-0.1886
NM_198725	-0.2309	-0.6303	-0.2287	-0.2331
NM_177342	-0.2651	-0.5609	-0.2872	-0.2429
NM_053163	-0.2308	-0.629	-0.1971	-0.2646
NM_001042655	-0.2986	-0.4932	-0.3609	-0.2363
NR_027934	-0.4027	-0.2842	-0.5664	-0.239
NM_183109	0.08215	-1.253	0.3864	-0.2221
NM_138721	-0.1898	-0.709	-0.2258	-0.1538
NM_027342	-0.2542	-0.5797	-0.3645	-0.1439
NM_026612	-0.2389	-0.6096	-0.2014	-0.2764
NM_029963	-0.1771	-0.7331	-0.2347	-0.1196
NM_145496	-0.1828	-0.721	-0.2591	-0.1064
NM_199476	-0.287	-0.5117	-0.2508	-0.3232
NM_138676	-0.3478	-0.389	-0.3999	-0.2957
NM_001159579	-0.2259	-0.6322	-0.4407	-0.01109
NM_029354	-0.1908	-0.7021	-0.2171	-0.1646
NM_024461	-0.2649	-0.5536	-0.2602	-0.2696
NM_028865	-0.2375	-0.6083	-0.2649	-0.2102
NM_001159580	-0.2256	-0.6321	-0.4402	-0.01095
NM_027988	-0.2479	-0.5867	0.1981	-0.6938
NM_009698	-0.174	-0.7338	-0.169	-0.179
NM_011288	-0.2283	-0.6244	-0.2864	-0.1702
NM_176785	-0.4131	-0.2537	-0.4284	-0.3979
NM_009942	-0.3025	-0.4748	-0.223	-0.382
NM_030210	-0.3519	-0.3748	-0.3763	-0.3276
NM_028292	-0.3974	-0.2836	-0.5114	-0.2834
NM_001024616	-0.3647	-0.3476	-0.4532	-0.2762
ERCC-00004	-0.1983	-0.6799	-0.5272	0.1305
NM_012052	-0.2692	-0.5367	-0.2944	-0.244
NM_025379	-0.206	-0.6621	-0.1876	-0.2244
NM_001042653	-0.2383	-0.5965	-0.3309	-0.1458
NM_007413	-0.4763	-0.1175	-0.3446	-0.6079
NM_133966	-0.2075	-0.6534	-0.2297	-0.1853
NM_001163270	-0.3407	-0.3867	-0.3715	-0.3098
NM_009082	-0.1527	-0.7615	-0.2666	-0.03885
NM_023120	-0.1804	-0.706	-0.1517	-0.2092
NM_016892	-0.1336	-0.7992	-0.03649	-0.2307
NR_015525	-0.2929	-0.4807	-0.2545	-0.3312
NM_170755	-0.531	-0.004494	-0.5046	-0.5574
NM_008523	-0.4371	-0.19	-0.4089	-0.4652
NM_008136	-0.2526	-0.5579	-0.2855	-0.2198
NM_029870	-0.1149	-0.832	-0.2206	-0.009141
NM_153121	-0.1985	-0.6642	-0.2166	-0.1803
NM_016851	-0.4032	-0.2544	-0.3377	-0.4688
NM_001101430	-0.2267	-0.6071	-0.2113	-0.2421
NM_172599	-0.07011	-0.9177	0.0007933	-0.141
NM_026623	-0.2198	-0.6177	-0.2905	-0.1492
NM_026975	-0.2429	-0.5703	-0.2911	-0.1948
NM_198425	-0.257	-0.5399	-0.3004	-0.2137
NM_008240	0.1298	-1.314	0.2848	-0.02521
NR_027236	-0.4092	-0.2351	-0.5278	-0.2905
NM_146110	-0.2289	-0.5941	-0.2519	-0.2059
NM_032004	-0.3297	-0.3924	-0.3553	-0.304
NM_001083188	-0.2479	-0.5552	-0.2907	-0.2052
NM_020006	-0.2786	-0.4936	-0.2708	-0.2864
NM_023168	-0.2713	-0.5076	-0.3556	-0.1869
NM_001163346	-0.2791	-0.4915	-0.2711	-0.2872
NM_144908	-0.2887	-0.4719	-0.3604	-0.217
NM_197998	-0.1478	-0.751	-0.1125	-0.1831
NM_025399	-0.3252	-0.395	-0.3356	-0.3147
NM_001083904	-0.1547	-0.7358	-0.1465	-0.1629
ERCC-00084	-0.2351	-0.5744	-0.5896	0.1193
NM_199197	-0.193	-0.6587	-0.117	-0.269
NM_008439	-0.3862	-0.272	-0.3547	-0.4177
NM_026900	-0.3738	-0.2961	-0.5661	-0.1815
NM_027886	-0.2597	-0.524	-0.2056	-0.3138
NM_016681	-0.1998	-0.6436	-0.2714	-0.1283
NM_001003917	-0.3873	-0.268	-0.3604	-0.4142
NM_183358	-0.2185	-0.6048	-0.2671	-0.17
NM_021564	-0.1052	-0.8312	-0.1291	-0.08136
NM_023409	-0.2075	-0.6259	-0.2222	-0.1928
NM_153484	-0.2798	-0.4799	-0.2002	-0.3595
NM_206941	-0.428	-0.1834	-0.4032	-0.4528
NM_020024	-0.2748	-0.4894	-0.3406	-0.2091
NM_025321	-0.2566	-0.5247	-0.3204	-0.1929
NM_026580	-0.3123	-0.4132	-0.3798	-0.2448
NM_028176	-0.5692	0.101	-0.701	-0.4374
NM_009451	-0.6264	0.216	-0.7036	-0.5491
NM_031201	-0.2377	-0.5613	-0.2716	-0.2038
NM_029752	-0.3205	-0.3956	-0.3967	-0.2443
NM_025798	-0.3477	-0.341	-0.4432	-0.2523
NM_001164625	-0.146	-0.7443	-0.109	-0.1831
NM_025842	-0.178	-0.6797	-0.1862	-0.1699
NM_010715	-0.2432	-0.5492	-0.2852	-0.2012
NM_028014	-0.3079	-0.4196	-0.3491	-0.2668
NM_020002	-0.2437	-0.548	-0.1486	-0.3387
NM_022418	-0.4091	-0.2167	-0.5144	-0.3038
NM_011716	-0.3654	-0.3038	-0.4603	-0.2705
NM_029834	-0.3226	-0.3883	-0.3742	-0.2709
NM_178185	-0.4082	-0.2163	-0.1163	-0.7002
NM_001161420	-0.2147	-0.6024	-0.5922	0.1627
NM_172729	-0.2285	-0.5748	-0.2491	-0.2079
NM_026156	-0.1869	-0.6578	-0.2145	-0.1594
NM_019652	-0.1703	-0.6899	-0.1482	-0.1924
NM_010908	-0.2894	-0.4512	-0.3127	-0.2661
NM_001145887	-0.2829	-0.464	-0.3214	-0.2444
NM_017376	-0.2763	-0.476	-0.1926	-0.36
NM_026859	-0.2843	-0.46	-0.3243	-0.2443
NM_001164607	-0.2847	-0.459	-0.3248	-0.2445
NM_001111080	-0.2278	-0.5725	-0.2857	-0.1699
NM_001111078	-0.2277	-0.5724	-0.2858	-0.1696
NM_172691	-0.4001	-0.2255	-0.3818	-0.4184
NM_013703	-0.2121	-0.6011	-0.5918	0.1677
NM_007893	-0.2951	-0.4344	-0.3421	-0.2481
NM_011517	-0.269	-0.485	-0.4317	-0.1064
NM_024172	-0.2186	-0.585	-0.2358	-0.2015
NM_146093	-0.1519	-0.7181	-0.1579	-0.1459
NM_029884	-0.3156	-0.3898	-0.3509	-0.2803
NM_001164608	-0.2839	-0.4529	-0.3256	-0.2423
NM_001033277	-0.4	-0.2188	-0.4304	-0.3696
NM_009679	-0.1609	-0.6963	-0.1583	-0.1635
NM_015789	-0.2076	-0.6026	0.01909	-0.4344
NM_145597	-0.2938	-0.4296	-0.3172	-0.2704
NM_001111079	-0.2221	-0.5723	-0.2802	-0.164
NM_010931	-0.222	-0.5723	-0.2803	-0.1637
NM_011482	-0.2492	-0.5179	-0.2138	-0.2846
NM_026332	-0.1274	-0.7614	-0.1541	-0.1007
NR_027905	-0.3212	-0.3732	-0.6141	-0.02821
NM_026306	-0.2958	-0.4239	-0.2337	-0.3578
NM_028680	-0.1189	-0.7773	-0.2031	-0.03482
NM_026442	-0.2619	-0.4902	-0.3538	-0.17
NM_026209	-0.3582	-0.2969	-0.3026	-0.4137
NM_001110515	-0.2271	-0.5573	-0.2142	-0.2399
NM_011746	-0.2509	-0.5091	-0.3072	-0.1947
NM_013647	-0.2681	-0.4748	-0.2357	-0.3004
NM_025839	-0.2439	-0.5213	-0.2539	-0.2339
NM_011636	-0.3035	-0.4017	-0.3845	-0.2224
NM_183336	-0.5457	0.08337	-0.5651	-0.5262
NM_027179	-0.2942	-0.4187	-0.3779	-0.2104
NM_030729	-0.2898	-0.4271	-0.3452	-0.2343
NR_004843	-0.2875	-0.4313	-0.4254	-0.1496
NM_134118	-0.2915	-0.4226	-0.3772	-0.2058
NM_027013	-0.1666	-0.6723	-0.1791	-0.154
NM_025464	-0.1801	-0.6446	-0.4546	0.09429
NM_001083903	-0.2328	-0.5382	-0.2315	-0.2342
NM_011297	-0.2319	-0.5398	-0.2313	-0.2325
NM_018758	-0.2723	-0.4585	-0.2663	-0.2784
NR_027817	-0.4051	-0.1921	-0.4597	-0.3504
NM_025316	-0.1569	-0.6868	-0.1967	-0.1171
NM_177409	-0.4139	-0.1717	-0.6094	-0.2184
NM_018739	-0.2507	-0.498	-0.4002	-0.1013
NM_009387	-0.193	-0.6122	-0.1773	-0.2087
NM_178224	0.06545	-1.129	0.2055	-0.07458
NM_207635	-0.2104	-0.5769	-0.2091	-0.2117
NM_134084	-0.2768	-0.4429	-0.3791	-0.1745
NM_175684	-0.3063	-0.3834	-0.3268	-0.2858
NM_001039534	-0.2741	-0.4467	-0.314	-0.2341
NM_175090	-0.2603	-0.4733	-0.3926	-0.128
NM_019421	-0.2417	-0.5097	-0.1776	-0.3059
NM_153583	-0.2732	-0.4456	-0.2464	-0.2999
NM_183154	-0.1809	-0.6295	-0.2773	-0.08451
NM_001037923	-0.1609	-0.6687	-0.3251	0.003421
NM_016683	-0.1871	-0.6157	-0.1977	-0.1765
NM_033475	-0.3512	-0.2874	-0.3965	-0.3059
NM_008183	-0.1231	-0.7426	-0.09288	-0.1534
NR_015545	-0.1228	-0.7426	-0.2421	-0.003389
NM_172502	-0.2647	-0.4577	-0.2745	-0.2548
NR_027938	-0.1087	-0.7691	-0.2247	0.007283
NM_020582	-0.1559	-0.6734	-0.1809	-0.1308
NM_144897	-0.2251	-0.5343	-0.2115	-0.2388
NM_146182	-0.3361	-0.3118	-0.3912	-0.2811
NM_007953	-0.2546	-0.4748	-0.2842	-0.225
NM_001164187	-0.3086	-0.3667	-0.3324	-0.2849
NM_053119	-0.2285	-0.5268	-0.2784	-0.1786
NM_009945	-0.1937	-0.596	-0.17	-0.2174
NM_001033236	-0.1973	-0.5888	-0.2825	-0.112
NM_016763	-0.1663	-0.6504	-0.2215	-0.1112
NM_211138	-0.1675	-0.6466	-0.2997	-0.03536
NM_139140	-0.3838	-0.2132	-0.4818	-0.2859
NM_010827	0.1971	-1.374	0.1158	0.2784
NM_008705	-0.2241	-0.5298	-0.2213	-0.2269
NM_028152	-0.1448	-0.6867	-0.1474	-0.1422
NM_001167944	-0.1877	-0.6007	-0.1924	-0.1831
NM_011390	-0.2843	-0.4067	-0.334	-0.2346
NM_001009927	-0.2521	-0.4703	-0.2375	-0.2666
NM_026936	-0.1943	-0.5856	-0.2003	-0.1883
NM_011237	-0.254	-0.4652	-0.2903	-0.2177
NM_030240	-0.2777	-0.4172	-0.2853	-0.2702
NM_008576	-0.2647	-0.442	-0.3562	-0.1731
NM_144855	0.07583	-1.122	0.2089	-0.05723
NM_001164658	-0.3648	-0.2404	-0.543	-0.1866
NR_000003	-0.2633	-0.4431	-0.2911	-0.2355
NM_021461	-0.1355	-0.6972	-0.2371	-0.03398
NM_008143	-0.2283	-0.5105	-0.255	-0.2017
NM_027106	-0.2307	-0.5057	-0.09349	-0.368
NM_001113248	-0.2501	-0.4659	-0.3001	-0.2001
NM_025459	-0.4672	-0.03012	-0.4686	-0.4659
NR_028440	-0.2657	-0.4316	-0.2764	-0.2551
NM_009923	-0.2743	-0.4143	-0.286	-0.2626
NM_134130	-0.5812	0.1998	-0.2779	-0.8845
NM_026061	-0.2284	-0.5057	-0.2185	-0.2383
NM_080848	-0.1297	-0.7025	-0.1983	-0.06099
NM_016863	-0.2854	-0.3902	-0.2197	-0.3511
NM_025716	-0.1547	-0.6505	-0.1623	-0.1471
NM_027109	-0.4615	-0.03647	-0.6016	-0.3214
NM_001012638	-0.2493	-0.4597	-0.2719	-0.2267
NM_023231	-0.1219	-0.7134	-0.1864	-0.05741
NR_026565	-0.1406	-0.6751	-0.1284	-0.1529
NM_027308	0.0252	-1.007	-0.1431	0.1935
NM_001013256	-0.1405	-0.674	-0.1284	-0.1527
NM_001026211	-0.1428	-0.669	-0.1883	-0.09726
NM_001143790	-0.1402	-0.6736	-0.128	-0.1524
NM_027180	-0.1627	-0.6283	-0.1768	-0.1486
NM_016812	-0.2855	-0.3823	-0.3689	-0.2021
NM_001080949	-0.1692	-0.6146	-0.2244	-0.1139
NM_183220	-0.3029	-0.3466	-0.45	-0.1558
NM_172291	-0.1693	-0.6136	-0.1618	-0.1768
NM_207634	-0.2187	-0.5146	-0.2202	-0.2173
NM_134188	-0.4426	-0.06577	-0.4572	-0.4281
NM_019731	-0.1754	-0.6	-0.1862	-0.1646
NM_001110100	-0.2846	-0.3815	-0.368	-0.2013
NM_009090	-0.2574	-0.4357	-0.2118	-0.3031
NM_019831	-0.0935	-0.7627	-0.02988	-0.1571
NM_027482	-0.3445	-0.2598	-0.2754	-0.4136
NM_198620	-0.1689	-0.6098	-0.04406	-0.2937
NM_001146318	-0.2654	-0.4158	-0.2739	-0.257
NM_025554	-0.06022	-0.8248	-0.02697	-0.09346
NM_134052	-0.1851	-0.5726	-0.2847	-0.08563
NM_080638	-0.04519	-0.8524	0.1297	-0.2201
NM_010059	-0.2545	-0.4338	-0.3578	-0.1511
NM_133888	-0.09402	-0.7544	0.03915	-0.2272
NM_198299	-0.2289	-0.4842	-0.2567	-0.2011
NM_011266	-0.1479	-0.6461	-0.2152	-0.08062
NM_197985	-0.2524	-0.4356	-0.3542	-0.1506
NM_001025589	-0.1472	-0.6445	-0.2153	-0.07908
NR_028362	-0.1134	-0.7121	0.2318	-0.4587
NM_197989	-0.1294	-0.6794	-0.1975	-0.06137
NM_175036	-0.1466	-0.6447	-0.2026	-0.0905
NM_133252	-0.3834	-0.1692	-0.5645	-0.2022
NM_010445	-0.8826	0.8292	-1.118	-0.6476
NM_001004293	-0.2644	-0.4058	-0.2802	-0.2487
NM_010129	-0.2696	-0.3937	-0.07062	-0.4686
NM_011031	-0.6011	0.2706	-0.6318	-0.5705
NM_019403	-0.2141	-0.5031	-0.2569	-0.1714
NM_001146346	-0.266	-0.3993	-0.09299	-0.4391
NM_146137	-0.2633	-0.4041	-0.2795	-0.2472
NM_133994	-0.2538	-0.4226	-0.3239	-0.1837
NM_207212	-0.2711	-0.3878	-0.2964	-0.2458
NM_001136076	-0.6038	0.2778	-0.6353	-0.5723
NM_026269	-0.2376	-0.4545	-0.2693	-0.2059
NM_027883	-0.2571	-0.415	-0.385	-0.1293
NM_028666	-0.3608	-0.2075	-0.2872	-0.4344
NM_021791	-0.2138	-0.5012	-0.2138	-0.2138
NM_019865	-0.3131	-0.3022	-0.4017	-0.2246
NM_001080925	-0.2674	-0.3926	-0.4679	-0.0668
NM_174874	-0.2953	-0.3365	-0.39	-0.2006
NM_007522	-0.1965	-0.533	-0.1492	-0.2438
NM_001165952	-0.2693	-0.3867	-0.3847	-0.154
NM_027212	-0.2752	-0.3745	-0.3266	-0.2238
NM_007505	-0.2024	-0.5191	-0.237	-0.1677
NM_144893	-0.2729	-0.3763	-0.294	-0.2519
NM_025873	-0.1613	-0.5987	-0.2019	-0.1207
NM_011057	-0.4306	-0.05982	-0.5214	-0.3399
NM_031375	-0.1449	-0.6309	-0.1658	-0.1239
NR_029440	-0.2476	-0.4224	-0.3025	-0.1928
NM_033077	-0.1684	-0.5799	-0.1379	-0.1988
NM_198000	-0.2362	-0.4435	-0.2912	-0.1813
NM_025784	-0.1672	-0.5802	-0.1735	-0.1608
NM_013705	-0.2739	-0.3653	-0.5008	-0.04704
ERCC-00043	-0.18	-0.5528	-0.4684	0.1084
NM_001083807	-0.4697	0.02773	-0.5425	-0.397
NM_011591	-0.2286	-0.4525	-0.3073	-0.1498
NM_175478	-0.3537	-0.2017	-0.4174	-0.29
NM_021556	-0.2244	-0.4602	-0.2714	-0.1773
NM_134471	-0.2003	-0.5072	-0.249	-0.1515
NM_007569	-0.1661	-0.5753	-0.1876	-0.1447
NM_028696	-0.07261	-0.762	-0.156	0.0108
NM_010888	-0.1607	-0.5844	-0.17	-0.1514
NM_029624	-0.3863	-0.1313	-0.4896	-0.283
NM_145378	-0.1644	-0.5744	-0.2121	-0.1167
NM_001159482	-0.3206	-0.2605	-0.3694	-0.2718
NM_025365	-0.1337	-0.6339	-0.1381	-0.1293
NM_009315	-0.2034	-0.4936	-0.2573	-0.1496
NM_026308	-0.2089	-0.4823	-0.268	-0.1498
NM_029385	-0.4066	-0.08675	-0.492	-0.3213
NM_025912	-0.2611	-0.3777	-0.3062	-0.2159
NM_145828	-0.3153	-0.2689	-0.4354	-0.1952
NM_013463	-0.2232	-0.4521	-0.2106	-0.2358
NM_007620	-0.1667	-0.5648	-0.1803	-0.1531
NM_177344	-0.2014	-0.4954	-0.2335	-0.1692
NM_010941	-0.3521	-0.1931	-0.4135	-0.2907
NM_027420	-0.2574	-0.3818	-0.3068	-0.208
NM_178882	-0.09144	-0.7138	-0.1092	-0.07363
NM_001164729	-0.1319	-0.6329	-0.1376	-0.1261
NM_001105157	-0.2819	-0.3321	-0.3422	-0.2217
NM_001135568	-0.2551	-0.3856	-0.3691	-0.1411
NM_029865	-0.1101	-0.6752	-0.1364	-0.08377
NM_010168	0.09434	-1.084	-0.1149	0.3036
NM_028188	-0.4668	0.03887	-0.5467	-0.3868
NM_023472	-0.3084	-0.2777	-0.3582	-0.2587
NM_001082548	-0.2284	-0.4372	-0.2809	-0.1759
NM_011464	-0.227	-0.4392	-0.2819	-0.1722
NM_178066	-0.3583	-0.1767	-0.3973	-0.3193
NM_133798	-0.1819	-0.5295	-0.2171	-0.1466
NM_172205	-0.1139	-0.6626	-0.1393	-0.08854
NM_025665	-0.1341	-0.6209	-0.173	-0.09522
NM_028281	-0.1448	-0.599	-0.09626	-0.1932
NM_026693	-0.1146	-0.6578	0.006115	-0.2353
NM_172499	-0.2966	-0.2923	-0.4022	-0.1911
NM_026441	-0.2967	-0.2918	-0.3259	-0.2674
NM_025996	-0.2665	-0.3516	-0.2521	-0.2809
NM_153596	-0.3713	-0.1415	-0.4584	-0.2842
NM_024220	-0.1792	-0.523	-0.2016	-0.1569
NM_153541	-0.1367	-0.6078	-0.1327	-0.1408
NM_009338	-0.2088	-0.4619	-0.2981	-0.1194
NM_146127	-0.3276	-0.2239	-0.2519	-0.4033
NM_025395	-0.07625	-0.7263	0.06461	-0.2171
NM_172630	-0.1536	-0.5701	-0.2427	-0.06457
NM_019542	-0.279	-0.3186	-0.3063	-0.2517
NM_001163165	-0.1546	-0.5673	-0.1331	-0.1761
NM_007457	-0.1921	-0.4921	-0.2306	-0.1536
NM_001163431	-0.1462	-0.5837	-0.1651	-0.1272
ERCC-00059	-0.01928	-0.8375	-0.3416	0.303
NM_026389	-0.1671	-0.5405	-0.1842	-0.15
NM_001008550	-0.2141	-0.4461	-0.2613	-0.1669
NM_023665	-0.2282	-0.4172	-0.2956	-0.1607
NM_146217	-0.205	-0.4632	-0.305	-0.1051
NM_008213	-0.0667	-0.7395	-0.2211	0.08776
NM_134126	-0.1595	-0.5537	-0.2539	-0.065
NM_010223	-0.2085	-0.4547	-0.2577	-0.1592
NM_001111066	-0.2083	-0.4547	-0.2575	-0.1592
NM_010613	-0.2366	-0.3979	-0.3074	-0.1657
NM_001159565	-0.2938	-0.2831	-0.3131	-0.2745
NM_025428	-0.2318	-0.407	-0.2359	-0.2277
NM_172451	0.1027	-1.075	0.335	-0.1296
NM_001161767	0.1026	-1.075	0.335	-0.1297
NM_001024922	-0.2051	-0.4583	-0.2194	-0.1908
NM_178637	-0.2086	-0.4505	-0.2533	-0.1638
NM_147155	-0.1666	-0.5343	-0.2484	-0.08477
NM_028134	-0.1353	-0.5951	-0.1469	-0.1237
NM_008369	-0.2373	-0.3907	-0.2563	-0.2183
NM_029384	-0.2725	-0.32	-0.291	-0.2539
NM_027829	-0.145	-0.5743	-0.06859	-0.2215
NM_009768	-0.2556	-0.3531	-0.2984	-0.2128
NM_001160345	-0.1535	-0.5571	-0.1517	-0.1553
NM_001037762	-0.2305	-0.4023	-0.235	-0.2261
NM_027360	-0.174	-0.5153	-0.1664	-0.1815
NM_007692	-0.2561	-0.351	-0.3691	-0.143
NM_023146	-0.08804	-0.6864	-0.152	-0.02403
NR_028053	-0.1279	-0.6062	-0.1472	-0.1087
NM_007996	-0.2892	-0.2816	-0.3989	-0.1795
NM_012019	-0.08933	-0.6812	-0.1047	-0.07397
NM_001077184	-0.2546	-0.3504	-0.2973	-0.2118
NM_028733	-0.2982	-0.263	-0.3174	-0.2789
NM_019552	-0.2261	-0.4067	-0.2083	-0.2438
NR_027940	-0.06134	-0.7359	-0.1729	0.05017
NM_023732	-0.2516	-0.3554	-0.3151	-0.188
NR_027939	-0.06125	-0.7358	-0.1728	0.05028
NM_028310	-0.2732	-0.3114	-0.4075	-0.1388
NM_001111279	-0.1861	-0.4851	-0.2722	-0.09986
NM_027493	-0.2211	-0.4148	-0.2543	-0.1879
NM_001161768	0.1064	-1.07	0.3381	-0.1253
NM_010440	-0.1466	-0.5631	-0.1285	-0.1647
NR_028430	0.1268	-1.108	0.2746	-0.02101
NM_001163573	-0.1131	-0.6283	-0.07175	-0.1544
NM_008007	0.002085	-0.8584	-0.3663	0.3704
NM_009188	-0.2551	-0.3424	-0.2817	-0.2285
NM_027081	-0.2406	-0.3711	-0.2569	-0.2242
NM_138653	-0.3682	-0.115	-0.4449	-0.2914
NM_080559	-0.1547	-0.5418	-0.1058	-0.2035
NM_032393	-0.2556	-0.3399	-0.2726	-0.2385
NM_001040130	-0.2915	-0.2677	-0.3612	-0.2218
NM_011197	-0.1781	-0.4929	-0.2298	-0.1264
NM_008942	-0.14	-0.5691	-0.2097	-0.07028
NM_013897	-0.187	-0.475	-0.2603	-0.1137
NM_001135569	-0.2509	-0.3471	-0.3688	-0.1329
NR_028449	-0.2275	-0.3938	-0.143	-0.312
NM_027171	-0.1534	-0.5419	-0.05459	-0.2522
NM_001163749	-0.1534	-0.5411	-0.05458	-0.2522
NM_028959	-0.2055	-0.4368	-0.3199	-0.09105
NM_175105	-0.1537	-0.5394	-0.3765	0.06912
NM_198168	-0.1777	-0.4912	-0.2376	-0.1178
NM_023637	-0.2139	-0.4184	-0.112	-0.3157
NM_009531	-0.1064	-0.633	-0.1319	-0.08094
NM_001110251	-0.199	-0.4464	-0.1946	-0.2034
NM_153388	-0.3695	-0.1049	-0.532	-0.2071
NM_001163166	-0.1438	-0.5552	-0.1196	-0.168
NM_009304	-0.2372	-0.3682	-0.2651	-0.2093
NM_172705	-0.304	-0.2344	-0.3536	-0.2545
NM_001081434	-0.224	-0.394	-0.3014	-0.1466
NM_010770	-0.2493	-0.3425	-0.5089	0.01032
NM_201406	-0.2003	-0.4403	-0.2821	-0.1186
NM_181066	-0.2857	-0.2696	-0.2798	-0.2916
NM_020003	-0.2373	-0.366	-0.2023	-0.2723
NM_133779	-0.2637	-0.313	-0.312	-0.2154
NM_008928	-0.2177	-0.405	-0.2408	-0.1945
NM_198166	-1.252	1.665	-1.697	-0.8063
NM_016890	-0.274	-0.2903	-0.2943	-0.2538
NM_001099636	-0.3407	-0.1563	-0.4863	-0.1952
NM_009095	-0.1621	-0.5135	-0.1758	-0.1484
NM_008090	-0.3531	-0.1309	-0.433	-0.2733
NM_008568	-0.2173	-0.4024	-0.2248	-0.2097
NR_028448	-0.2296	-0.3774	-0.1388	-0.3205
NR_026848	-0.1747	-0.4873	-0.2967	-0.05275
NM_022653	-0.2108	-0.4141	-0.2172	-0.2044
NM_001163316	-0.2126	-0.4092	-0.2529	-0.1723
NM_001166370	-0.2406	-0.353	-0.1914	-0.2898
NM_007410	-0.006124	-0.8217	-0.002696	-0.009553
NR_027704	-0.1358	-0.5607	-0.1271	-0.1445
NM_001114328	-0.03209	-0.7681	0.00978	-0.07395
NM_153514	-0.1936	-0.4447	-0.2219	-0.1653
NM_145405	-0.1972	-0.4369	-0.1889	-0.2056
NM_001163015	-0.06114	-0.7089	-0.06454	-0.05775
ERCC-00046	-0.08783	-0.6547	-0.4601	0.2844
NM_001163016	-0.06058	-0.7087	-0.06443	-0.05672
NM_133693	-0.1852	-0.459	-0.1672	-0.2032
NR_027984	-0.1149	-0.5993	-0.1102	-0.1196
NM_028860	-0.2612	-0.306	-0.3436	-0.1789
NM_020010	-0.483	0.138	-0.6573	-0.3088
NM_138646	-0.1955	-0.4368	-0.2858	-0.1052
NM_001163017	-0.05968	-0.7082	-0.06169	-0.05768
NM_025667	-0.2094	-0.4083	-0.2456	-0.1733
ERCC-00170	-0.09455	-0.6371	-0.5829	0.3938
NM_029236	-0.1907	-0.444	-0.1891	-0.1923
NM_133872	-0.2216	-0.3819	-0.2452	-0.1981
NM_001134717	-0.1709	-0.4824	-0.2151	-0.1267
NM_028177	-0.3077	-0.2081	-0.2519	-0.3634
NM_026432	-0.2848	-0.2536	-0.3376	-0.2321
NM_027015	-0.6134	0.4037	-0.7684	-0.4583
NM_011865	-0.2069	-0.4091	-0.2573	-0.1566
NM_001162881	-0.2532	-0.3153	-0.3124	-0.194
NM_023172	-0.1708	-0.48	-0.1232	-0.2184
NM_145625	-0.1952	-0.4308	-0.2636	-0.1267
NM_001164770	-0.1397	-0.5416	-0.1276	-0.1519
NM_025790	-0.1532	-0.5132	-0.2418	-0.06464
NM_001033305	-0.104	-0.6103	-0.01243	-0.1956
NR_028320	-0.1678	-0.4818	-0.09064	-0.245
NM_007990	-0.1431	-0.5311	-0.1722	-0.1139
NM_001160239	-0.143	-0.5312	-0.1722	-0.1139
NM_025567	-0.1807	-0.4559	-0.1853	-0.1761
NR_028086	-0.3574	-0.1021	-0.4551	-0.2596
NM_021430	-0.2737	-0.269	-0.3814	-0.1661
NM_146149	-0.04577	-0.7248	-0.3035	0.212
NM_028792	-0.2223	-0.3713	-0.2755	-0.1692
NM_026878	-0.2874	-0.2409	-0.2461	-0.3287
NM_019698	-0.2221	-0.3711	-0.3419	-0.1024
NM_172551	-0.2077	-0.4	-0.2181	-0.1972
NM_001081679	-0.2028	-0.4096	-0.2708	-0.1349
NM_016895	-0.1451	-0.5243	-0.1683	-0.122
NM_001164768	-0.1546	-0.505	-0.138	-0.1712
NM_153554	-0.2217	-0.3707	-0.3414	-0.1019
NM_001165953	-0.2459	-0.3219	-0.3585	-0.1333
NM_007911	-0.2239	-0.3657	-0.295	-0.1529
NM_026417	-0.0965	-0.619	-0.1262	-0.06679
NM_001164406	-0.2267	-0.3584	-0.2406	-0.2128
NM_027159	-0.1637	-0.4844	-0.1766	-0.1509
NM_019749	-0.2859	-0.2393	-0.3133	-0.2585
NM_019489	-0.1619	-0.4869	-0.1533	-0.1706
NM_008824	-0.2863	-0.2379	-0.3056	-0.267
NM_177420	-0.09	-0.6301	-0.2174	0.03741
NM_133884	-0.2303	-0.349	-0.2049	-0.2557
NR_028520	-0.008457	-0.7923	0.02563	-0.04254
NM_025403	-0.1019	-0.6039	-0.1339	-0.06981
ERCC-00003	-0.1182	-0.5712	-0.4582	0.2219
NM_029782	-0.05395	-0.6995	0.02112	-0.129
NM_177311	-0.1076	-0.5918	-0.116	-0.09915
NM_018776	-0.06397	-0.6791	-0.1202	-0.007709
NM_008451	-0.3029	-0.2003	-0.3862	-0.2196
NM_029734	-0.1069	-0.5918	-0.07869	-0.1352
NM_001111017	-0.1088	-0.5871	-0.1178	-0.09975
NR_028447	-0.1981	-0.4082	-0.1355	-0.2607
NM_011790	-0.126	-0.5521	-0.1183	-0.1338
NM_199198	-0.198	-0.4081	-0.1354	-0.2606
NM_013551	-0.1886	-0.4262	-0.189	-0.1883
NM_001159529	-0.1732	-0.4567	-0.1592	-0.1872
NM_007760	-0.3675	-0.06738	-0.3755	-0.3595
NM_194343	-0.246	-0.3102	-0.3605	-0.1316
NR_030702	0.0183	-0.8373	-0.3791	0.4157
NM_026305	-0.1941	-0.4119	-0.2159	-0.1723
NM_019974	0.4075	-1.615	0.2995	0.5155
NM_027215	-0.2414	-0.317	-0.1859	-0.2969
NM_009187	-0.172	-0.4553	-0.1583	-0.1858
ERCC-00163	-0.08395	-0.6309	-0.5188	0.3509
NM_001168290	-0.1513	-0.4955	-0.2315	-0.07116
NM_007506	-0.004924	-0.7879	0.06997	-0.07982
NM_007590	-0.2185	-0.3607	-0.2867	-0.1502
NM_001111288	-0.4768	0.156	-0.4615	-0.492
NM_025369	-0.1401	-0.5154	-0.3385	0.05833
NM_011161	-0.3442	-0.1071	-0.4475	-0.2409
NM_008486	-0.1632	-0.4689	-0.1584	-0.168
NM_026909	-0.2523	-0.2907	-0.2156	-0.2889
NM_027530	-0.2275	-0.3388	-0.2995	-0.1555
NM_008398	-0.2366	-0.3186	-0.09606	-0.3772
NM_019674	-0.2007	-0.3905	-0.209	-0.1924
NM_177041	-0.169	-0.4538	-0.1795	-0.1585
NM_177625	-0.1126	-0.5654	-0.1758	-0.04928
NM_009382	-0.5182	0.2464	-0.3681	-0.6682
NM_009402	-0.07281	-0.6443	-0.339	0.1934
NM_011496	-0.2416	-0.3062	-0.2823	-0.201
NM_138675	-0.2169	-0.3555	-0.2694	-0.1643
NM_008911	-0.1113	-0.5664	-0.257	0.03444
NR_015511	-0.3518	-0.08474	-0.4568	-0.2469
NM_022313	-0.1811	-0.4254	-0.2392	-0.123
NM_027852	-0.3275	-0.1313	-0.531	-0.1241
NM_001112664	-0.008355	-0.7688	0.07592	-0.09263
NM_024179	-0.2492	-0.2856	-0.2606	-0.2378
NM_013890	-0.1389	-0.5059	-0.1263	-0.1515
NM_001170743	-0.1502	-0.4826	-0.2457	-0.05474
NR_030259	-0.2702	-0.2424	-0.4156	-0.1249
NR_004442	-0.2199	-0.3429	-0.2373	-0.2025
NM_010241	-0.07406	-0.6339	-0.1172	-0.03088
NR_027866	-0.2074	-0.3665	-0.2347	-0.1802
NM_178592	-0.2361	-0.3083	-0.3182	-0.154
NM_177354	-0.2492	-0.2819	-0.3823	-0.1161
NM_023377	-0.1677	-0.4448	-0.2392	-0.09623
NM_001081168	-0.1926	-0.3944	-0.2677	-0.1175
NM_198169	-0.2704	-0.2387	-0.279	-0.2619
NM_009685	-0.4445	0.1094	-0.6167	-0.2722
NM_133928	0.01658	-0.8112	0.02908	0.004085
NM_001044744	-0.01893	-0.7392	0.05469	-0.09254
NM_172724	-0.2646	-0.2478	-0.2531	-0.2762
NM_001170742	-0.1484	-0.4795	-0.2427	-0.05412
NM_176923	-0.1484	-0.4795	-0.2427	-0.05409
NM_011870	-0.06565	-0.6447	0.0003821	-0.1317
NM_172476	-0.3291	-0.1176	-0.3488	-0.3094
NM_018858	-0.2273	-0.3211	-0.1898	-0.2648
NM_011985	-0.3814	-0.01297	-0.477	-0.2858
NR_028355	-0.2273	-0.3211	-0.232	-0.2226
NM_019722	-0.2407	-0.2935	-0.217	-0.2645
NM_025338	-0.1597	-0.4554	-0.1483	-0.171
NM_008586	0.2008	-1.176	0.546	-0.1445
NM_133932	-0.1175	-0.5393	-0.1563	-0.07867
NM_174987	-0.2032	-0.3679	-0.1897	-0.2166
NM_025291	-0.2245	-0.3249	-0.229	-0.22
NM_030880	-0.2714	-0.2312	-0.2926	-0.2502
NM_001164150	-0.2386	-0.2964	-0.3009	-0.1763
NM_001164151	-0.2386	-0.2964	-0.3009	-0.1762
NM_001164152	-0.2386	-0.2964	-0.3009	-0.1762
NM_011548	-0.2386	-0.2964	-0.3009	-0.1762
NM_001164153	-0.2386	-0.2964	-0.3009	-0.1762
NM_026407	-0.09659	-0.5788	-0.1557	-0.03749
NM_025304	-0.1274	-0.5164	-0.1291	-0.1257
NM_021485	-0.1538	-0.4632	-0.2539	-0.0537
NM_177887	-0.2748	-0.2212	-0.2563	-0.2932
NM_008255	-0.3593	-0.05152	-0.4909	-0.2278
NM_026844	-0.1772	-0.4147	-0.1837	-0.1706
NM_025796	-0.2025	-0.3627	-0.1358	-0.2693
NM_015767	0.02645	-0.8205	0.006078	0.04681
NM_008097	-0.0175	-0.7312	0.05238	-0.08738
NM_001135577	-0.2152	-0.335	-0.1963	-0.2341
NM_026632	-0.1764	-0.4116	-0.2137	-0.1391
NM_178052	-0.06209	-0.6401	-0.02456	-0.09962
NM_025300	-0.08423	-0.5951	-0.08907	-0.07938
NM_028753	-0.1915	-0.3803	-0.176	-0.2071
NM_138302	-0.4502	0.1372	-0.3448	-0.5557
NM_146211	-0.2064	-0.3503	-0.2455	-0.1674
NM_207220	-0.2318	-0.2989	-0.3174	-0.1463
NM_027244	-0.1335	-0.4954	-0.03729	-0.2296
NM_172960	-0.221	-0.3196	-0.1564	-0.2856
NM_030093	-0.09347	-0.5744	-0.1175	-0.06943
NM_194444	-0.1567	-0.4479	-0.2148	-0.09848
NM_198885	-0.4837	0.2078	-0.3932	-0.5742
NM_053073	-0.4196	0.08054	-0.5492	-0.2899
NM_011162	-0.3662	-0.02607	-0.3782	-0.3542
NM_013911	-0.2573	-0.243	-0.3091	-0.2056
NM_172755	-0.1415	-0.4735	-0.2139	-0.06911
NM_010822	-0.2424	-0.2711	-0.3094	-0.1754
NM_170592	-0.249	-0.258	-0.2927	-0.2052
NM_011565	-0.3658	-0.02416	-0.4523	-0.2792
NM_030236	-0.2412	-0.2719	-0.1276	-0.3548
NR_024069	-0.3186	-0.1167	-0.3404	-0.2968
NM_024261	-0.1449	-0.464	-0.1822	-0.1075
NM_001109758	-0.5598	0.3662	-0.6734	-0.4463
NR_015471	-0.1059	-0.5414	-0.4057	0.194
NR_029432	-0.1726	-0.4071	-0.1686	-0.1767
NM_008423	-0.07954	-0.5929	-0.109	-0.0501
NM_173416	-0.1973	-0.3573	-0.2942	-0.1004
NM_009949	-0.2092	-0.3331	-0.1847	-0.2336
NM_194446	-0.1523	-0.4468	-0.2078	-0.09669
NM_001163019	-0.1883	-0.3747	-0.1643	-0.2123
NM_153585	-0.006768	-0.7358	-0.01513	0.001598
NM_010839	-0.2313	-0.2859	-0.2737	-0.189
NM_138607	-0.1102	-0.5281	-0.1791	-0.04132
NM_173876	-0.2198	-0.3088	-0.2967	-0.1429
NM_001039532	-0.3867	0.02507	-0.3135	-0.4599
NM_145926	-0.2958	-0.1567	-0.322	-0.2695
NM_001164148	-0.2346	-0.2788	-0.2972	-0.1719
NM_001164149	-0.2346	-0.2788	-0.2972	-0.1719
NM_001164147	-0.2345	-0.2788	-0.2972	-0.1719
NM_183287	-0.1049	-0.538	-0.2046	-0.005211
NM_019766	-0.1222	-0.5031	-0.1774	-0.06703
NM_144898	-0.197	-0.3529	-0.1764	-0.2176
NM_028121	-0.191	-0.3647	-0.2271	-0.155
NM_145953	0.03983	-0.8264	-0.04796	0.1276
ERCC-00162	-0.07108	-0.6043	-0.3835	0.2414
NM_001040026	-0.1516	-0.4415	-0.02948	-0.2736
NM_025324	-0.2074	-0.3297	-0.1873	-0.2274
NM_009253	-0.2256	-0.293	0.1322	-0.5834
NM_009000	-0.1704	-0.4032	-0.2203	-0.1205
NM_029339	-0.1264	-0.4912	-0.08883	-0.1639
NM_033080	-0.1905	-0.363	-0.2221	-0.1589
NM_021428	-0.2666	-0.2088	-0.3486	-0.1846
NR_027936	-0.2781	-0.1856	-0.4947	-0.0615
NM_019835	-0.2558	-0.2299	-0.3101	-0.2015
NM_133648	-0.1849	-0.3715	-0.2941	-0.07572
NM_025317	-0.1787	-0.3839	-0.1976	-0.1598
NM_001109993	-0.3101	-0.1202	-0.3517	-0.2685
NM_011841	-0.3087	-0.1224	-0.363	-0.2545
NM_023434	-0.2049	-0.3299	-0.2072	-0.2026
NM_021295	-0.1262	-0.486	-0.1038	-0.1486
NM_032544	-0.2258	-0.2866	-0.2426	-0.2089
NM_027532	-0.08755	-0.563	-0.1331	-0.04195
NM_009174	-0.3401	-0.057	-0.583	-0.09727
NM_016680	-0.1505	-0.4349	-0.1041	-0.1969
NM_011796	-0.2191	-0.2974	-0.1962	-0.2419
NM_001081065	-0.2489	-0.2376	-0.2747	-0.223
NM_010744	-0.2213	-0.2922	-0.2353	-0.2073
NR_002690	-0.1346	-0.4638	-0.1277	-0.1414
NM_133774	-0.3561	-0.01973	-0.5126	-0.1996
NM_026006	-0.2088	-0.314	-0.4541	0.03648
NR_028310	-0.17	-0.3912	-0.1568	-0.1833
NM_013914	0.06015	-0.8508	0.1007	0.01962
NM_010148	-0.166	-0.3982	-0.1953	-0.1367
NM_138598	-0.1488	-0.4325	-0.1682	-0.1294
NM_007573	-0.118	-0.4933	-0.08605	-0.15
NM_144937	-0.3067	-0.1158	-0.3882	-0.2251
NM_020559	-0.2513	-0.2263	-0.1624	-0.3401
NM_001145950	-0.5503	0.3724	-0.5153	-0.5854
NM_027422	-0.2438	-0.2404	-0.2993	-0.1883
NM_001013755	-0.5501	0.3725	-0.5148	-0.5854
NM_020032	-0.1882	-0.3509	-0.1351	-0.2414
NM_025401	-0.1945	-0.3376	-0.1191	-0.2698
NM_021462	-0.289	-0.1481	-0.3037	-0.2743
NM_001024716	-0.3052	-0.1154	-0.3417	-0.2688
NM_008621	-0.1123	-0.5011	-0.05298	-0.1715
NM_175423	-0.2159	-0.2936	-0.2255	-0.2063
NM_001037757	-0.1328	-0.4585	-0.1439	-0.1218
NM_177045	-0.1818	-0.36	-0.2108	-0.1528
NM_001139513	-0.1761	-0.3709	-0.1679	-0.1843
NM_022889	-0.1118	-0.4994	-0.1135	-0.1101
NM_001139511	-0.1759	-0.3704	-0.1678	-0.184
NM_026833	-0.1336	-0.4549	-0.1428	-0.1245
NM_001002846	-0.2252	-0.2717	-0.2689	-0.1815
NM_007414	-0.09714	-0.5271	-0.1384	-0.05585
NM_028711	-0.3366	-0.04792	-0.507	-0.1662
NM_016698	-0.1666	-0.3876	-0.2052	-0.1281
NM_134024	-0.2735	-0.1735	-0.2535	-0.2935
NM_026350	-0.0763	-0.5678	-0.1241	-0.02849
NM_019668	-0.1121	-0.4962	-0.006907	-0.2173
NM_175682	-0.2515	-0.2164	-0.3113	-0.1917
NM_172516	-0.2214	-0.2758	-0.2773	-0.1654
NM_023326	-0.3012	-0.1144	-0.3557	-0.2468
NM_001146086	-0.2366	-0.2424	-0.1296	-0.3435
NM_028320	-0.2331	-0.2494	-0.2845	-0.1816
NM_025389	-0.197	-0.3213	-0.2341	-0.1599
NM_001033537	-0.2887	-0.1379	-0.212	-0.3654
NM_023229	-0.1637	-0.3876	-0.2045	-0.1229
NM_206534	-0.2696	-0.1757	-0.1542	-0.3849
NM_146171	-0.2322	-0.2496	-0.3106	-0.1537
NM_009236	-0.5437	0.3751	-0.8208	-0.2665
NM_001039556	-0.01859	-0.6747	-0.07848	0.04129
NM_001034864	-0.7204	0.7291	-0.7849	-0.656
NR_015507	-0.06136	-0.588	-0.3612	0.2385
NM_009976	-0.2878	-0.1344	-0.2903	-0.2854
NM_013700	-0.198	-0.3133	-0.2222	-0.1739
NM_025387	-0.2068	-0.2954	-0.2446	-0.1691
NM_001161737	-0.1037	-0.5014	-0.06442	-0.143
NM_011830	-0.1288	-0.4504	-0.1057	-0.1519
NR_029450	-0.05751	-0.5925	-0.01282	-0.1022
NM_001008425	-0.1272	-0.4531	-0.02888	-0.2254
NM_001109747	-0.07119	-0.565	-0.1161	-0.02632
NM_026785	-0.2122	-0.2816	-0.1743	-0.25
NM_009739	-0.2014	-0.3028	-0.2625	-0.1403
NM_175503	-0.1269	-0.4517	-0.02783	-0.226
NM_024211	-0.1763	-0.3525	-0.2421	-0.1105
NM_025553	-0.193	-0.319	-0.2224	-0.1637
NM_134089	-0.2452	-0.2139	-0.2945	-0.1959
NM_023130	-0.1721	-0.359	-0.1604	-0.1838
NR_027414	-0.2356	-0.2308	-0.1345	-0.3368
NM_080850	-0.1486	-0.4044	-0.2825	-0.01478
NM_001146085	-0.2262	-0.2489	-0.1187	-0.3337
NM_177564	-0.1287	-0.4434	-0.2246	-0.03277
NM_133727	-0.259	-0.182	-0.2167	-0.3012
NM_153459	-0.3064	-0.08652	-0.4275	-0.1854
NM_013767	-0.2738	-0.1516	-0.3493	-0.1984
NM_009084	-0.165	-0.3693	-0.1241	-0.2058
NM_009336	-0.1739	-0.3509	-0.2057	-0.1422
NM_024266	-0.2074	-0.2838	-0.1474	-0.2673
NM_008654	-0.2204	-0.257	-0.1723	-0.2685
NM_011488	-0.3587	0.02017	-0.5557	-0.1617
NM_010783	-0.304	-0.08832	-0.3328	-0.2753
NM_011971	-0.1433	-0.4097	-0.07424	-0.2124
NM_001113564	-0.1155	-0.4648	-0.1964	-0.0345
NM_025814	-0.1155	-0.4647	-0.1964	-0.03453
NM_145421	-0.2207	-0.2534	-0.2495	-0.192
NM_026140	-0.1349	-0.425	-0.1451	-0.1246
NM_172656	-0.2315	-0.2317	-0.3753	-0.08774
NM_009270	-0.4063	0.1185	-0.5497	-0.2628
NM_031196	-0.2652	-0.1634	-0.1875	-0.343
NM_019993	-0.2543	-0.1846	-0.3495	-0.1591
NM_025415	-0.2061	-0.2806	-0.2836	-0.1286
NM_013901	-0.2419	-0.209	-0.2789	-0.2048
NM_013929	-0.09451	-0.5034	-0.05345	-0.1356
NM_010150	-0.3216	-0.04872	-0.3413	-0.3019
NM_019673	-0.07914	-0.5314	-0.1029	-0.05543
NM_080837	-0.227	-0.2355	-0.2726	-0.1814
NM_001164062	-0.358	0.02661	-0.5507	-0.1652
NM_133688	-0.133	-0.4223	-0.07769	-0.1882
NM_001113566	-0.113	-0.4619	-0.1938	-0.03223
NM_001113565	-0.1131	-0.4618	-0.1938	-0.03226
NM_198607	-0.2652	-0.1561	-0.3042	-0.2261
NM_146118	-0.2501	-0.1862	-0.2715	-0.2286
NM_007668	-0.1855	-0.3152	-0.2202	-0.1509
NM_018879	-0.01636	-0.6535	0.01758	-0.05031
NM_172758	-0.1665	-0.3529	-0.1929	-0.1401
NM_011300	-0.148	-0.3892	-0.09643	-0.1996
NM_010298	-0.5242	0.3643	-0.3799	-0.6685
NM_001164357	-0.2496	-0.1848	-0.2701	-0.229
NM_025525	-0.1439	-0.3962	-0.1347	-0.153
NM_026406	-0.1465	-0.3908	-0.2091	-0.08384
NM_027204	-0.1651	-0.3527	-0.1088	-0.2215
NM_175443	-0.004083	-0.6746	0.047	-0.05517
NM_013840	-0.2095	-0.2636	-0.4339	0.01496
NM_001033966	-0.1019	-0.4786	-0.1461	-0.0577
NM_026768	-0.2282	-0.2254	-0.1921	-0.2644
NR_015528	-0.2859	-0.1099	-0.2313	-0.3406
NM_001109973	-0.3041	-0.07347	-0.3269	-0.2812
NM_016774	-0.1368	-0.4066	-0.1534	-0.1202
NM_172735	-0.1391	-0.4012	-0.1443	-0.134
NM_026643	-0.0308	-0.6177	-0.08014	0.01854
NM_026873	-0.1185	-0.4404	-0.2159	-0.02107
NM_172145	-0.2218	-0.2336	-0.2449	-0.1987
NM_023742	-0.2524	-0.1722	-0.2956	-0.2093
NM_001081089	-0.2246	-0.2263	-0.3484	-0.1009
NM_207530	-0.02992	-0.6156	-0.1328	0.07298
NM_028274	-0.1875	-0.3	-0.1989	-0.1761
NM_029132	-0.02998	-0.6142	-0.07464	0.01468
NM_133649	-0.1827	-0.3086	-0.2981	-0.06736
NM_001163242	-0.1071	-0.4585	-0.1426	-0.07164
NM_001040399	-0.3331	-0.00609	-0.3582	-0.3081
NM_009196	-0.1624	-0.3473	-0.224	-0.1009
ERCC-00062	-0.02981	-0.6123	-0.482	0.4224
NM_024176	-0.1712	-0.3295	-0.225	-0.1173
NM_024221	-0.1134	-0.4449	-0.1125	-0.1143
NM_026560	-0.2216	-0.2271	-0.2315	-0.2118
NM_175287	-0.1542	-0.3618	-0.1487	-0.1597
NM_001139512	-0.164	-0.3412	-0.1548	-0.1732
NM_013759	-0.04547	-0.5776	0.1025	-0.1934
NM_198653	-0.1215	-0.4253	-0.2174	-0.02559
NM_145362	-0.2237	-0.2202	-0.1739	-0.2735
NM_001130529	-0.2593	-0.149	-0.2857	-0.2328
NM_025623	-0.1253	-0.4169	-0.1538	-0.0967
NM_016843	-0.1566	-0.3542	-0.1529	-0.1603
NM_026849	-0.1969	-0.2725	-0.2049	-0.1889
NM_007830	-0.1152	-0.4346	-0.04537	-0.1849
NM_080554	-0.154	-0.3566	-0.1942	-0.1137
NM_023516	-0.137	-0.3904	-0.09717	-0.1769
NM_001135112	-0.09912	-0.466	-0.1328	-0.06539
NM_001005419	-0.2307	-0.201	-0.2762	-0.1853
NM_172941	-0.2574	-0.1467	-0.2891	-0.2258
NM_028050	-0.1162	-0.429	-0.2098	-0.02269
NM_020520	0.01583	-0.6926	0.2097	-0.178
NM_145396	-0.1311	-0.3987	-0.1131	-0.1491
NM_009761	-0.2454	-0.17	-0.3165	-0.1744
NM_134046	-0.1492	-0.3622	-0.1199	-0.1784
NM_139151	-0.2553	-0.1497	-0.7731	0.2625
NM_023209	-0.09948	-0.4613	-0.1514	-0.04755
NM_008323	-0.04842	-0.5631	-0.07634	-0.02051
NM_053068	-0.09921	-0.4614	-0.1303	-0.06812
NM_001013377	-0.2788	-0.1023	-0.3116	-0.246
NM_007798	-0.176	-0.3074	-0.1489	-0.203
NM_008799	-0.1148	-0.4298	-0.1239	-0.1057
NM_001001333	-0.1838	-0.2911	-0.04409	-0.3236
NM_134151	-0.125	-0.4086	-0.218	-0.03202
NM_021322	-0.171	-0.3166	-0.1771	-0.1649
NM_010722	-0.1475	-0.3635	-0.1972	-0.0978
NM_021513	-0.1963	-0.2656	-0.2149	-0.1777
NM_001146073	-0.1853	-0.2872	-0.08934	-0.2812
NM_001080385	-0.1294	-0.3989	-0.1166	-0.1421
NM_016760	-0.1295	-0.3985	-0.1168	-0.1422
NM_026753	-0.161	-0.3349	-0.1129	-0.2092
NM_028388	-0.1168	-0.4232	-0.1318	-0.1018
NM_023646	-0.09805	-0.4606	-0.1266	-0.06953
NM_001110159	-0.1612	-0.334	-0.238	-0.08431
NM_001080386	-0.1286	-0.3977	-0.1158	-0.1415
NM_001080384	-0.1287	-0.3977	-0.1158	-0.1415
NM_001128605	-0.3488	0.04315	-0.4919	-0.2057
NM_025498	-0.1159	-0.4223	-0.0328	-0.1991
NM_001100606	-0.1514	-0.351	-0.08568	-0.2171
NM_008010	-0.3673	0.08132	-0.5607	-0.1738
NM_001163215	-0.3675	0.08197	-0.5616	-0.1734
NM_145156	-0.0863	-0.4797	-0.112	-0.06059
NM_146855	0.2171	-1.086	0.07348	0.3607
NM_026298	-0.06095	-0.5281	-0.1309	0.009035
NM_001161419	0.01059	-0.6709	0.08657	-0.06539
NM_033617	-0.175	-0.2995	-0.1926	-0.1574
NM_030714	-0.1366	-0.3763	-0.2399	-0.03327
NM_028356	-0.1242	-0.4008	-0.1813	-0.06702
NM_001085410	-0.1295	-0.39	-0.2471	-0.01186
NM_001130454	-0.2334	-0.1821	-0.2849	-0.1819
NR_030698	-0.5437	0.4396	-0.4056	-0.6818
NM_025319	-0.1058	-0.436	-0.07088	-0.1407
NM_001130452	-0.2329	-0.1812	-0.2842	-0.1816
NM_001130453	-0.2333	-0.1797	-0.285	-0.1816
NM_178377	-0.1025	-0.4403	-0.08454	-0.1204
NM_001130451	-0.2328	-0.1789	-0.2844	-0.1813
NM_009870	-0.1514	-0.3414	-0.1853	-0.1174
NM_001081041	-0.1958	-0.2524	-0.2037	-0.1879
NM_201351	-0.07834	-0.4869	-0.1135	-0.04317
NM_134138	-0.08801	-0.4675	-0.1252	-0.05079
NR_027829	-0.1802	-0.2823	-0.1386	-0.2217
NM_007659	-0.1667	-0.3089	-0.2253	-0.108
NR_024720	-0.0988	-0.443	-0.1659	-0.03175
NM_009328	-0.1044	-0.4312	0.04036	-0.2492
NM_008245	-0.1318	-0.3764	-0.1286	-0.1349
NM_172579	-0.2158	-0.2067	-0.3801	-0.05143
NM_011589	-0.1236	-0.391	-0.1376	-0.1096
NM_001040395	-0.1262	-0.3856	-0.2432	-0.009101
NM_025607	-0.1007	-0.4365	-0.04962	-0.1518
NM_180678	-0.1202	-0.3975	-0.1764	-0.06395
NM_018790	-0.07221	-0.4926	-0.08842	-0.056
NM_026115	0.04916	-0.7338	0.1063	-0.008014
NM_145633	-0.2477	-0.1399	-0.2679	-0.2276
NM_153176	-0.3107	-0.01391	-0.3884	-0.233
NM_029621	-0.1535	-0.3279	-0.2041	-0.1029
NM_001163042	-0.1535	-0.3279	-0.2041	-0.1028
NR_033144	-0.0695	-0.4955	-0.08828	-0.05071
NM_025628	-0.09852	-0.4371	-0.08454	-0.1125
NM_026126	-0.1777	-0.2778	-0.1557	-0.1997
NM_012021	-0.1725	-0.2879	-0.1679	-0.177
NM_001025364	-0.2383	-0.1555	-0.3647	-0.1118
NR_015515	-0.1316	-0.3686	-0.1702	-0.093
NM_133949	-0.1926	-0.2461	-0.235	-0.1502
NM_017472	-0.1112	-0.4085	-0.1022	-0.1203
NM_033444	-0.348	0.06515	-0.3665	-0.3296
NM_028005	-0.2985	-0.0339	-0.3662	-0.2308
NR_001572	-0.1852	-0.2604	-0.1586	-0.2118
NM_019761	-0.1525	-0.3254	-0.2349	-0.07016
NM_008801	-0.1938	-0.2428	-0.1851	-0.2024
NM_025334	-0.1388	-0.3525	-0.1649	-0.1127
NM_177312	-0.1272	-0.3753	-0.1993	-0.05514
[truncated: 6,053 more rows]
